# Supplementary material for: Genome-Wide Screen for Genes Involved in Caenorhabditis elegans Developmentally Timed Sleep
Source: G3 (Bethesda). 2017 Jul 26;7(9):2907–17. doi: 10.1534/g3.117.300071 (PMC5592919; doi:10.1534/g3.117.300071)
Supplement: Supplementary file 2 [file 2907FileS2.xlsx]

## Sheet: Table 1
Supplemental Table 1. Secondary screen results: lines retained with MWT results
Strain	Allele/genotype	Isolation #	Average pause duration (sec)	Fractional quiescence	Bout frequency (/hr)	Causal gene
HA1133	rtIs26		26±2	0.33±0.02	47±3
HA2310	rtIs26; rt160	A4.10	n.c.	n.c.	n.c.
HA2311	rtIs26; rt161	A6.4	20±2	0.16±0.07	27±8
HA2316	rtIs26; rt166	A14.18	n.c.	n.c.	n.c.
HA2317	rt167rtIs26	A15.10	63±10	0.15±0.03	9±1	goa-1
HA2319	rtIs26; rt169	B1.17	n.c.	n.c.	n.c.
HA2324	rtIs26; rt174	B8.23	29±2	0.7±0.03	87±9
HA2325	rtIs26; rt175	B9.16	35±4	0.71±0.06	73±3
HA2327	rtIs26; rt177	C1.14	21±5	0.18±0.08	27±6
HA2336	rt186rtIs26	D4.4	29±4	0.07±0.01	8±0	gpb-2
HA2337	rtIs26; rt187	D5.4	34±4	0.64±0.04	70±9
HA2339	rtIs26; rt189	D9.1	n.d.	n.d.	n.d.
HA2343	rtIs26; rt193	D11.13	28±2	0.58±0	75±6
HA2344	rtIs26; rt194	D12.8	n.d.	n.d.	n.d.
HA2348	rtIs26; rt198	E2.16	n.c.	n.c.	n.c.
HA2352	rtIs26; rt202	E9.1	20±1	0.19±0.02	34±3
HA2356	rtIs26; rt206	F6.14	38±10	0.6±0.05	62±9
HA2357	rtIs26; rt207	F7.9	21±1	0.37±0.06	63±7
HA2362	rtIs26; rt212	G1.2	n.d.	n.d.	n.d.
HA2363	rtIs26; rt213	G2.3	33±12	0.11±0.06	16±12
HA2364	rtIs26; rt214	G5.13	22±3	0.21±0.02	34±5
HA2366	rtIs26; rt216	G7.3	39±5	0.71±0.08	67±2
HA2370	rtIs26; rt220	H4.5	n.c.	n.c.	n.c.
HA2371	rtIs26; rt221	H5.7	n.c.	n.c.	n.c.
HA2372	rtIs26; rt222	H7.5	n.c.	n.c.	n.c.
HA2373	rtIs26; rt223	H8.14	25±9	0.2±0.07	29±0
HA2375	rtIs26; rt225	H10.2	27±3	0.62±0.05	85±5
HA2378	rtIs26; rt228	H15.13	n.c.	n.c.	n.c.
HA2380	rtIs26; rt230	I2.10	32±4	0.6±0.09	67±10
HA2381	rtIs26; rt231	I3.9	23±2	0.19±0.05	29±4
HA2383	rtIs26; rt233	I12.16	48±9	0.73±0.09	56±7
HA2387	rtIs26; rt237	J8.16	24±6	0.19±0.02	30±4
HA2389	rtIs26; rt239	J11.4	36±8	0.73±0.1	77±8

## Sheet: Table 2
Supplemental Table 2. Tertiary screen results: full analysis
Strain	Allele/genotype	Isolation #	Lethargus duration (hr)	Total sleep (min)	Average bout duration (sec)	Causal gene
HA1133	rtIs26		2.7±0	66±4	27±1
HA2310	rtIs26; rt160	A4.10	5.1±0.4*	107±8*	25±1*
HA2311	rtIs26; rt161	A6.4	2.5±0.1	53±6	26±2
HA2316	rtIs26; rt166	A14.18	4.5±0.6*	124±13*	39±3*
HA2317	rt167rtIs26	A15.10	2.2±0.2	24±4*	19±1*	goa-1
HA2319	rtIs26; rt169	B1.17	5.5±1*	120±31*	44±8
HA2324	rtIs26; rt174	B8.23	3.7±0.3*	67±7	23±1*
HA2325	rtIs26; rt175	B9.16	3.6±0.3*	61±7	24±1*
HA2327	rtIs26; rt177	C1.14	4.9±0.3*	122±9*	32±1*
HA2336	rt186rtIs26	D4.4	1.5±0.2*	21±5*	21±1*	gpb-2
HA2337	rtIs26; rt187	D5.4	2.5±0.1	50±6	27±2
HA2339	rtIs26; rt189	D9.1	2.9±0.2*	52±5	23±1*
HA2343	rtIs26; rt193	D11.13	2.9±0.1	62±4	26±1
HA2344	rtIs26; rt194	D12.8	2.9±0.6	56±13	24±1*
HA2348	rtIs26; rt198	E2.16	3±0.2	54±4	26±1
HA2352	rtIs26; rt202	E9.1	2.6±0.3	50±7	24±1
HA2356	rtIs26; rt206	F6.14	2.2±0.2*	32±4*	21±1*
HA2357	rtIs26; rt207	F7.9	1.9±0.2*	28±5*	21±1*
HA2362	rtIs26; rt212	G1.2	1.5±0.4	19±6*	18±1*
HA2363	rtIs26; rt213	G2.3	2.1±0.1*	34±3*	26±1
HA2364	rtIs26; rt214	G5.13	2.3±0.2	33±4*	21±1*
HA2366	rtIs26; rt216	G7.3	2.2±0.2	27±2*	22±1*
HA2370	rtIs26; rt220	H4.5	2.5±0.1	41±4	21±1*
HA2371	rtIs26; rt221	H5.7	2.8±0.2	43±4	22±0*
HA2372	rtIs26; rt222	H7.5	4.4±0.5*	82±9	26±1
HA2373	rtIs26; rt223	H8.14	4.6±0.7	90±11	27±2
HA2375	rtIs26; rt225	H10.2	2±0.3*	31±5*	21±2*
HA2378	rtIs26; rt228	H15.13	4.1±0.3*	111±9*	31±2
HA2380	rtIs26; rt230	I2.10	3±0.3	66±6	26±2
HA2381	rtIs26; rt231	I3.9	1.2±0.2*	12±2*	19±1*
HA2383	rtIs26; rt233	I12.16	3.5±0.2	55±5	21±1*
HA2387	rtIs26; rt237	J8.16	2.3±0.1	35±2*	22±1*
HA2389	rtIs26; rt239	J11.4	3.4±0.5	83±12	33±2

## Sheet: Table 3
Sample name	Strain name	Genotype	SRA accession #
HA2501	HA2501	rtIs26; rt231	SRR5811628
HA2469	HA2469	rt186rtIs26	SRR5811627
HA2476	HA2476	rtIs26;rt177	SRR5811626
HA2478	HA2478	rtIs26;rt177	SRR5811625
HA2497	HA2497	rt167rtIs26	SRR5811632
HA2362	HA2362	rtIs26; rt212	SRR5811631
HA2485	HA2485	rtIs26; rt160	SRR5811630
HA2596	HA2596	rt167rtIs26	SRR5811629
HA2473	HA2473	rtIs26;rt169	SRR5811624
HA2474	HA2474	rtIs26;rt169	SRR5811623
HA2499	HA2499	rtIs26; rt231	SRR5811622

## Sheet: HA2501
# Chromo	Position	Reference	Change	Change_type	Homozygous	Quality	Coverage	Warnings	Gene_ID	Gene_name	Bio_type	Trancript_ID	Exon_ID	Exon_Rank	Effect	old_AA/new_AA	Old_codon/New_codon	Codon_Num(CDS)	Codon_Degeneracy	CDS_size	Codons_around	AAs_around	Custom_interval_ID
I	221155	*	+C	INS	Hom	168.43	5		Y48G1BL.6	Y48G1BL.6	protein_coding	Y48G1BL.6	exon_I_221064_221447	2	FRAME_SHIFT: Y48G1BL.6					462
I	361325	C	A	SNP	Hom	203.94	6		R119.1	R119.1	protein_coding	R119.1	exon_I_361252_361587	4	NON_SYNONYMOUS_CODING	K/N	aaG/aaT	329	1	2193
I	1008194	A	T	SNP	Hom	165.45	5		C54G6.2	C54G6.2	protein_coding	C54G6.2	exon_I_1008083_1008465	7	STOP_GAINED	K/*	Aaa/Taa	423	0	2103
I	1142104	C	A	SNP	Hom	55.76	3		Y48G8AL.10	Y48G8AL.10	protein_coding	Y48G8AL.10	exon_I_1142033_1142301	9	NON_SYNONYMOUS_CODING	G/C	Ggt/Tgt	954	0	2931
I	2379644	C	T	SNP	Hom	168.62	5		Y39G10AR.17	sydn-1	protein_coding	Y39G10AR.17	exon_I_2379561_2379707	2	NON_SYNONYMOUS_CODING	M/I	atG/atA	301	0	1737
I	2777374	C	G	SNP	Hom	238.56	7		Y71F9B.13	Y71F9B.13	protein_coding	Y71F9B.13a	exon_I_2777150_2777451	2	SYNONYMOUS_CODING	A/A	gcG/gcC	70	3	663
I	2777374	C	G	SNP	Hom	238.56	7		Y71F9B.13	Y71F9B.13	protein_coding	Y71F9B.13b	exon_I_2777150_2777451	2	SYNONYMOUS_CODING	A/A	gcG/gcC	42	3	579
I	4764656	G	T	SNP	Hom	89.52	3		M04F3.3	M04F3.3	protein_coding	M04F3.3	exon_I_4764536_4764706	3	SYNONYMOUS_CODING	I/I	atC/atA	79	2	1320
I	4764670	T	A	SNP	Hom	92.43	3		M04F3.3	M04F3.3	protein_coding	M04F3.3	exon_I_4764536_4764706	3	NON_SYNONYMOUS_CODING	I/F	Att/Ttt	75	0	1320
I	4764671	C	T	SNP	Hom	92.43	3		M04F3.3	M04F3.3	protein_coding	M04F3.3	exon_I_4764536_4764706	3	SYNONYMOUS_CODING	K/K	aaG/aaA	74	1	1320
I	5042625	*	#NAME?	DEL	Hom	380.6	9		C46H11.7	C46H11.7	protein_coding	C46H11.7	exon_I_5042381_5042812	4	CODON_DELETION	T/-	acc/-	113	0	723
I	6801829	*	#NAME?	INS	Hom	351.72	7		E02D9.1	E02D9.1	protein_coding	E02D9.1b.2			SPLICE_SITE_ACCEPTOR
I	7301404	C	G	SNP	Hom	212.41	6		F13G3.5	ttx-7	protein_coding	F13G3.5a	exon_I_7301006_7301424	6	NON_SYNONYMOUS_CODING	G/A	gGc/gCc	206	0	858
I	7301404	C	G	SNP	Hom	212.41	6		F13G3.5	ttx-7	protein_coding	F13G3.5b.1	exon_I_7301060_7301424	6	NON_SYNONYMOUS_CODING	G/A	gGc/gCc	203	0	849
I	9246866	C	G	SNP	Hom	90.53	3		F36H2.2	F36H2.2	protein_coding	F36H2.2	exon_I_9246749_9246939	8	NON_SYNONYMOUS_CODING	R/P	cGt/cCt	366	0	1326
I	9246867	G	C	SNP	Hom	90.53	3		F36H2.2	F36H2.2	protein_coding	F36H2.2	exon_I_9246749_9246939	8	NON_SYNONYMOUS_CODING	R/G	Cgt/Ggt	366	0	1326
I	9699161	T	C	SNP	Hom	259.46	7		C04F12.8	C04F12.8	protein_coding	C04F12.8	exon_I_9699118_9699212	2	NON_SYNONYMOUS_CODING	N/S	aAt/aGt	70	0	819
I	10113280	*	#NAME?	DEL	Hom	185.67	6		Y106G6D.3	Y106G6D.3	protein_coding	Y106G6D.3	exon_I_10113046_10113336	3	FRAME_SHIFT: Y106G6D.3					1668
I	10188887	T	C	SNP	Hom	45.13	2		C25A1.10	dao-5	protein_coding	C25A1.10b	exon_I_10187969_10189156	5	SYNONYMOUS_CODING	K/K	aaA/aaG	338	1	2091
I	10188887	T	C	SNP	Hom	45.13	2		C25A1.10	dao-5	protein_coding	C25A1.10a	exon_I_10187969_10190122	4	SYNONYMOUS_CODING	K/K	aaA/aaG	613	1	2916
I	10272509	A	T	SNP	Hom	35.63	2		ZC247.1	ZC247.1	protein_coding	ZC247.1	exon_I_10265192_10276352	8	SYNONYMOUS_CODING	P/P	ccT/ccA	1811	3	13170
I	10272513	T	A	SNP	Hom	35.63	2		ZC247.1	ZC247.1	protein_coding	ZC247.1	exon_I_10265192_10276352	8	NON_SYNONYMOUS_CODING	Q/L	cAg/cTg	1810	0	13170
I	10272614	A	G	SNP	Hom	35.74	2		ZC247.1	ZC247.1	protein_coding	ZC247.1	exon_I_10265192_10276352	8	SYNONYMOUS_CODING	Y/Y	taT/taC	1776	1	13170
I	10273202	T	A	SNP	Hom	30.84	2		ZC247.1	ZC247.1	protein_coding	ZC247.1	exon_I_10265192_10276352	8	SYNONYMOUS_CODING	P/P	ccA/ccT	1580	3	13170
I	10978887	A	G	SNP	Hom	129.44	5		Y52B11A.3	Y52B11A.3	protein_coding	Y52B11A.3a.1	exon_I_10978783_10978946	7	SYNONYMOUS_CODING	S/S	tcA/tcG	515	3	1659
I	10978887	A	G	SNP	Hom	129.44	5		Y52B11A.3	Y52B11A.3	protein_coding	Y52B11A.3b	exon_I_10978783_10978946	7	SYNONYMOUS_CODING	S/S	tcA/tcG	479	3	1551
I	10978887	A	G	SNP	Hom	129.44	5		Y52B11A.3	Y52B11A.3	protein_coding	Y52B11A.3a.2	exon_I_10978783_10978946	7	SYNONYMOUS_CODING	S/S	tcA/tcG	515	3	1659
I	11145688	*	#NAME?	INS	Hom	277.39	7		ZK39.9	ZK39.9	protein_coding	ZK39.9	exon_I_11145619_11145689	4	FRAME_SHIFT: ZK39.9					354
I	11485674	C	T	SNP	Hom	219.4	7		K08C9.1	K08C9.1	protein_coding	K08C9.1	exon_I_11485547_11485702	3	NON_SYNONYMOUS_CODING	G/R	Gga/Aga	90	0	723
I	12394159	C	G	SNP	Hom	169.86	5		T15D6.10	T15D6.10	protein_coding	T15D6.10	exon_I_12394110_12394239	1	NON_SYNONYMOUS_CODING	S/C	tCt/tGt	17	0	1524
I	13138466	*	#NAME?	INS	Hom	161.57	6		C17H1.7	C17H1.7	protein_coding	C17H1.7	exon_I_13138301_13138510	1	FRAME_SHIFT: C17H1.7					1230
I	13168447	C	G	SNP	Hom	219.4	7		F22G12.5	F22G12.5	protein_coding	F22G12.5	exon_I_13168317_13168696	10	NON_SYNONYMOUS_CODING	H/D	Cac/Gac	697	0	7344
I	13409546	C	T	SNP	Hom	208.12	6		C01A2.1	C01A2.1	protein_coding	C01A2.1.1	exon_I_13408786_13409870	3	NON_SYNONYMOUS_CODING	G/D	gGc/gAc	213	0	1398
I	13409546	C	T	SNP	Hom	208.12	6		C01A2.1	C01A2.1	protein_coding	C01A2.1.2	exon_I_13408786_13409870	2	NON_SYNONYMOUS_CODING	G/D	gGc/gAc	213	0	1398
I	13617732	*	#NAME?	INS	Hom	124.2	5		Y6B3A.1	agef-1	protein_coding	Y6B3A.1c	exon_I_13617682_13618183	9	FRAME_SHIFT: Y6B3A.1c					4887
I	13768971	*	#NAME?	DEL	Hom	258.08	6		Y6B3B.4	Y6B3B.4	protein_coding	Y6B3B.4	exon_I_13768468_13768979	12	CODON_DELETION	LE/L	ttggag/ttg	1098		3624
I	13807143	C	T	SNP	Hom	90.53	3		W09G3.3	tag-229	protein_coding	W09G3.3	exon_I_13806672_13807391	3	START_GAINED: ATG, UTR_5_PRIME: 365 bases from TSS
I	13807143	C	T	SNP	Hom	90.53	3		W09G3.2	W09G3.2	protein_coding	W09G3.2	exon_I_13806904_13807391	5	SYNONYMOUS_CODING	R/R	cgG/cgA	424	3	1287
I	13985037	A	G	SNP	Hom	233.77	7		Y71A12B.17	Y71A12B.17	protein_coding	Y71A12B.17	exon_I_13985020_13985136	5	NON_SYNONYMOUS_CODING	K/E	Aaa/Gaa	176	0	2742
I	14349946	*	+C	INS	Hom	272.9	7		Y105E8A.2	Y105E8A.2	protein_coding	Y105E8A.2			SPLICE_SITE_DONOR
I	15040330	T	C	SNP	Hom	215.92	6		F31C3.2	F31C3.2	protein_coding	F31C3.2b	exon_I_15040264_15040390	10	SYNONYMOUS_CODING	I/I	atT/atC	789	2	2427
I	15040330	T	C	SNP	Hom	215.92	6		F31C3.2	F31C3.2	protein_coding	F31C3.2a	exon_I_15040264_15040476	10	SYNONYMOUS_CODING	I/I	atT/atC	786	2	2418
II	595622	*	#NAME?	DEL	Hom	353.24	6		W04H10.3	nhl-3	protein_coding	W04H10.3a	exon_II_595532_595628	11	FRAME_SHIFT: W04H10.3a					2076
II	595622	*	#NAME?	DEL	Hom	353.24	6		W04H10.3	nhl-3	protein_coding	W04H10.3b.1	exon_II_595532_595628	11	FRAME_SHIFT: W04H10.3b.1					1779
II	595622	*	#NAME?	DEL	Hom	353.24	6		W04H10.3	nhl-3	protein_coding	W04H10.3b.2	exon_II_595532_595628	11	FRAME_SHIFT: W04H10.3b.2					1779
II	595622	*	#NAME?	DEL	Hom	353.24	6		W04H10.3	nhl-3	protein_coding	W04H10.3b.3	exon_II_595532_595628	9	FRAME_SHIFT: W04H10.3b.3					1779
II	595622	*	#NAME?	DEL	Hom	353.24	6		W04H10.3	nhl-3	protein_coding	W04H10.3b.1			SPLICE_SITE_ACCEPTOR
II	935805	A	G	SNP	Hom	134.21	4		R07C3.4	acs-15	protein_coding	R07C3.4	exon_II_935577_935858	6	SYNONYMOUS_CODING	K/K	aaA/aaG	402	1	2196
II	1772462	T	A	SNP	Hom	414.56	11		F36H5.1	math-26	protein_coding	F36H5.1.1	exon_II_1772455_1772723	4	NON_SYNONYMOUS_CODING	C/S	Tgt/Agt	178	0	2466
II	1772462	T	A	SNP	Hom	414.56	11		F36H5.1	math-26	protein_coding	F36H5.1.2	exon_II_1772455_1772723	4	NON_SYNONYMOUS_CODING	C/S	Tgt/Agt	178	0	2466
II	1848049	*	+C	INS	Hom	317.73	8		C52E2.6	fbxb-97	protein_coding	C52E2.6	exon_II_1847127_1848159	1	FRAME_SHIFT: C52E2.6					1113
II	2903196	*	#NAME?	DEL	Hom	143.73	11		Y110A2AM.1	Y110A2AM.1	protein_coding	Y110A2AM.1	exon_II_2902966_2904005	1	FRAME_SHIFT: Y110A2AM.1					957
II	3321973	*	#NAME?	INS	Hom	252.3	7		Y46D2A.2	Y46D2A.2	protein_coding	Y46D2A.2	exon_II_3321835_3322131	4	FRAME_SHIFT: Y46D2A.2					564
II	3796996	T	C	SNP	Hom	379.24	18		Y8A9A.2	Y8A9A.2	protein_coding	Y8A9A.2	exon_II_3796348_3797638	5	NON_SYNONYMOUS_CODING	L/P	cTa/cCa	390	0	4083
II	3797023	T	C	SNP	Hom	116.26	8		Y8A9A.2	Y8A9A.2	protein_coding	Y8A9A.2	exon_II_3796348_3797638	5	NON_SYNONYMOUS_CODING	L/P	cTg/cCg	399	0	4083
II	3797068	C	T	SNP	Hom	581.66	24		Y8A9A.2	Y8A9A.2	protein_coding	Y8A9A.2	exon_II_3796348_3797638	5	NON_SYNONYMOUS_CODING	P/L	cCg/cTg	414	0	4083
II	5006746	*	#NAME?	INS	Hom	165.57	5		F59A6.4	F59A6.4	protein_coding	F59A6.4	exon_II_5006695_5006792	5	FRAME_SHIFT: F59A6.4					2259
II	5078776	*	#NAME?	INS	Hom	317.97	8		C27A2.6	dsh-2	protein_coding	C27A2.6	exon_II_5078612_5078916	8	FRAME_SHIFT: C27A2.6					2076
II	5078782	*	+C	INS	Hom	317.98	8		C27A2.6	dsh-2	protein_coding	C27A2.6	exon_II_5078612_5078916	8	FRAME_SHIFT: C27A2.6					2076
II	5185662	G	C	SNP	Hom	128.86	4		C27D6.4	C27D6.4	protein_coding	C27D6.4c	exon_II_5185642_5186257	1	NON_SYNONYMOUS_CODING	P/R	cCt/cGt	14	0	882
II	5571588	G	C	SNP	Hom	374.15	10		C17C3.15	C17C3.15	protein_coding	C17C3.15	exon_II_5571285_5571655	1	NON_SYNONYMOUS_CODING	D/H	Gac/Cac	102	0	543
II	5635105	C	G	SNP	Hom	218.25	7		F59E12.8	F59E12.8	protein_coding	F59E12.8	exon_II_5635061_5635177	5	NON_SYNONYMOUS_CODING	E/Q	Gaa/Caa	254	0	1239
II	5647439	C	T	SNP	Hom	209.04	6		F59E12.10	ddl-1	protein_coding	F59E12.10	exon_II_5647397_5647762	2	SYNONYMOUS_CODING	K/K	aaG/aaA	123	1	570
II	5974558	C	T	SNP	Hom	319.06	9		B0034.5	B0034.5	protein_coding	B0034.5	exon_II_5974496_5974665	2	SYNONYMOUS_CODING	K/K	aaG/aaA	104	1	1095
II	5974559	T	C	SNP	Hom	318.37	9		B0034.5	B0034.5	protein_coding	B0034.5	exon_II_5974496_5974665	2	NON_SYNONYMOUS_CODING	K/R	aAg/aGg	104	0	1095
II	6527441	G	A	SNP	Hom	32.66	2		C56E6.4	C56E6.4	protein_coding	C56E6.4	exon_II_6527370_6527502	7	SYNONYMOUS_CODING	I/I	atC/atT	185	2	972
II	6527442	A	T	SNP	Hom	47.97	2		C56E6.4	C56E6.4	protein_coding	C56E6.4	exon_II_6527370_6527502	7	NON_SYNONYMOUS_CODING	I/N	aTc/aAc	185	0	972
II	6535296	*	#NAME?	DEL	Hom	128.46	6		C56E6.1	abcx-1	protein_coding	C56E6.1	exon_II_6535199_6535333	11	FRAME_SHIFT: C56E6.1					2043
II	6736324	C	G	SNP	Hom	495.01	14		T14B4.2	T14B4.2	protein_coding	T14B4.2	exon_II_6736161_6736379	1	NON_SYNONYMOUS_CODING	S/C	tCc/tGc	54	0	420
II	6736326	T	C	SNP	Hom	497.58	14		T14B4.2	T14B4.2	protein_coding	T14B4.2	exon_II_6736161_6736379	1	NON_SYNONYMOUS_CODING	F/L	Ttc/Ctc	55	0	420
II	6750732	*	#NAME?	INS	Hom	198.24	5		F41G3.20	F41G3.20	protein_coding	F41G3.20	exon_II_6750568_6750752	2	FRAME_SHIFT: F41G3.20					699
II	6759259	*	-C	DEL	Hom	128.46	5		F41G3.2	F41G3.2	protein_coding	F41G3.2	exon_II_6759250_6759417	1	FRAME_SHIFT: F41G3.2					963
II	6759930	C	G	SNP	Hom	82.21	3		F41G3.2	F41G3.2	protein_coding	F41G3.2	exon_II_6759871_6759999	3	NON_SYNONYMOUS_CODING	Q/E	Caa/Gaa	190	0	963
II	6759935	C	G	SNP	Hom	81.74	3		F41G3.2	F41G3.2	protein_coding	F41G3.2	exon_II_6759871_6759999	3	SYNONYMOUS_CODING	T/T	acC/acG	191	3	963
II	6759938	A	G	SNP	Hom	81.21	3		F41G3.2	F41G3.2	protein_coding	F41G3.2	exon_II_6759871_6759999	3	SYNONYMOUS_CODING	E/E	gaA/gaG	192	1	963
II	6759941	C	T	SNP	Hom	79.98	3		F41G3.2	F41G3.2	protein_coding	F41G3.2	exon_II_6759871_6759999	3	SYNONYMOUS_CODING	T/T	acC/acT	193	3	963
II	7003366	T	A	SNP	Hom	167.74	5		C52E12.2	unc-104	protein_coding	C52E12.2a	exon_II_7003352_7003620	9	NON_SYNONYMOUS_CODING	V/E	gTa/gAa	495	0	4755
II	7003366	T	A	SNP	Hom	167.74	5		C52E12.2	unc-104	protein_coding	C52E12.2b	exon_II_7003352_7003620	9	NON_SYNONYMOUS_CODING	V/E	gTa/gAa	495	0	4887
II	8227945	G	C	SNP	Hom	176.19	5		M110.5	dab-1	protein_coding	M110.5a.1	exon_II_8227509_8228143	4	NON_SYNONYMOUS_CODING	R/P	cGc/cCc	341	0	1473
II	8227945	G	C	SNP	Hom	176.19	5		M110.5	dab-1	protein_coding	M110.5b	exon_II_8227509_8228143	4	NON_SYNONYMOUS_CODING	R/P	cGc/cCc	341	0	1479
II	8227945	G	C	SNP	Hom	176.19	5		M110.5	dab-1	protein_coding	M110.5a.2	exon_II_8227509_8228143	4	NON_SYNONYMOUS_CODING	R/P	cGc/cCc	341	0	1473
II	8227945	G	C	SNP	Hom	176.19	5		M110.5	dab-1	protein_coding	M110.5c	exon_II_8227509_8228143	4	NON_SYNONYMOUS_CODING	R/P	cGc/cCc	325	0	1425
II	8227945	G	C	SNP	Hom	176.19	5		M110.5	dab-1	protein_coding	M110.5d	exon_II_8227503_8228143	4	NON_SYNONYMOUS_CODING	R/P	cGc/cCc	343	0	1479
II	8227946	C	G	SNP	Hom	213.39	6		M110.5	dab-1	protein_coding	M110.5a.1	exon_II_8227509_8228143	4	SYNONYMOUS_CODING	R/R	cgC/cgG	341	3	1473
II	8227946	C	G	SNP	Hom	213.39	6		M110.5	dab-1	protein_coding	M110.5b	exon_II_8227509_8228143	4	SYNONYMOUS_CODING	R/R	cgC/cgG	341	3	1479
II	8227946	C	G	SNP	Hom	213.39	6		M110.5	dab-1	protein_coding	M110.5a.2	exon_II_8227509_8228143	4	SYNONYMOUS_CODING	R/R	cgC/cgG	341	3	1473
II	8227946	C	G	SNP	Hom	213.39	6		M110.5	dab-1	protein_coding	M110.5c	exon_II_8227509_8228143	4	SYNONYMOUS_CODING	R/R	cgC/cgG	325	3	1425
II	8227946	C	G	SNP	Hom	213.39	6		M110.5	dab-1	protein_coding	M110.5d	exon_II_8227503_8228143	4	SYNONYMOUS_CODING	R/R	cgC/cgG	343	3	1479
II	8398675	G	A	SNP	Hom	91.31	4		F49E12.2	dod-23	protein_coding	F49E12.2.2	exon_II_8398466_8398765	2	NON_SYNONYMOUS_CODING	P/S	Cct/Tct	81	0	507
II	8398675	G	A	SNP	Hom	91.31	4		F49E12.2	dod-23	protein_coding	F49E12.2.1	exon_II_8398466_8398765	2	NON_SYNONYMOUS_CODING	P/S	Cct/Tct	81	0	507
II	8584111	C	T	SNP	Hom	261.21	7		F54C9.11	F54C9.11	protein_coding	F54C9.11	exon_II_8583501_8584160	3	NON_SYNONYMOUS_CODING	G/E	gGa/gAa	109	0	1104
II	8802506	T	G	SNP	Hom	211.41	6		F07H5.8	F07H5.8	protein_coding	F07H5.8	exon_II_8802324_8802506	4	SYNONYMOUS_CODING	S/S	tcT/tcG	225	3	2619
II	9743213	C	T	SNP	Hom	214.91	6		Y53C12B.1	Y53C12B.1	protein_coding	Y53C12B.1	exon_II_9742924_9743395	5	SYNONYMOUS_CODING	E/E	gaG/gaA	747	1	2382
II	10340139	T	G	SNP	Hom	132.05	4		C07E3.2	pro-2	protein_coding	C07E3.2.1	exon_II_10340060_10340167	10	NON_SYNONYMOUS_CODING	H/P	cAt/cCt	619	0	2148
II	10340139	T	G	SNP	Hom	132.05	4		C07E3.2	pro-2	protein_coding	C07E3.2.2	exon_II_10340060_10340167	10	NON_SYNONYMOUS_CODING	H/P	cAt/cCt	619	0	2148
II	12606478	A	G	SNP	Hom	77.07	3		Y38E10A.7	lips-15	protein_coding	Y38E10A.7	exon_II_12606147_12606620	2	NON_SYNONYMOUS_CODING	I/V	Ata/Gta	174	0	861
II	12606501	T	A	SNP	Hom	56.5	3		Y38E10A.7	lips-15	protein_coding	Y38E10A.7	exon_II_12606147_12606620	2	SYNONYMOUS_CODING	A/A	gcT/gcA	181	3	861
II	12606516	T	A	SNP	Hom	89.48	4		Y38E10A.7	lips-15	protein_coding	Y38E10A.7	exon_II_12606147_12606620	2	SYNONYMOUS_CODING	G/G	ggT/ggA	186	3	861
II	12606517	A	T	SNP	Hom	89.48	4		Y38E10A.7	lips-15	protein_coding	Y38E10A.7	exon_II_12606147_12606620	2	NON_SYNONYMOUS_CODING	T/S	Aca/Tca	187	0	861
II	12606554	T	C	SNP	Hom	122.66	5		Y38E10A.7	lips-15	protein_coding	Y38E10A.7	exon_II_12606147_12606620	2	NON_SYNONYMOUS_CODING	V/A	gTg/gCg	199	0	861
II	12606561	A	G	SNP	Hom	89.48	4		Y38E10A.7	lips-15	protein_coding	Y38E10A.7	exon_II_12606147_12606620	2	SYNONYMOUS_CODING	T/T	acA/acG	201	3	861
II	12606573	A	C	SNP	Hom	89.48	4		Y38E10A.7	lips-15	protein_coding	Y38E10A.7	exon_II_12606147_12606620	2	NON_SYNONYMOUS_CODING	K/N	aaA/aaC	205	1	861
II	12607640	*	#NAME?	INS	Hom	273.02	7		Y38E10A.8	Y38E10A.8	protein_coding	Y38E10A.8	exon_II_12607626_12607739	3	FRAME_SHIFT: Y38E10A.8					825
II	12668790	*	#NAME?	INS	Hom	183.21	5		Y38E10A.21	rgs-4	protein_coding	Y38E10A.21	exon_II_12668772_12668871	1	FRAME_SHIFT: Y38E10A.21					705
II	12677434	T	G	SNP	Hom	49.57	2		Y38E10A.23	Y38E10A.23	protein_coding	Y38E10A.23	exon_II_12677314_12677555	2	NON_SYNONYMOUS_CODING	N/T	aAc/aCc	83	0	462
II	13090027	T	A	SNP	Hom	136.06	5		Y81G3A.3	gcn-2	protein_coding	Y81G3A.3b	exon_II_13089815_13090077	10	NON_SYNONYMOUS_CODING	D/E	gaT/gaA	1534	1	5100
II	13090027	T	A	SNP	Hom	136.06	5		Y81G3A.3	gcn-2	protein_coding	Y81G3A.3a	exon_II_13089815_13090077	9	NON_SYNONYMOUS_CODING	D/E	gaT/gaA	1534	1	5091
II	13239553	G	C	SNP	Hom	377.47	11		F15D4.4	F15D4.4	protein_coding	F15D4.4	exon_II_13239544_13239856	7	NON_SYNONYMOUS_CODING	D/E	gaC/gaG	514	1	1827
II	13440605	G	T	SNP	Hom	91.01	3		Y48E1C.3	tbc-15	protein_coding	Y48E1C.3	exon_II_13440522_13440839	2	NON_SYNONYMOUS_CODING	T/K	aCg/aAg	88	0	756
II	13485411	T	C	SNP	Hom	171.76	5		E01G4.6	E01G4.6	protein_coding	E01G4.6.2	exon_II_13485178_13485597	4	SYNONYMOUS_CODING	C/C	tgT/tgC	823	1	2655
II	13485411	T	C	SNP	Hom	171.76	5		E01G4.6	E01G4.6	protein_coding	E01G4.6.1	exon_II_13485178_13486105	4	SYNONYMOUS_CODING	C/C	tgT/tgC	823	1	2655
II	14276735	T	C	SNP	Hom	254.74	7		Y54G11A.3	Y54G11A.3	protein_coding	Y54G11A.3	exon_II_14276724_14276972	2	SYNONYMOUS_CODING	L/L	Ttg/Ctg	14	1	1515
II	14406920	T	C	SNP	Hom	93.66	3		F26H11.2	nurf-1	protein_coding	F26H11.2f	exon_II_14406917_14407096	4	SYNONYMOUS_CODING	F/F	ttT/ttC	289	1	1533
II	14406920	T	C	SNP	Hom	93.66	3		F26H11.2	nurf-1	protein_coding	F26H11.2g	exon_II_14406917_14407096	3	SYNONYMOUS_CODING	F/F	ttT/ttC	192	1	1242
II	14406920	T	C	SNP	Hom	93.66	3		F26H11.2	nurf-1	protein_coding	F26H11.2c	exon_II_14406917_14407096	24	SYNONYMOUS_CODING	F/F	ttT/ttC	2045	1	6801
II	14406920	T	C	SNP	Hom	93.66	3		F26H11.2	nurf-1	protein_coding	F26H11.2d	exon_II_14406917_14407096	10	SYNONYMOUS_CODING	F/F	ttT/ttC	587	1	2427
II	14406920	T	C	SNP	Hom	93.66	3		F26H11.2	nurf-1	protein_coding	F26H11.2e	exon_II_14406917_14407096	4	SYNONYMOUS_CODING	F/F	ttT/ttC	184	1	1218
II	14796281	G	T	SNP	Hom	51.22	2		Y54E2A.11	eif-3.B	protein_coding	Y54E2A.11a.2	exon_II_14796129_14796836	4	NON_SYNONYMOUS_CODING	W/C	tgG/tgT	254	0	2178
II	14796281	G	T	SNP	Hom	51.22	2		Y54E2A.11	eif-3.B	protein_coding	Y54E2A.11a.1	exon_II_14796129_14796836	4	NON_SYNONYMOUS_CODING	W/C	tgG/tgT	254	0	2178
II	14796281	G	T	SNP	Hom	51.22	2		Y54E2A.11	eif-3.B	protein_coding	Y54E2A.11b.2	exon_II_14796214_14796354	4	NON_SYNONYMOUS_CODING	G/V	gGg/gTg	170	0	582
II	14796281	G	T	SNP	Hom	51.22	2		Y54E2A.11	eif-3.B	protein_coding	Y54E2A.11b.1	exon_II_14796214_14796836	4	NON_SYNONYMOUS_CODING	G/V	gGg/gTg	170	0	582
II	15092605	C	T	SNP	Hom	299.94	8		Y53F4B.21	Y53F4B.21	protein_coding	Y53F4B.21	exon_II_15092513_15092650	4	NON_SYNONYMOUS_CODING	A/V	gCa/gTa	179	0	3438
III	118298	T	G	SNP	Hom	273.2	8		C29F9.5	C29F9.5	protein_coding	C29F9.5	exon_III_118228_118338	3	SYNONYMOUS_CODING	V/V	gtT/gtG	89	3	681
III	691186	C	T	SNP	Hom	137.97	5		W02B3.7	W02B3.7	protein_coding	W02B3.7	exon_III_691171_691428	3	SYNONYMOUS_CODING	E/E	gaG/gaA	158	1	489
III	847240	*	#NAME?	INS	Hom	283.31	7		K02F3.2	K02F3.2	protein_coding	K02F3.2	exon_III_847038_847260	3	CODON_INSERTION	-/G	-/GGC	248		2124
III	853018	C	T	SNP	Hom	252.39	8		K02F3.11	rnp-5	protein_coding	K02F3.11.2	exon_III_852930_853074	3	NON_SYNONYMOUS_CODING	G/E	gGa/gAa	261	0	870
III	853018	C	T	SNP	Hom	252.39	8		K02F3.11	rnp-5	protein_coding	K02F3.11.1	exon_III_852791_853074	3	NON_SYNONYMOUS_CODING	G/E	gGa/gAa	261	0	870
III	895260	C	A	SNP	Hom	176.42	5		T24C4.7	ztf-18	protein_coding	T24C4.7	exon_III_895156_895287	3	STOP_GAINED	G/*	Gga/Tga	80	0	2622
III	2896040	A	C	SNP	Hom	249.19	7		T20B6.2	T20B6.2	protein_coding	T20B6.2	exon_III_2895301_2896394	3	NON_SYNONYMOUS_CODING	N/H	Aat/Cat	410	0	2148
III	2896045	C	T	SNP	Hom	207.98	6		T20B6.2	T20B6.2	protein_coding	T20B6.2	exon_III_2895301_2896394	3	SYNONYMOUS_CODING	F/F	ttC/ttT	411	1	2148
III	3387035	T	C	SNP	Hom	208.27	7		C56G7.2	C56G7.2	protein_coding	C56G7.2	exon_III_3386899_3387327	5	NON_SYNONYMOUS_CODING	N/S	aAc/aGc	323	0	1104
III	4712954	C	G	SNP	Hom	177.95	5		T04A8.15	him-18	protein_coding	T04A8.15	exon_III_4712786_4713063	7	NON_SYNONYMOUS_CODING	W/C	tgG/tgC	612	0	2157
III	5017350	*	+C	INS	Hom	353.39	10		R144.7	larp-1	protein_coding	R144.7b	exon_III_5017228_5017372	2	FRAME_SHIFT: R144.7b					3393
III	5105942	*	#NAME?	INS	Hom	273.01	7		F54D8.6	F54D8.6	protein_coding	F54D8.6	exon_III_5105904_5106017	10	FRAME_SHIFT: F54D8.6					2328
III	6049353	G	A	SNP	Hom	427.08	11		F40H6.5	F40H6.5	protein_coding	F40H6.5	exon_III_6049265_6049472	21	NON_SYNONYMOUS_CODING	T/I	aCt/aTt	1260	0	3867
III	6371230	A	G	SNP	Hom	53.22	2		C16A3.8	thoc-2	protein_coding	C16A3.8.1	exon_III_6370930_6371749	9	NON_SYNONYMOUS_CODING	D/G	gAt/gGt	695	0	4314
III	6371230	A	G	SNP	Hom	53.22	2		C16A3.8	thoc-2	protein_coding	C16A3.8.2	exon_III_6370930_6371749	9	NON_SYNONYMOUS_CODING	D/G	gAt/gGt	695	0	4314
III	6619224	C	T	SNP	Hom	133.21	4		Y40D12A.1	Y40D12A.1	protein_coding	Y40D12A.1a	exon_III_6619209_6619370	11	NON_SYNONYMOUS_CODING	L/F	Ctc/Ttc	478	0	1908
III	7028433	T	A	SNP	Hom	55.76	3		F11H8.4	cyk-1	protein_coding	F11H8.4a	exon_III_7028430_7028523	2	NON_SYNONYMOUS_CODING	T/S	Aca/Tca	191	0	4308
III	7028433	T	A	SNP	Hom	55.76	3		F11H8.4	cyk-1	protein_coding	F11H8.4b	exon_III_7028430_7028523	2	NON_SYNONYMOUS_CODING	T/S	Aca/Tca	191	0	4314
III	7028668	C	T	SNP	Hom	75.48	3		F11H8.4	cyk-1	protein_coding	F11H8.4a	exon_III_7028660_7029139	1	NON_SYNONYMOUS_CODING	E/K	Gaa/Aaa	158	0	4308
III	7028668	C	T	SNP	Hom	75.48	3		F11H8.4	cyk-1	protein_coding	F11H8.4b	exon_III_7028660_7029139	1	NON_SYNONYMOUS_CODING	E/K	Gaa/Aaa	158	0	4314
III	7214114	A	C	SNP	Hom	298.53	8		R151.2	R151.2	protein_coding	R151.2d.1	exon_III_7214059_7214232	5	NON_SYNONYMOUS_CODING	S/R	Agc/Cgc	323	0	1341
III	7214114	A	C	SNP	Hom	298.53	8		R151.2	R151.2	protein_coding	R151.2d.2	exon_III_7214059_7214232	5	NON_SYNONYMOUS_CODING	S/R	Agc/Cgc	323	0	1341
III	7214114	A	C	SNP	Hom	298.53	8		R151.2	R151.2	protein_coding	R151.2a	exon_III_7214059_7214232	4	NON_SYNONYMOUS_CODING	S/R	Agc/Cgc	254	0	1134
III	7214114	A	C	SNP	Hom	298.53	8		R151.2	R151.2	protein_coding	R151.2c	exon_III_7214059_7214232	3	NON_SYNONYMOUS_CODING	S/R	Agc/Cgc	195	0	957
III	7214114	A	C	SNP	Hom	298.53	8		R151.2	R151.2	protein_coding	R151.2b.1	exon_III_7214059_7214232	3	NON_SYNONYMOUS_CODING	S/R	Agc/Cgc	196	0	960
III	7214114	A	C	SNP	Hom	298.53	8		R151.2	R151.2	protein_coding	R151.2b.2	exon_III_7214059_7214232	4	NON_SYNONYMOUS_CODING	S/R	Agc/Cgc	196	0	960
III	7214114	A	C	SNP	Hom	298.53	8		R151.2	R151.2	protein_coding	R151.2b.3	exon_III_7214059_7214232	4	NON_SYNONYMOUS_CODING	S/R	Agc/Cgc	196	0	960
III	7214114	A	C	SNP	Hom	298.53	8		R151.2	R151.2	protein_coding	R151.2b.4	exon_III_7214059_7214232	3	NON_SYNONYMOUS_CODING	S/R	Agc/Cgc	196	0	960
III	7214114	A	C	SNP	Hom	298.53	8		R151.2	R151.2	protein_coding	R151.2b.5	exon_III_7214059_7214232	5	NON_SYNONYMOUS_CODING	S/R	Agc/Cgc	196	0	960
III	7243459	C	G	SNP	Hom	8140.08	257		T20H4.1	osm-10	protein_coding	T20H4.1	exon_III_7243440_7243875	2	NON_SYNONYMOUS_CODING	P/R	cCg/cGg	18	0	1260
III	7608535	*	+C	INS	Hom	228.09	7		T04A6.4	T04A6.4	protein_coding	T04A6.4	exon_III_7608439_7608873	3	FRAME_SHIFT: T04A6.4					630
III	8650764	*	#NAME?	INS	Hom	390.05	9		F22B7.2	flp-23	protein_coding	F22B7.2	exon_III_8650651_8650821	1	FRAME_SHIFT: F22B7.2					297
III	8693620	G	C	SNP	Hom	352.39	10		B0303.7	B0303.7	protein_coding	B0303.7a	exon_III_8693557_8693661	1	NON_SYNONYMOUS_CODING	C/S	tGt/tCt	16	0	1482
III	8693624	G	A	SNP	Hom	351.14	10		B0303.7	B0303.7	protein_coding	B0303.7a	exon_III_8693557_8693661	1	SYNONYMOUS_CODING	G/G	ggG/ggA	17	3	1482
III	8701750	C	T	SNP	Hom	90.53	3		B0303.9	vps-33.1	protein_coding	B0303.9	exon_III_8701666_8702176	6	SYNONYMOUS_CODING	S/S	tcC/tcT	202	3	1812
III	9101178	G	T	SNP	Hom	123.72	4		ZK507.1	ZK507.1	protein_coding	ZK507.1	exon_III_9101143_9101181	1	NON_SYNONYMOUS_CODING	Q/K	Caa/Aaa	2	0	996
III	9101179	C	T	SNP	Hom	123.13	4		ZK507.1	ZK507.1	protein_coding	ZK507.1	exon_III_9101143_9101181	1	START_LOST	M/I	atG/atA	1	0	996
III	9341383	T	C	SNP	Hom	136.43	4		K04H4.1	emb-9	protein_coding	K04H4.1a	exon_III_9341357_9342211	6	NON_SYNONYMOUS_CODING	R/G	Aga/Gga	582	1	5280
III	9350642	C	T	SNP	Hom	370.64	10		K04H4.2	K04H4.2	protein_coding	K04H4.2c.2	exon_III_9350568_9350816	13	NON_SYNONYMOUS_CODING	G/E	gGa/gAa	857	0	4392
III	9350642	C	T	SNP	Hom	370.64	10		K04H4.2	K04H4.2	protein_coding	K04H4.2c.1	exon_III_9350568_9350816	13	NON_SYNONYMOUS_CODING	G/E	gGa/gAa	857	0	4392
III	9350667	C	T	SNP	Hom	252.89	7		K04H4.2	K04H4.2	protein_coding	K04H4.2c.2	exon_III_9350568_9350816	13	NON_SYNONYMOUS_CODING	E/K	Gag/Aag	849	0	4392
III	9350667	C	T	SNP	Hom	252.89	7		K04H4.2	K04H4.2	protein_coding	K04H4.2c.1	exon_III_9350568_9350816	13	NON_SYNONYMOUS_CODING	E/K	Gag/Aag	849	0	4392
III	9350674	C	T	SNP	Hom	253.59	7		K04H4.2	K04H4.2	protein_coding	K04H4.2c.2	exon_III_9350568_9350816	13	SYNONYMOUS_CODING	R/R	agG/agA	846	1	4392
III	9350674	C	T	SNP	Hom	253.59	7		K04H4.2	K04H4.2	protein_coding	K04H4.2c.1	exon_III_9350568_9350816	13	SYNONYMOUS_CODING	R/R	agG/agA	846	1	4392
III	9352576	C	T	SNP	Hom	345.63	9		K04H4.2	K04H4.2	protein_coding	K04H4.2c.2	exon_III_9351991_9352637	8	SYNONYMOUS_CODING	E/E	gaG/gaA	364	1	4392
III	9352576	C	T	SNP	Hom	345.63	9		K04H4.2	K04H4.2	protein_coding	K04H4.2c.1	exon_III_9351991_9352637	8	SYNONYMOUS_CODING	E/E	gaG/gaA	364	1	4392
III	9754445	C	A	SNP	Hom	128.3	5		T05G5.8	vps-53	protein_coding	T05G5.8.1	exon_III_9754319_9754670	5	NON_SYNONYMOUS_CODING	E/D	gaG/gaT	634	1	2397
III	9754445	C	A	SNP	Hom	128.3	5		T05G5.8	vps-53	protein_coding	T05G5.8.2	exon_III_9754319_9754670	5	NON_SYNONYMOUS_CODING	E/D	gaG/gaT	634	1	2397
III	9918757	C	G	SNP	Hom	364.66	11		F40F12.3	F40F12.3	protein_coding	F40F12.3	exon_III_9918556_9919104	3	SYNONYMOUS_CODING	G/G	ggG/ggC	252	3	957
III	10368788	C	G	SNP	Hom	164.97	5		C38H2.1	tbc-8	protein_coding	C38H2.1	exon_III_10368661_10368788	5	SYNONYMOUS_CODING	S/S	tcC/tcG	257	3	2712
III	10500617	G	A	SNP	Hom	52.22	2		F43D9.2	rab-33	protein_coding	F43D9.2	exon_III_10500002_10500700	5	SYNONYMOUS_CODING	F/F	ttC/ttT	261	1	924
III	10530013	*	-C	DEL	Hom	230.87	7		T21C12.1	unc-49	protein_coding	T21C12.1a	exon_III_10529637_10530055	17	FRAME_SHIFT: T21C12.1a					3321
III	11543293	G	A	SNP	Hom	127.33	5		Y66D12A.14	Y66D12A.14	protein_coding	Y66D12A.14	exon_III_11540516_11544392	5	NON_SYNONYMOUS_CODING	G/E	gGa/gAa	2186	0	8829
III	11576730	C	G	SNP	Hom	130.78	4		Y66D12A.8	Y66D12A.8	protein_coding	Y66D12A.8	exon_III_11576450_11576851	2	NON_SYNONYMOUS_CODING	A/G	gCa/gGa	144	0	735
III	12103265	*	#NAME?	INS	Hom	228.08	6		Y75B8A.3	Y75B8A.3	protein_coding	Y75B8A.3	exon_III_12103042_12103293	5	FRAME_SHIFT: Y75B8A.3					2484
III	12953228	T	G	SNP	Hom	342.76	10		Y39E4A.2	ttm-1	protein_coding	Y39E4A.2a	exon_III_12953104_12953252	4	NON_SYNONYMOUS_CODING	N/T	aAt/aCt	351	0	1176
III	12953228	T	G	SNP	Hom	342.76	10		Y39E4A.2	ttm-1	protein_coding	Y39E4A.2b	exon_III_12952869_12953252	3	NON_SYNONYMOUS_CODING	N/T	aAt/aCt	370	0	1233
IV	757658	T	A	SNP	Hom	85.75	3		Y55F3C.2	srt-23	protein_coding	Y55F3C.2	exon_IV_757550_757776	3	NON_SYNONYMOUS_CODING	F/Y	tTc/tAc	160	0	1071
IV	1438459	A	T	SNP	Hom	247.37	8		Y77E11A.11	clp-7	protein_coding	Y77E11A.11.1	exon_IV_1438226_1438493	5	NON_SYNONYMOUS_CODING	S/T	Tcc/Acc	459	0	2337
IV	1438459	A	T	SNP	Hom	247.37	8		Y77E11A.11	clp-7	protein_coding	Y77E11A.11.2	exon_IV_1438226_1438493	5	NON_SYNONYMOUS_CODING	S/T	Tcc/Acc	459	0	2337
IV	2999124	A	G	SNP	Hom	125.34	4		Y54G2A.27	Y54G2A.27	protein_coding	Y54G2A.27.1	exon_IV_2998875_2999425	9	SYNONYMOUS_CODING	P/P	ccT/ccC	147	3	690
IV	2999124	A	G	SNP	Hom	125.34	4		Y54G2A.27	Y54G2A.27	protein_coding	Y54G2A.27.2	exon_IV_2998875_2999425	4	SYNONYMOUS_CODING	P/P	ccT/ccC	147	3	690
IV	4582720	A	T	SNP	Hom	382	11		F28E10.1	F28E10.1	protein_coding	F28E10.1a	exon_IV_4582127_4583625	8	NON_SYNONYMOUS_CODING	D/V	gAc/gTc	478	0	3789
IV	4582720	A	T	SNP	Hom	382	11		F28E10.1	F28E10.1	protein_coding	F28E10.1d	exon_IV_4582127_4583625	8	NON_SYNONYMOUS_CODING	D/V	gAc/gTc	480	0	3795
IV	4582720	A	T	SNP	Hom	382	11		F28E10.1	F28E10.1	protein_coding	F28E10.1c	exon_IV_4582127_4583625	7	NON_SYNONYMOUS_CODING	D/V	gAc/gTc	432	0	3651
IV	4582720	A	T	SNP	Hom	382	11		F28E10.1	F28E10.1	protein_coding	F28E10.1b.1	exon_IV_4582127_4583625	4	NON_SYNONYMOUS_CODING	D/V	gAc/gTc	336	0	3363
IV	4582720	A	T	SNP	Hom	382	11		F28E10.1	F28E10.1	protein_coding	F28E10.1b.2	exon_IV_4582127_4583625	8	NON_SYNONYMOUS_CODING	D/V	gAc/gTc	336	0	3363
IV	4931165	A	C	SNP	Hom	287.78	8		Y9C9A.8	Y9C9A.8	protein_coding	Y9C9A.8	exon_IV_4931101_4931184	8	NON_SYNONYMOUS_CODING	N/H	Aac/Cac	371	0	2001
IV	4972668	C	T	SNP	Hom	166.92	5		Y9C9A.15	srz-28	protein_coding	Y9C9A.15	exon_IV_4972411_4972705	3	NON_SYNONYMOUS_CODING	V/I	Gtt/Att	97	0	966
IV	5409616	*	#NAME?	INS	Hom	317.94	8		ZK616.8	ZK616.8	protein_coding	ZK616.8	exon_IV_5409563_5409881	6	FRAME_SHIFT: ZK616.8					1083
IV	7591632	A	C	SNP	Hom	164.55	10		Y2C2A.1	tag-80	protein_coding	Y2C2A.1	exon_IV_7590662_7596463	2	NON_SYNONYMOUS_CODING	E/D	gaA/gaC	346	1	14703
IV	7596298	A	C	SNP	Hom	79.96	4		Y2C2A.1	tag-80	protein_coding	Y2C2A.1	exon_IV_7590662_7596463	2	NON_SYNONYMOUS_CODING	T/P	Act/Cct	1902	0	14703
IV	7596416	A	T	SNP	Hom	38.66	2		Y2C2A.1	tag-80	protein_coding	Y2C2A.1	exon_IV_7590662_7596463	2	NON_SYNONYMOUS_CODING	Y/F	tAt/tTt	1941	0	14703
IV	7597988	G	A	SNP	Hom	30.78	3		Y2C2A.1	tag-80	protein_coding	Y2C2A.1	exon_IV_7597293_7598900	4	NON_SYNONYMOUS_CODING	A/T	Gct/Act	2322	0	14703
IV	7600490	A	T	SNP	Hom	456.06	13		Y2C2A.1	tag-80	protein_coding	Y2C2A.1	exon_IV_7598986_7605611	5	NON_SYNONYMOUS_CODING	Q/H	caA/caT	3127	1	14703
IV	7727548	*	#NAME?	INS	Hom	335.53	9		C50F7.5	C50F7.5	protein_coding	C50F7.5	exon_IV_7726707_7727716	1	FRAME_SHIFT: C50F7.5					930
IV	8296343	A	G	SNP	Hom	216.86	6		K07H8.1	K07H8.1	protein_coding	K07H8.1	exon_IV_8296135_8296388	4	SYNONYMOUS_CODING	T/T	acA/acG	424	3	1482
IV	9745675	G	A	SNP	Hom	130.4	4		C28D4.5	C28D4.5	protein_coding	C28D4.5	exon_IV_9745536_9745724	4	NON_SYNONYMOUS_CODING	H/Y	Cac/Tac	327	0	1062
IV	11070925	*	#NAME?	INS	Hom	374.84	10		Y5F2A.3	Y5F2A.3	protein_coding	Y5F2A.3	exon_IV_11070868_11070927	5	FRAME_SHIFT: Y5F2A.3					873
IV	11180503	A	G	SNP	Hom	127.96	4		R07H5.2	cpt-2	protein_coding	R07H5.2b	exon_IV_11180377_11180510	3	NON_SYNONYMOUS_CODING	I/V	Att/Gtt	14	0	1431
IV	11180503	A	G	SNP	Hom	127.96	4		R07H5.2	cpt-2	protein_coding	R07H5.2a.1	exon_IV_11180377_11180510	3	NON_SYNONYMOUS_CODING	I/V	Att/Gtt	184	0	1941
IV	11226249	A	C	SNP	Hom	79.6	4		C29F4.1	col-125	protein_coding	C29F4.1	exon_IV_11225645_11226497	2	NON_SYNONYMOUS_CODING	Q/P	cAa/cCa	229	0	900
IV	12164023	G	A	SNP	Hom	171.07	5		B0001.6	B0001.6	protein_coding	B0001.6.1	exon_IV_12163978_12164252	15	NON_SYNONYMOUS_CODING	E/K	Gag/Aag	655	0	2025
IV	12164023	G	A	SNP	Hom	171.07	5		B0001.6	B0001.6	protein_coding	B0001.6.2	exon_IV_12163978_12164085	14	NON_SYNONYMOUS_CODING	E/K	Gag/Aag	655	0	2025
IV	12393534	C	A	SNP	Hom	91.36	4		F28D1.9	acs-20	protein_coding	F28D1.9	exon_IV_12393506_12394120	9	NON_SYNONYMOUS_CODING	M/I	atG/atT	624	0	2055
IV	15476850	*	#NAME?	INS	Hom	304.44	6		Y73F8A.26	Y73F8A.26	protein_coding	Y73F8A.26			SPLICE_SITE_ACCEPTOR
IV	15871060	T	G	SNP	Hom	247.71	7		Y105C5B.1	Y105C5B.1	protein_coding	Y105C5B.1	exon_IV_15870611_15871072	1	NON_SYNONYMOUS_CODING	L/W	tTg/tGg	146	0	936
IV	16199512	T	C	SNP	Hom	405.17	11		Y7A9A.1	Y7A9A.1	protein_coding	Y7A9A.1	exon_IV_16199505_16199600	6	SYNONYMOUS_CODING	L/L	ctT/ctC	304	3	1824
IV	16533645	T	A	SNP	Hom	132.52	4		Y51H4A.6	Y51H4A.6	protein_coding	Y51H4A.6	exon_IV_16533628_16533788	1	NON_SYNONYMOUS_CODING	F/L	ttT/ttA	6	1	231
IV	17044869	G	A	SNP	Hom	180.96	7		Y116A8C.21	clec-195	protein_coding	Y116A8C.21	exon_IV_17044866_17044948	4	NON_SYNONYMOUS_CODING	T/I	aCt/aTt	246	0	855
IV	17086658	T	C	SNP	Hom	170.31	5		Y116A8C.26	Y116A8C.26	protein_coding	Y116A8C.26a	exon_IV_17086452_17086693	4	NON_SYNONYMOUS_CODING	H/R	cAt/cGt	156	0	2754
IV	17228771	*	+C	INS	Hom	198.26	5		Y116A8B.5	Y116A8B.5	protein_coding	Y116A8B.5	exon_IV_17228622_17228778	5	FRAME_SHIFT: Y116A8B.5					1308
MtDNA	5079	G	A	SNP	Hom	1113.38	34		MTCE.21	ctb-1	protein_coding	MTCE.21	exon_MtDNA_4504_5621	1	SYNONYMOUS_CODING	G/G	ggG/ggA	192	3	1110
MtDNA	8429	A	G	SNP	Hom	1397.01	45		MTCE.26	MTCE.26	protein_coding	MTCE.26	exon_MtDNA_7845_9421	1	SYNONYMOUS_CODING	V/V	gtA/gtG	195	3	1575
MtDNA	12998	C	T	SNP	Hom	402.12	11		MTCE.35	MTCE.35	protein_coding	MTCE.35	exon_MtDNA_11691_13272	1	SYNONYMOUS_CODING	G/G	ggC/ggT	436	3	1581
V	3750652	*	#NAME?	INS	Hom	210.22	6		Y39H10A.6	Y39H10A.6	protein_coding	Y39H10A.6	exon_V_3750557_3750678	9	FRAME_SHIFT: Y39H10A.6					1668
V	4164869	A	C	SNP	Hom	242.88	7		Y45G5AM.3	Y45G5AM.3	protein_coding	Y45G5AM.3	exon_V_4164830_4165177	1	NON_SYNONYMOUS_CODING	I/L	Att/Ctt	14	0	1233
V	5084742	G	A	SNP	Hom	101.24	4		Y58A7A.4	Y58A7A.4	protein_coding	Y58A7A.4	exon_V_5084732_5084992	1	NON_SYNONYMOUS_CODING	P/L	cCg/cTg	84	0	2715
V	5084780	A	G	SNP	Hom	105.61	4		Y58A7A.4	Y58A7A.4	protein_coding	Y58A7A.4	exon_V_5084732_5084992	1	SYNONYMOUS_CODING	D/D	gaT/gaC	71	1	2715
V	5084791	C	A	SNP	Hom	146.19	5		Y58A7A.4	Y58A7A.4	protein_coding	Y58A7A.4	exon_V_5084732_5084992	1	NON_SYNONYMOUS_CODING	A/S	Gca/Tca	68	0	2715
V	6173472	T	C	SNP	Hom	44.74	5		W06H8.8	ttn-1	protein_coding	W06H8.8g	exon_V_6171490_6183706	27	NON_SYNONYMOUS_CODING	N/D	Aat/Gat	7883	0	55689
V	6173472	T	C	SNP	Hom	44.74	5		W06H8.8	ttn-1	protein_coding	W06H8.8e.1	exon_V_6171490_6183706	27	NON_SYNONYMOUS_CODING	N/D	Aat/Gat	7883	0	55605
V	6173472	T	C	SNP	Hom	44.74	5		W06H8.8	ttn-1	protein_coding	W06H8.8e.2	exon_V_6171490_6183706	27	NON_SYNONYMOUS_CODING	N/D	Aat/Gat	7883	0	55605
V	6173472	T	C	SNP	Hom	44.74	5		W06H8.8	ttn-1	protein_coding	W06H8.8d	exon_V_6171490_6180836	28	NON_SYNONYMOUS_CODING	N/D	Aat/Gat	7863	0	31737
V	6173472	T	C	SNP	Hom	44.74	5		W06H8.8	ttn-1	protein_coding	W06H8.8f	exon_V_6171490_6183706	27	NON_SYNONYMOUS_CODING	N/D	Aat/Gat	7883	0	55560
V	6173479	C	A	SNP	Hom	44.74	5		W06H8.8	ttn-1	protein_coding	W06H8.8g	exon_V_6171490_6183706	27	NON_SYNONYMOUS_CODING	E/D	gaG/gaT	7880	1	55689
V	6173479	C	A	SNP	Hom	44.74	5		W06H8.8	ttn-1	protein_coding	W06H8.8e.1	exon_V_6171490_6183706	27	NON_SYNONYMOUS_CODING	E/D	gaG/gaT	7880	1	55605
V	6173479	C	A	SNP	Hom	44.74	5		W06H8.8	ttn-1	protein_coding	W06H8.8e.2	exon_V_6171490_6183706	27	NON_SYNONYMOUS_CODING	E/D	gaG/gaT	7880	1	55605
V	6173479	C	A	SNP	Hom	44.74	5		W06H8.8	ttn-1	protein_coding	W06H8.8d	exon_V_6171490_6180836	28	NON_SYNONYMOUS_CODING	E/D	gaG/gaT	7860	1	31737
V	6173479	C	A	SNP	Hom	44.74	5		W06H8.8	ttn-1	protein_coding	W06H8.8f	exon_V_6171490_6183706	27	NON_SYNONYMOUS_CODING	E/D	gaG/gaT	7880	1	55560
V	6174391	A	C	SNP	Hom	72.95	4		W06H8.8	ttn-1	protein_coding	W06H8.8g	exon_V_6171490_6183706	27	NON_SYNONYMOUS_CODING	D/E	gaT/gaG	7576	1	55689
V	6174391	A	C	SNP	Hom	72.95	4		W06H8.8	ttn-1	protein_coding	W06H8.8e.1	exon_V_6171490_6183706	27	NON_SYNONYMOUS_CODING	D/E	gaT/gaG	7576	1	55605
V	6174391	A	C	SNP	Hom	72.95	4		W06H8.8	ttn-1	protein_coding	W06H8.8e.2	exon_V_6171490_6183706	27	NON_SYNONYMOUS_CODING	D/E	gaT/gaG	7576	1	55605
V	6174391	A	C	SNP	Hom	72.95	4		W06H8.8	ttn-1	protein_coding	W06H8.8d	exon_V_6171490_6180836	28	NON_SYNONYMOUS_CODING	D/E	gaT/gaG	7556	1	31737
V	6174391	A	C	SNP	Hom	72.95	4		W06H8.8	ttn-1	protein_coding	W06H8.8f	exon_V_6171490_6183706	27	NON_SYNONYMOUS_CODING	D/E	gaT/gaG	7576	1	55560
V	6174807	G	T	SNP	Hom	35.63	4		W06H8.8	ttn-1	protein_coding	W06H8.8g	exon_V_6171490_6183706	27	NON_SYNONYMOUS_CODING	Q/K	Caa/Aaa	7438	0	55689
V	6174807	G	T	SNP	Hom	35.63	4		W06H8.8	ttn-1	protein_coding	W06H8.8e.1	exon_V_6171490_6183706	27	NON_SYNONYMOUS_CODING	Q/K	Caa/Aaa	7438	0	55605
V	6174807	G	T	SNP	Hom	35.63	4		W06H8.8	ttn-1	protein_coding	W06H8.8e.2	exon_V_6171490_6183706	27	NON_SYNONYMOUS_CODING	Q/K	Caa/Aaa	7438	0	55605
V	6174807	G	T	SNP	Hom	35.63	4		W06H8.8	ttn-1	protein_coding	W06H8.8d	exon_V_6171490_6180836	28	NON_SYNONYMOUS_CODING	Q/K	Caa/Aaa	7418	0	31737
V	6174807	G	T	SNP	Hom	35.63	4		W06H8.8	ttn-1	protein_coding	W06H8.8f	exon_V_6171490_6183706	27	NON_SYNONYMOUS_CODING	Q/K	Caa/Aaa	7438	0	55560
V	6177079	C	A	SNP	Hom	46.75	4		W06H8.8	ttn-1	protein_coding	W06H8.8g	exon_V_6171490_6183706	27	SYNONYMOUS_CODING	V/V	gtG/gtT	6680	3	55689
V	6177079	C	A	SNP	Hom	46.75	4		W06H8.8	ttn-1	protein_coding	W06H8.8e.1	exon_V_6171490_6183706	27	SYNONYMOUS_CODING	V/V	gtG/gtT	6680	3	55605
V	6177079	C	A	SNP	Hom	46.75	4		W06H8.8	ttn-1	protein_coding	W06H8.8e.2	exon_V_6171490_6183706	27	SYNONYMOUS_CODING	V/V	gtG/gtT	6680	3	55605
V	6177079	C	A	SNP	Hom	46.75	4		W06H8.8	ttn-1	protein_coding	W06H8.8d	exon_V_6171490_6180836	28	SYNONYMOUS_CODING	V/V	gtG/gtT	6660	3	31737
V	6177079	C	A	SNP	Hom	46.75	4		W06H8.8	ttn-1	protein_coding	W06H8.8f	exon_V_6171490_6183706	27	SYNONYMOUS_CODING	V/V	gtG/gtT	6680	3	55560
V	6177083	T	G	SNP	Hom	46.75	3		W06H8.8	ttn-1	protein_coding	W06H8.8g	exon_V_6171490_6183706	27	NON_SYNONYMOUS_CODING	Q/P	cAa/cCa	6679	0	55689
V	6177083	T	G	SNP	Hom	46.75	3		W06H8.8	ttn-1	protein_coding	W06H8.8e.1	exon_V_6171490_6183706	27	NON_SYNONYMOUS_CODING	Q/P	cAa/cCa	6679	0	55605
V	6177083	T	G	SNP	Hom	46.75	3		W06H8.8	ttn-1	protein_coding	W06H8.8e.2	exon_V_6171490_6183706	27	NON_SYNONYMOUS_CODING	Q/P	cAa/cCa	6679	0	55605
V	6177083	T	G	SNP	Hom	46.75	3		W06H8.8	ttn-1	protein_coding	W06H8.8d	exon_V_6171490_6180836	28	NON_SYNONYMOUS_CODING	Q/P	cAa/cCa	6659	0	31737
V	6177083	T	G	SNP	Hom	46.75	3		W06H8.8	ttn-1	protein_coding	W06H8.8f	exon_V_6171490_6183706	27	NON_SYNONYMOUS_CODING	Q/P	cAa/cCa	6679	0	55560
V	6177160	A	C	SNP	Hom	56.5	3		W06H8.8	ttn-1	protein_coding	W06H8.8g	exon_V_6171490_6183706	27	SYNONYMOUS_CODING	V/V	gtT/gtG	6653	3	55689
V	6177160	A	C	SNP	Hom	56.5	3		W06H8.8	ttn-1	protein_coding	W06H8.8e.1	exon_V_6171490_6183706	27	SYNONYMOUS_CODING	V/V	gtT/gtG	6653	3	55605
V	6177160	A	C	SNP	Hom	56.5	3		W06H8.8	ttn-1	protein_coding	W06H8.8e.2	exon_V_6171490_6183706	27	SYNONYMOUS_CODING	V/V	gtT/gtG	6653	3	55605
V	6177160	A	C	SNP	Hom	56.5	3		W06H8.8	ttn-1	protein_coding	W06H8.8d	exon_V_6171490_6180836	28	SYNONYMOUS_CODING	V/V	gtT/gtG	6633	3	31737
V	6177160	A	C	SNP	Hom	56.5	3		W06H8.8	ttn-1	protein_coding	W06H8.8f	exon_V_6171490_6183706	27	SYNONYMOUS_CODING	V/V	gtT/gtG	6653	3	55560
V	6177161	A	T	SNP	Hom	56.5	3		W06H8.8	ttn-1	protein_coding	W06H8.8g	exon_V_6171490_6183706	27	NON_SYNONYMOUS_CODING	V/D	gTt/gAt	6653	0	55689
V	6177161	A	T	SNP	Hom	56.5	3		W06H8.8	ttn-1	protein_coding	W06H8.8e.1	exon_V_6171490_6183706	27	NON_SYNONYMOUS_CODING	V/D	gTt/gAt	6653	0	55605
V	6177161	A	T	SNP	Hom	56.5	3		W06H8.8	ttn-1	protein_coding	W06H8.8e.2	exon_V_6171490_6183706	27	NON_SYNONYMOUS_CODING	V/D	gTt/gAt	6653	0	55605
V	6177161	A	T	SNP	Hom	56.5	3		W06H8.8	ttn-1	protein_coding	W06H8.8d	exon_V_6171490_6180836	28	NON_SYNONYMOUS_CODING	V/D	gTt/gAt	6633	0	31737
V	6177161	A	T	SNP	Hom	56.5	3		W06H8.8	ttn-1	protein_coding	W06H8.8f	exon_V_6171490_6183706	27	NON_SYNONYMOUS_CODING	V/D	gTt/gAt	6653	0	55560
V	6177162	C	T	SNP	Hom	56.5	3		W06H8.8	ttn-1	protein_coding	W06H8.8g	exon_V_6171490_6183706	27	NON_SYNONYMOUS_CODING	V/I	Gtt/Att	6653	0	55689
V	6177162	C	T	SNP	Hom	56.5	3		W06H8.8	ttn-1	protein_coding	W06H8.8e.1	exon_V_6171490_6183706	27	NON_SYNONYMOUS_CODING	V/I	Gtt/Att	6653	0	55605
V	6177162	C	T	SNP	Hom	56.5	3		W06H8.8	ttn-1	protein_coding	W06H8.8e.2	exon_V_6171490_6183706	27	NON_SYNONYMOUS_CODING	V/I	Gtt/Att	6653	0	55605
V	6177162	C	T	SNP	Hom	56.5	3		W06H8.8	ttn-1	protein_coding	W06H8.8d	exon_V_6171490_6180836	28	NON_SYNONYMOUS_CODING	V/I	Gtt/Att	6633	0	31737
V	6177162	C	T	SNP	Hom	56.5	3		W06H8.8	ttn-1	protein_coding	W06H8.8f	exon_V_6171490_6183706	27	NON_SYNONYMOUS_CODING	V/I	Gtt/Att	6653	0	55560
V	6177202	C	A	SNP	Hom	56.5	4		W06H8.8	ttn-1	protein_coding	W06H8.8g	exon_V_6171490_6183706	27	SYNONYMOUS_CODING	V/V	gtG/gtT	6639	3	55689
V	6177202	C	A	SNP	Hom	56.5	4		W06H8.8	ttn-1	protein_coding	W06H8.8e.1	exon_V_6171490_6183706	27	SYNONYMOUS_CODING	V/V	gtG/gtT	6639	3	55605
V	6177202	C	A	SNP	Hom	56.5	4		W06H8.8	ttn-1	protein_coding	W06H8.8e.2	exon_V_6171490_6183706	27	SYNONYMOUS_CODING	V/V	gtG/gtT	6639	3	55605
V	6177202	C	A	SNP	Hom	56.5	4		W06H8.8	ttn-1	protein_coding	W06H8.8d	exon_V_6171490_6180836	28	SYNONYMOUS_CODING	V/V	gtG/gtT	6619	3	31737
V	6177202	C	A	SNP	Hom	56.5	4		W06H8.8	ttn-1	protein_coding	W06H8.8f	exon_V_6171490_6183706	27	SYNONYMOUS_CODING	V/V	gtG/gtT	6639	3	55560
V	6824090	C	T	SNP	Hom	51.64	2		T15B7.7	T15B7.7	protein_coding	T15B7.7	exon_V_6824013_6824218	1	SYNONYMOUS_CODING	N/N	aaC/aaT	26	1	1374
V	6889636	C	G	SNP	Hom	126.68	4		K11C4.3	unc-70	protein_coding	K11C4.3b	exon_V_6889581_6889664	10	SYNONYMOUS_CODING	A/A	gcC/gcG	2148	3	6909
V	6889637	G	C	SNP	Hom	129.12	4		K11C4.3	unc-70	protein_coding	K11C4.3b	exon_V_6889581_6889664	10	NON_SYNONYMOUS_CODING	A/P	Gca/Cca	2149	0	6909
V	6956711	T	C	SNP	Hom	331.26	9		T07H8.4	mec-1	protein_coding	T07H8.4d.1	exon_V_6956619_6956760	2	NON_SYNONYMOUS_CODING	L/P	cTa/cCa	31	0	5988
V	6956711	T	C	SNP	Hom	331.26	9		T07H8.4	mec-1	protein_coding	T07H8.4d.2	exon_V_6956620_6956760	2	NON_SYNONYMOUS_CODING	L/P	cTa/cCa	31	0	5988
V	6956711	T	C	SNP	Hom	331.26	9		T07H8.4	mec-1	protein_coding	T07H8.4h.1	exon_V_6956619_6956760	2	NON_SYNONYMOUS_CODING	L/P	cTa/cCa	31	0	6021
V	6956711	T	C	SNP	Hom	331.26	9		T07H8.4	mec-1	protein_coding	T07H8.4h.2	exon_V_6956620_6956760	2	NON_SYNONYMOUS_CODING	L/P	cTa/cCa	31	0	6021
V	6956711	T	C	SNP	Hom	331.26	9		T07H8.4	mec-1	protein_coding	T07H8.4j	exon_V_6956620_6956760	2	NON_SYNONYMOUS_CODING	L/P	cTa/cCa	31	0	768
V	6956711	T	C	SNP	Hom	331.26	9		T07H8.4	mec-1	protein_coding	T07H8.4i	exon_V_6956620_6956760	2	NON_SYNONYMOUS_CODING	L/P	cTa/cCa	31	0	2865
V	6956711	T	C	SNP	Hom	331.26	9		T07H8.4	mec-1	protein_coding	T07H8.4b	exon_V_6956620_6956760	2	NON_SYNONYMOUS_CODING	L/P	cTa/cCa	31	0	5058
V	6956711	T	C	SNP	Hom	331.26	9		T07H8.4	mec-1	protein_coding	T07H8.4a	exon_V_6956620_6956760	2	NON_SYNONYMOUS_CODING	L/P	cTa/cCa	31	0	6024
V	6956711	T	C	SNP	Hom	331.26	9		T07H8.4	mec-1	protein_coding	T07H8.4c	exon_V_6956620_6956760	2	NON_SYNONYMOUS_CODING	L/P	cTa/cCa	31	0	3504
V	6956743	C	G	SNP	Hom	250.68	7		T07H8.4	mec-1	protein_coding	T07H8.4d.1	exon_V_6956619_6956760	2	NON_SYNONYMOUS_CODING	R/G	Cgc/Ggc	42	0	5988
V	6956743	C	G	SNP	Hom	250.68	7		T07H8.4	mec-1	protein_coding	T07H8.4d.2	exon_V_6956620_6956760	2	NON_SYNONYMOUS_CODING	R/G	Cgc/Ggc	42	0	5988
V	6956743	C	G	SNP	Hom	250.68	7		T07H8.4	mec-1	protein_coding	T07H8.4h.1	exon_V_6956619_6956760	2	NON_SYNONYMOUS_CODING	R/G	Cgc/Ggc	42	0	6021
V	6956743	C	G	SNP	Hom	250.68	7		T07H8.4	mec-1	protein_coding	T07H8.4h.2	exon_V_6956620_6956760	2	NON_SYNONYMOUS_CODING	R/G	Cgc/Ggc	42	0	6021
V	6956743	C	G	SNP	Hom	250.68	7		T07H8.4	mec-1	protein_coding	T07H8.4j	exon_V_6956620_6956760	2	NON_SYNONYMOUS_CODING	R/G	Cgc/Ggc	42	0	768
V	6956743	C	G	SNP	Hom	250.68	7		T07H8.4	mec-1	protein_coding	T07H8.4i	exon_V_6956620_6956760	2	NON_SYNONYMOUS_CODING	R/G	Cgc/Ggc	42	0	2865
V	6956743	C	G	SNP	Hom	250.68	7		T07H8.4	mec-1	protein_coding	T07H8.4b	exon_V_6956620_6956760	2	NON_SYNONYMOUS_CODING	R/G	Cgc/Ggc	42	0	5058
V	6956743	C	G	SNP	Hom	250.68	7		T07H8.4	mec-1	protein_coding	T07H8.4a	exon_V_6956620_6956760	2	NON_SYNONYMOUS_CODING	R/G	Cgc/Ggc	42	0	6024
V	6956743	C	G	SNP	Hom	250.68	7		T07H8.4	mec-1	protein_coding	T07H8.4c	exon_V_6956620_6956760	2	NON_SYNONYMOUS_CODING	R/G	Cgc/Ggc	42	0	3504
V	6956744	G	C	SNP	Hom	248.71	7		T07H8.4	mec-1	protein_coding	T07H8.4d.1	exon_V_6956619_6956760	2	NON_SYNONYMOUS_CODING	R/P	cGc/cCc	42	0	5988
V	6956744	G	C	SNP	Hom	248.71	7		T07H8.4	mec-1	protein_coding	T07H8.4d.2	exon_V_6956620_6956760	2	NON_SYNONYMOUS_CODING	R/P	cGc/cCc	42	0	5988
V	6956744	G	C	SNP	Hom	248.71	7		T07H8.4	mec-1	protein_coding	T07H8.4h.1	exon_V_6956619_6956760	2	NON_SYNONYMOUS_CODING	R/P	cGc/cCc	42	0	6021
V	6956744	G	C	SNP	Hom	248.71	7		T07H8.4	mec-1	protein_coding	T07H8.4h.2	exon_V_6956620_6956760	2	NON_SYNONYMOUS_CODING	R/P	cGc/cCc	42	0	6021
V	6956744	G	C	SNP	Hom	248.71	7		T07H8.4	mec-1	protein_coding	T07H8.4j	exon_V_6956620_6956760	2	NON_SYNONYMOUS_CODING	R/P	cGc/cCc	42	0	768
V	6956744	G	C	SNP	Hom	248.71	7		T07H8.4	mec-1	protein_coding	T07H8.4i	exon_V_6956620_6956760	2	NON_SYNONYMOUS_CODING	R/P	cGc/cCc	42	0	2865
V	6956744	G	C	SNP	Hom	248.71	7		T07H8.4	mec-1	protein_coding	T07H8.4b	exon_V_6956620_6956760	2	NON_SYNONYMOUS_CODING	R/P	cGc/cCc	42	0	5058
V	6956744	G	C	SNP	Hom	248.71	7		T07H8.4	mec-1	protein_coding	T07H8.4a	exon_V_6956620_6956760	2	NON_SYNONYMOUS_CODING	R/P	cGc/cCc	42	0	6024
V	6956744	G	C	SNP	Hom	248.71	7		T07H8.4	mec-1	protein_coding	T07H8.4c	exon_V_6956620_6956760	2	NON_SYNONYMOUS_CODING	R/P	cGc/cCc	42	0	3504
V	7403427	A	G	SNP	Hom	252.77	8		R13D7.3	srj-13	protein_coding	R13D7.3	exon_V_7403413_7403514	5	SYNONYMOUS_CODING	E/E	gaA/gaG	195	1	1008
V	7546600	G	A	SNP	Hom	247.49	7		C54F6.14	ftn-1	protein_coding	C54F6.14	exon_V_7546448_7546627	4	NON_SYNONYMOUS_CODING	H/Y	Cac/Tac	147	0	513
V	8757754	G	T	SNP	Hom	97.51	5		B0507.7	B0507.7	protein_coding	B0507.7.1	exon_V_8757535_8757840	4	NON_SYNONYMOUS_CODING	N/K	aaC/aaA	150	1	1107
V	8757754	G	T	SNP	Hom	97.51	5		B0507.7	B0507.7	protein_coding	B0507.7.2	exon_V_8757535_8757840	4	NON_SYNONYMOUS_CODING	N/K	aaC/aaA	150	1	1107
V	8757755	T	G	SNP	Hom	97.51	5		B0507.7	B0507.7	protein_coding	B0507.7.1	exon_V_8757535_8757840	4	NON_SYNONYMOUS_CODING	N/T	aAc/aCc	150	0	1107
V	8757755	T	G	SNP	Hom	97.51	5		B0507.7	B0507.7	protein_coding	B0507.7.2	exon_V_8757535_8757840	4	NON_SYNONYMOUS_CODING	N/T	aAc/aCc	150	0	1107
V	9162497	T	G	SNP	Hom	286.46	8		B0222.7	col-145	protein_coding	B0222.7	exon_V_9162028_9162801	2	NON_SYNONYMOUS_CODING	Q/P	cAa/cCa	139	0	885
V	9376382	G	T	SNP	Hom	53.22	2		E02C12.10	E02C12.10	protein_coding	E02C12.10	exon_V_9376353_9376494	6	NON_SYNONYMOUS_CODING	Q/K	Caa/Aaa	455	0	1998
V	9928618	C	T	SNP	Hom	304.25	9		T07C12.12	T07C12.12	protein_coding	T07C12.12	exon_V_9928597_9928695	8	SYNONYMOUS_CODING	Q/Q	caG/caA	581	1	1848
V	10548756	*	#NAME?	DEL	Hom	218.53	7		F32G8.1	srd-34	protein_coding	F32G8.1	exon_V_10548619_10548813	2	FRAME_SHIFT: F32G8.1					1020
V	13150210	*	#NAME?	DEL	Hom	263.67	8		B0365.7	B0365.7	protein_coding	B0365.7	exon_V_13150172_13150276	30	FRAME_SHIFT: B0365.7					8310
V	13931070	A	T	SNP	Hom	91.96	3		C06B3.14	srxa-13	protein_coding	C06B3.14	exon_V_13931044_13931238	8	NON_SYNONYMOUS_CODING	L/F	ttA/ttT	255	1	933
V	14733454	G	C	SNP	Hom	134.49	4		Y50E8A.4	unc-61	protein_coding	Y50E8A.4b	exon_V_14733381_14733475	3	NON_SYNONYMOUS_CODING	L/V	Ctt/Gtt	73	0	1386
V	14733454	G	C	SNP	Hom	134.49	4		Y50E8A.4	unc-61	protein_coding	Y50E8A.4c	exon_V_14733381_14733475	3	NON_SYNONYMOUS_CODING	L/V	Ctt/Gtt	73	0	1398
V	14733454	G	C	SNP	Hom	134.49	4		Y50E8A.4	unc-61	protein_coding	Y50E8A.4a	exon_V_14733381_14733475	4	NON_SYNONYMOUS_CODING	L/V	Ctt/Gtt	142	0	1593
V	14938751	*	+C	INS	Hom	217.49	6		C30G7.2	C30G7.2	protein_coding	C30G7.2	exon_V_14938697_14939352	3	FRAME_SHIFT: C30G7.2					570
V	15440061	*	+C	INS	Hom	228.08	6		T26H5.6	T26H5.6	pseudogene	T26H5.6			SPLICE_SITE_ACCEPTOR
V	16733920	A	C	SNP	Hom	49.3	2		T25E12.10	clec-38	protein_coding	T25E12.10	exon_V_16733879_16734258	6	NON_SYNONYMOUS_CODING	F/V	Ttt/Gtt	370	0	1149
V	19335043	C	A	SNP	Hom	120.99	4		C14B4.2	C14B4.2	protein_coding	C14B4.2	exon_V_19334894_19335148	15	NON_SYNONYMOUS_CODING	E/D	gaG/gaT	1612	1	5331
V	19828957	T	C	SNP	Hom	418.4	12		Y116F11B.3	pcp-4	protein_coding	Y116F11B.3.2	exon_V_19828783_19829263	2	SYNONYMOUS_CODING	Q/Q	caA/caG	228	1	3129
V	19828957	T	C	SNP	Hom	418.4	12		Y116F11B.3	pcp-4	protein_coding	Y116F11B.3.1	exon_V_19828783_19829263	2	SYNONYMOUS_CODING	Q/Q	caA/caG	228	1	3129
X	5691	*	#NAME?	INS	Hom	210.32	6		CE7X_3.1	CE7X_3.1	protein_coding	CE7X_3.1	exon_X_5650_5739	2	FRAME_SHIFT: CE7X_3.1					909
X	85332	T	A	SNP	Hom	62.5	4		Y73B3A.3	Y73B3A.3	protein_coding	Y73B3A.3	exon_X_85168_85346	11	NON_SYNONYMOUS_CODING	E/D	gaA/gaT	493	1	1968
X	354843	G	A	SNP	Hom	126.95	4		C04E7.2	sor-3	protein_coding	C04E7.2	exon_X_354782_354995	5	NON_SYNONYMOUS_CODING	E/K	Gag/Aag	153	0	1596
X	425546	C	G	SNP	Hom	220.36	7		ZK1193.4	ZK1193.4	protein_coding	ZK1193.4	exon_X_425530_425632	1	SYNONYMOUS_CODING	G/G	ggG/ggC	27	3	1068
X	986442	C	T	SNP	Hom	47.34	2		C09E10.2	dgk-1	protein_coding	C09E10.2e	exon_X_986187_986519	10	STOP_GAINED	W/*	tgG/tgA	615	0	2760
X	986442	C	T	SNP	Hom	47.34	2		C09E10.2	dgk-1	protein_coding	C09E10.2d	exon_X_986187_986519	9	STOP_GAINED	W/*	tgG/tgA	492	0	2391
X	986442	C	T	SNP	Hom	47.34	2		C09E10.2	dgk-1	protein_coding	C09E10.2a	exon_X_986187_986519	11	STOP_GAINED	W/*	tgG/tgA	646	0	2853
X	986442	C	T	SNP	Hom	47.34	2		C09E10.2	dgk-1	protein_coding	C09E10.2c	exon_X_986187_986519	9	STOP_GAINED	W/*	tgG/tgA	490	0	2385
X	986442	C	T	SNP	Hom	47.34	2		C09E10.2	dgk-1	protein_coding	C09E10.2b	exon_X_986187_986519	11	STOP_GAINED	W/*	tgG/tgA	648	0	2859
X	1017349	T	A	SNP	Hom	221	8		F55A4.2	F55A4.2	protein_coding	F55A4.2	exon_X_1017135_1017564	1	NON_SYNONYMOUS_CODING	N/I	aAc/aTc	51	0	1107
X	1202975	*	#NAME?	INS	Hom	407.93	10		T13G4.6	T13G4.6	protein_coding	T13G4.6	exon_X_1202376_1203034	3	FRAME_SHIFT: T13G4.6					765
X	1405945	C	T	SNP	Hom	39.17	2		ZK402.1	ZK402.1	protein_coding	ZK402.1	exon_X_1405783_1406096	4	NON_SYNONYMOUS_CODING	A/V	gCg/gTg	213	0	789
X	2165878	*	#NAME?	INS	Hom	342.04	8		F48B9.3	F48B9.3	protein_coding	F48B9.3	exon_X_2165745_2165932	5	FRAME_SHIFT: F48B9.3					585
X	2585538	T	A	SNP	Hom	120.59	4		H01M10.2	H01M10.2	protein_coding	H01M10.2	exon_X_2585478_2585619	2	NON_SYNONYMOUS_CODING	Q/L	cAa/cTa	48	0	783
X	2837228	C	T	SNP	Hom	132.21	4		Y71H10B.1	Y71H10B.1	protein_coding	Y71H10B.1a.2	exon_X_2837185_2837278	4	NON_SYNONYMOUS_CODING	G/R	Gga/Aga	94	0	1671
X	2837228	C	T	SNP	Hom	132.21	4		Y71H10B.1	Y71H10B.1	protein_coding	Y71H10B.1c	exon_X_2837185_2837278	3	NON_SYNONYMOUS_CODING	G/R	Gga/Aga	108	0	1713
X	2837228	C	T	SNP	Hom	132.21	4		Y71H10B.1	Y71H10B.1	protein_coding	Y71H10B.1b.1	exon_X_2837185_2837278	4	NON_SYNONYMOUS_CODING	G/R	Gga/Aga	97	0	1680
X	2837228	C	T	SNP	Hom	132.21	4		Y71H10B.1	Y71H10B.1	protein_coding	Y71H10B.1b.2	exon_X_2837185_2837278	4	NON_SYNONYMOUS_CODING	G/R	Gga/Aga	97	0	1680
X	2837228	C	T	SNP	Hom	132.21	4		Y71H10B.1	Y71H10B.1	protein_coding	Y71H10B.1a.1	exon_X_2837185_2837278	5	NON_SYNONYMOUS_CODING	G/R	Gga/Aga	94	0	1671
X	3237692	A	G	SNP	Hom	173.28	5		F40F4.6	F40F4.6	protein_coding	F40F4.6	exon_X_3237516_3237702	16	NON_SYNONYMOUS_CODING	F/S	tTt/tCt	1728	0	6645
X	3408397	T	C	SNP	Hom	240.43	7		C04F6.1	vit-5	protein_coding	C04F6.1	exon_X_3408282_3408591	6	SYNONYMOUS_CODING	I/I	atT/atC	1556	2	4812
X	3686254	C	T	SNP	Hom	212.05	7		C02F12.7	tag-278	protein_coding	C02F12.7	exon_X_3686194_3686342	10	SYNONYMOUS_CODING	Q/Q	caG/caA	620	1	3393
X	3910918	C	T	SNP	Hom	90.01	3		T22B2.5	T22B2.5	protein_coding	T22B2.5	exon_X_3910913_3911002	3	NON_SYNONYMOUS_CODING	G/E	gGa/gAa	115	0	792
X	4662891	G	A	SNP	Hom	78.85	5		F16H11.2	F16H11.2	protein_coding	F16H11.2	exon_X_4662768_4662941	1	NON_SYNONYMOUS_CODING	E/K	Gag/Aag	42	0	174
X	6374844	*	+C	INS	Hom	317.97	8		C03B1.1	C03B1.1	protein_coding	C03B1.1	exon_X_6374775_6374962	2	FRAME_SHIFT: C03B1.1					894
X	6792037	G	C	SNP	Hom	287.71	10		H22K11.1	asp-3	protein_coding	H22K11.1	exon_X_6791777_6792676	4	NON_SYNONYMOUS_CODING	E/D	gaG/gaC	234	1	1197
X	7566558	T	C	SNP	Hom	333.34	9		F08C6.3	vps-52	protein_coding	F08C6.3.1	exon_X_7566371_7566598	6	NON_SYNONYMOUS_CODING	V/A	gTt/gCt	342	0	2004
X	7566558	T	C	SNP	Hom	333.34	9		F08C6.3	vps-52	protein_coding	F08C6.3.2	exon_X_7566371_7566598	6	NON_SYNONYMOUS_CODING	V/A	gTt/gCt	342	0	2004
X	7588890	T	C	SNP	Hom	285.63	8		F08C6.1	adt-2	protein_coding	F08C6.1a.1	exon_X_7588857_7589048	5	NON_SYNONYMOUS_CODING	S/P	Tca/Cca	75	0	3063
X	7588890	T	C	SNP	Hom	285.63	8		F08C6.1	adt-2	protein_coding	F08C6.1c	exon_X_7588857_7589048	4	NON_SYNONYMOUS_CODING	S/P	Tca/Cca	75	0	2928
X	7588890	T	C	SNP	Hom	285.63	8		F08C6.1	adt-2	protein_coding	F08C6.1a.2	exon_X_7588857_7589048	4	NON_SYNONYMOUS_CODING	S/P	Tca/Cca	75	0	3063
X	7729218	C	T	SNP	Hom	246.28	7		K09F5.2	vit-1	protein_coding	K09F5.2	exon_X_7729105_7732290	3	SYNONYMOUS_CODING	L/L	ctC/ctT	424	3	4851
X	8033816	*	+C	INS	Hom	217.49	6		C18A11.6	C18A11.6	protein_coding	C18A11.6	exon_X_8033702_8033855	2	FRAME_SHIFT: C18A11.6					567
X	8033828	G	C	SNP	Hom	208.5	6		C18A11.6	C18A11.6	protein_coding	C18A11.6	exon_X_8033702_8033855	2	NON_SYNONYMOUS_CODING	A/G	gCc/gGc	52	0	567
X	9536677	T	A	SNP	Hom	248.7	8		C07B5.8	C07B5.8	protein_coding	C07B5.8	exon_X_9536604_9536918	1	NON_SYNONYMOUS_CODING	N/I	aAt/aTt	11	0	105
X	9861515	G	T	SNP	Hom	53.22	2		R07B1.3	scav-5	protein_coding	R07B1.3	exon_X_9861372_9861677	12	NON_SYNONYMOUS_CODING	S/I	aGt/aTt	512	0	1611
X	11624638	T	C	SNP	Hom	133.27	4		Y71H9A.1	twk-44	protein_coding	Y71H9A.1	exon_X_11624630_11624702	15	NON_SYNONYMOUS_CODING	D/G	gAt/gGt	600	0	2679
X	12461563	T	C	SNP	Hom	331.7	9		T18D3.2	odr-7	protein_coding	T18D3.2	exon_X_12461238_12461571	1	SYNONYMOUS_CODING	V/V	gtA/gtG	3	3	1374
X	12786155	G	C	SNP	Hom	251.36	8		T22H6.2	alh-13	protein_coding	T22H6.2b	exon_X_12786051_12786513	8	NON_SYNONYMOUS_CODING	W/C	tgG/tgC	580	0	2409
X	12786155	G	C	SNP	Hom	251.36	8		T22H6.2	alh-13	protein_coding	T22H6.2a	exon_X_12786051_12786513	8	NON_SYNONYMOUS_CODING	W/C	tgG/tgC	578	0	2403
X	13480358	T	A	SNP	Hom	91.96	3		F15A2.4	srd-50	protein_coding	F15A2.4	exon_X_13480231_13480498	2	NON_SYNONYMOUS_CODING	N/I	aAc/aTc	117	0	1014
X	14614987	*	+C	INS	Hom	197.89	5		F54E4.1	rbc-1	protein_coding	F54E4.1	exon_X_14614898_14615001	11	FRAME_SHIFT: F54E4.1					9036
X	14766625	*	#NAME?	DEL	Hom	144.29	5		Y16B4A.2	Y16B4A.2	protein_coding	Y16B4A.2	exon_X_14766327_14766971	18	FRAME_SHIFT: Y16B4A.2					6504
X	14766635	*	#NAME?	DEL	Hom	218.52	7		Y16B4A.2	Y16B4A.2	protein_coding	Y16B4A.2	exon_X_14766327_14766971	18	FRAME_SHIFT: Y16B4A.2					6504
X	14766666	*	#NAME?	DEL	Hom	255.69	8		Y16B4A.2	Y16B4A.2	protein_coding	Y16B4A.2	exon_X_14766327_14766971	18	FRAME_SHIFT: Y16B4A.2					6504
X	14767054	C	G	SNP	Hom	91.01	3		Y16B4A.2	Y16B4A.2	protein_coding	Y16B4A.2	exon_X_14767019_14767096	17	NON_SYNONYMOUS_CODING	E/Q	Gaa/Caa	950	0	6504
X	15226807	G	T	SNP	Hom	332.07	9		H03A11.2	H03A11.2	protein_coding	H03A11.2	exon_X_15226586_15229349	6	NON_SYNONYMOUS_CODING	P/H	cCt/cAt	1048	0	3657
X	15226869	C	T	SNP	Hom	373.18	11		H03A11.2	H03A11.2	protein_coding	H03A11.2	exon_X_15226586_15229349	6	SYNONYMOUS_CODING	K/K	aaG/aaA	1027	1	3657
X	15836937	T	C	SNP	Hom	125.76	4		F59F4.1	F59F4.1	protein_coding	F59F4.1	exon_X_15836795_15836978	4	NON_SYNONYMOUS_CODING	T/A	Aca/Gca	137	0	2004
X	16817042	T	C	SNP	Hom	192.03	7		F41G4.3	sto-5	protein_coding	F41G4.3b	exon_X_16816971_16817153	5	NON_SYNONYMOUS_CODING	K/E	Aaa/Gaa	290	0	939
X	16817042	T	C	SNP	Hom	192.03	7		F41G4.3	sto-5	protein_coding	F41G4.3a	exon_X_16816975_16817153	5	NON_SYNONYMOUS_CODING	K/E	Aaa/Gaa	290	0	1104
X	17047312	C	T	SNP	Hom	162.31	5		C30G4.3	gcy-11	protein_coding	C30G4.3	exon_X_17047293_17047473	19	NON_SYNONYMOUS_CODING	E/K	Gag/Aag	922	0	3618
X	17047319	T	C	SNP	Hom	160.71	5		C30G4.3	gcy-11	protein_coding	C30G4.3	exon_X_17047293_17047473	19	SYNONYMOUS_CODING	E/E	gaA/gaG	919	1	3618
X	17047333	G	T	SNP	Hom	285.98	8		C30G4.3	gcy-11	protein_coding	C30G4.3	exon_X_17047293_17047473	19	NON_SYNONYMOUS_CODING	Q/K	Cag/Aag	915	0	3618
X	17412016	G	T	SNP	Hom	375.45	10		F11C7.4	crb-1	protein_coding	F11C7.4	exon_X_17411908_17412050	5	STOP_GAINED	C/*	tgC/tgA	206	1	5169

## Sheet: HA2469
# Chromo	Position	Reference	Change	Change_type	Homozygous	Quality	Coverage	Warnings	Gene_ID	Gene_name	Bio_type	Trancript_ID	Exon_ID	Exon_Rank	Effect	old_AA/new_AA	Old_codon/New_codon	Codon_Num(CDS)	Codon_Degeneracy	CDS_size	Codons_around	AAs_around	Custom_interval_ID
I	221155	*	+C	INS	Hom	168.43	6		Y48G1BL.6	Y48G1BL.6	protein_coding	Y48G1BL.6	exon_I_221064_221447	2	FRAME_SHIFT: Y48G1BL.6					462
I	238168	G	A	SNP	Hom	195.88	6		Y48G1BM.6	Y48G1BM.6	protein_coding	Y48G1BM.6	exon_I_238060_238252	1	SYNONYMOUS_CODING	L/L	Cta/Tta	29	1	3780
I	361325	C	A	SNP	Hom	168.19	5		R119.1	R119.1	protein_coding	R119.1	exon_I_361252_361587	4	NON_SYNONYMOUS_CODING	K/N	aaG/aaT	329	1	2193
I	1008194	A	T	SNP	Hom	325.77	9		C54G6.2	C54G6.2	protein_coding	C54G6.2	exon_I_1008083_1008465	7	STOP_GAINED	K/*	Aaa/Taa	423	0	2103
I	1142104	C	A	SNP	Hom	211.72	6		Y48G8AL.10	Y48G8AL.10	protein_coding	Y48G8AL.10	exon_I_1142033_1142301	9	NON_SYNONYMOUS_CODING	G/C	Ggt/Tgt	954	0	2931
I	1382296	*	#NAME?	DEL	Hom	88.48	6		Y92H12BL.4	Y92H12BL.4	protein_coding	Y92H12BL.4	exon_I_1382275_1382307	4	FRAME_SHIFT: Y92H12BL.4					1194
I	2379644	C	T	SNP	Hom	125.35	4		Y39G10AR.17	sydn-1	protein_coding	Y39G10AR.17	exon_I_2379561_2379707	2	NON_SYNONYMOUS_CODING	M/I	atG/atA	301	0	1737
I	2759406	C	T	SNP	Hom	200.62	6		Y71F9B.9	Y71F9B.9	protein_coding	Y71F9B.9b	exon_I_2759315_2759684	4	NON_SYNONYMOUS_CODING	R/K	aGa/aAa	229	0	939
I	2759406	C	T	SNP	Hom	200.62	6		Y71F9B.9	Y71F9B.9	protein_coding	Y71F9B.9a	exon_I_2759315_2759684	4	NON_SYNONYMOUS_CODING	R/K	aGa/aAa	229	0	948
I	2777374	C	G	SNP	Hom	198.45	6		Y71F9B.13	Y71F9B.13	protein_coding	Y71F9B.13a	exon_I_2777150_2777451	2	SYNONYMOUS_CODING	A/A	gcG/gcC	70	3	663
I	2777374	C	G	SNP	Hom	198.45	6		Y71F9B.13	Y71F9B.13	protein_coding	Y71F9B.13b	exon_I_2777150_2777451	2	SYNONYMOUS_CODING	A/A	gcG/gcC	42	3	579
I	4194742	C	T	SNP	Hom	244.85	7		C18E3.5	C18E3.5	protein_coding	C18E3.5.2	exon_I_4194713_4194878	4	NON_SYNONYMOUS_CODING	T/I	aCc/aTc	102	0	996
I	4194742	C	T	SNP	Hom	244.85	7		C18E3.5	C18E3.5	protein_coding	C18E3.5.1	exon_I_4194713_4194878	4	NON_SYNONYMOUS_CODING	T/I	aCc/aTc	102	0	996
I	4764670	T	A	SNP	Hom	54.76	4		M04F3.3	M04F3.3	protein_coding	M04F3.3	exon_I_4764536_4764706	3	NON_SYNONYMOUS_CODING	I/F	Att/Ttt	75	0	1320
I	4764671	C	T	SNP	Hom	54.76	4		M04F3.3	M04F3.3	protein_coding	M04F3.3	exon_I_4764536_4764706	3	SYNONYMOUS_CODING	K/K	aaG/aaA	74	1	1320
I	5042625	*	#NAME?	DEL	Hom	192.9	5		C46H11.7	C46H11.7	protein_coding	C46H11.7	exon_I_5042381_5042812	4	CODON_DELETION	T/-	acc/-	113	0	723
I	7099231	C	A	SNP	Hom	164.18	5		F22D6.8	F22D6.8	protein_coding	F22D6.8.1	exon_I_7099195_7099312	2	NON_SYNONYMOUS_CODING	R/S	agG/agT	43	1	303
I	7099231	C	A	SNP	Hom	164.18	5		F22D6.8	F22D6.8	protein_coding	F22D6.8.2	exon_I_7099195_7099312	3	NON_SYNONYMOUS_CODING	R/S	agG/agT	43	1	303
I	7301404	C	G	SNP	Hom	166.67	6		F13G3.5	ttx-7	protein_coding	F13G3.5a	exon_I_7301006_7301424	6	NON_SYNONYMOUS_CODING	G/A	gGc/gCc	206	0	858
I	7301404	C	G	SNP	Hom	166.67	6		F13G3.5	ttx-7	protein_coding	F13G3.5b.1	exon_I_7301060_7301424	6	NON_SYNONYMOUS_CODING	G/A	gGc/gCc	203	0	849
I	7318504	C	T	SNP	Hom	377.72	10		F52A8.2	gpb-2	protein_coding	F52A8.2.1	exon_I_7318297_7318656	8	NON_SYNONYMOUS_CODING	D/N	Gat/Aat	349	0	1071
I	7318504	C	T	SNP	Hom	377.72	10		F52A8.2	gpb-2	protein_coding	F52A8.2.2	exon_I_7318478_7318656	8	NON_SYNONYMOUS_CODING	D/N	Gat/Aat	349	0	1071
I	7678688	C	T	SNP	Hom	42.72	2		T24B1.1	T24B1.1	protein_coding	T24B1.1	exon_I_7678529_7679057	8	NON_SYNONYMOUS_CODING	R/C	Cgc/Tgc	519	0	1656
I	8534096	C	T	SNP	Hom	177.42	5		M04C7.1	gpa-15	protein_coding	M04C7.1.1	exon_I_8534058_8534199	2	NON_SYNONYMOUS_CODING	D/N	Gat/Aat	90	0	1071
I	8534096	C	T	SNP	Hom	177.42	5		M04C7.1	gpa-15	protein_coding	M04C7.1.2	exon_I_8534058_8534199	3	NON_SYNONYMOUS_CODING	D/N	Gat/Aat	90	0	1071
I	8592242	C	T	SNP	Hom	120.33	4		R05D11.5	R05D11.5	protein_coding	R05D11.5.1	exon_I_8592229_8592346	2	NON_SYNONYMOUS_CODING	S/L	tCa/tTa	36	0	510
I	8592242	C	T	SNP	Hom	120.33	4		R05D11.5	R05D11.5	protein_coding	R05D11.5.2	exon_I_8592229_8592346	2	NON_SYNONYMOUS_CODING	S/L	tCa/tTa	36	0	510
I	8709187	C	T	SNP	Hom	94.66	3		C36B1.1	cle-1	protein_coding	C36B1.1b	exon_I_8708789_8709397	9	NON_SYNONYMOUS_CODING	G/E	gGg/gAg	352	0	2337
I	8709187	C	T	SNP	Hom	94.66	3		C36B1.1	cle-1	protein_coding	C36B1.1a	exon_I_8708789_8709397	15	NON_SYNONYMOUS_CODING	G/E	gGg/gAg	712	0	3417
I	8709187	C	T	SNP	Hom	94.66	3		C36B1.1	cle-1	protein_coding	C36B1.1c.1	exon_I_8708789_8709397	3	NON_SYNONYMOUS_CODING	G/E	gGg/gAg	224	0	1953
I	8709187	C	T	SNP	Hom	94.66	3		C36B1.1	cle-1	protein_coding	C36B1.1d	exon_I_8708789_8709397	17	NON_SYNONYMOUS_CODING	G/E	gGg/gAg	749	0	3528
I	9642353	C	T	SNP	Hom	84.9	3		T05F1.8	T05F1.8	protein_coding	T05F1.8	exon_I_9642335_9642433	1	START_GAINED: ATG, UTR_5_PRIME: 84 bases from TSS
I	9699161	T	C	SNP	Hom	173.51	5		C04F12.8	C04F12.8	protein_coding	C04F12.8	exon_I_9699118_9699212	2	NON_SYNONYMOUS_CODING	N/S	aAt/aGt	70	0	819
I	10017598	C	T	SNP	Hom	378.79	10		C03C11.2	fog-3	protein_coding	C03C11.2	exon_I_10017518_10017606	6	NON_SYNONYMOUS_CODING	L/F	Ctt/Ttt	189	0	792
I	10113280	*	#NAME?	DEL	Hom	264.41	8		Y106G6D.3	Y106G6D.3	protein_coding	Y106G6D.3	exon_I_10113046_10113336	3	FRAME_SHIFT: Y106G6D.3					1668
I	10188887	T	C	SNP	Hom	132.78	4		C25A1.10	dao-5	protein_coding	C25A1.10b	exon_I_10187969_10189156	5	SYNONYMOUS_CODING	K/K	aaA/aaG	338	1	2091
I	10188887	T	C	SNP	Hom	132.78	4		C25A1.10	dao-5	protein_coding	C25A1.10a	exon_I_10187969_10190122	4	SYNONYMOUS_CODING	K/K	aaA/aaG	613	1	2916
I	10272509	A	T	SNP	Hom	35.63	2		ZC247.1	ZC247.1	protein_coding	ZC247.1	exon_I_10265192_10276352	8	SYNONYMOUS_CODING	P/P	ccT/ccA	1811	3	13170
I	10272513	T	A	SNP	Hom	35.63	2		ZC247.1	ZC247.1	protein_coding	ZC247.1	exon_I_10265192_10276352	8	NON_SYNONYMOUS_CODING	Q/L	cAg/cTg	1810	0	13170
I	10677775	C	T	SNP	Hom	416.14	11		C34B2.6	C34B2.6	protein_coding	C34B2.6.1	exon_I_10677746_10677985	10	NON_SYNONYMOUS_CODING	D/N	Gat/Aat	779	0	2916
I	10677775	C	T	SNP	Hom	416.14	11		C34B2.6	C34B2.6	protein_coding	C34B2.6.2	exon_I_10677746_10677985	10	NON_SYNONYMOUS_CODING	D/N	Gat/Aat	779	0	2916
I	10978887	A	G	SNP	Hom	85.75	3		Y52B11A.3	Y52B11A.3	protein_coding	Y52B11A.3a.1	exon_I_10978783_10978946	7	SYNONYMOUS_CODING	S/S	tcA/tcG	515	3	1659
I	10978887	A	G	SNP	Hom	85.75	3		Y52B11A.3	Y52B11A.3	protein_coding	Y52B11A.3b	exon_I_10978783_10978946	7	SYNONYMOUS_CODING	S/S	tcA/tcG	479	3	1551
I	10978887	A	G	SNP	Hom	85.75	3		Y52B11A.3	Y52B11A.3	protein_coding	Y52B11A.3a.2	exon_I_10978783_10978946	7	SYNONYMOUS_CODING	S/S	tcA/tcG	515	3	1659
I	11145688	*	#NAME?	INS	Hom	198.24	5		ZK39.9	ZK39.9	protein_coding	ZK39.9	exon_I_11145619_11145689	4	FRAME_SHIFT: ZK39.9					354
I	11485674	C	T	SNP	Hom	72.2	3		K08C9.1	K08C9.1	protein_coding	K08C9.1	exon_I_11485547_11485702	3	NON_SYNONYMOUS_CODING	G/R	Gga/Aga	90	0	723
I	12314528	C	T	SNP	Hom	261	8		F56H6.12	oac-36	protein_coding	F56H6.12	exon_I_12314390_12314597	9	SYNONYMOUS_CODING	P/P	ccC/ccT	565	3	2007
I	12709763	C	T	SNP	Hom	175.03	5		T06G6.3	T06G6.3	protein_coding	T06G6.3a	exon_I_12709730_12709852	8	SYNONYMOUS_CODING	E/E	gaG/gaA	367	1	1536
I	12709763	C	T	SNP	Hom	175.03	5		T06G6.3	T06G6.3	protein_coding	T06G6.3b	exon_I_12709730_12709852	8	SYNONYMOUS_CODING	E/E	gaG/gaA	339	1	1452
I	13101700	*	#NAME?	DEL	Hom	162.21	7		Y26D4A.21	Y26D4A.21	protein_coding	Y26D4A.21	exon_I_13101345_13101707	1	FRAME_SHIFT: Y26D4A.21					486
I	13168447	C	G	SNP	Hom	210.98	6		F22G12.5	F22G12.5	protein_coding	F22G12.5	exon_I_13168317_13168696	10	NON_SYNONYMOUS_CODING	H/D	Cac/Gac	697	0	7344
I	13209955	C	T	SNP	Hom	48.31	2		ZK1225.2	ZK1225.2	protein_coding	ZK1225.2	exon_I_13209949_13210084	7	SYNONYMOUS_CODING	S/S	tcC/tcT	369	3	1437
I	13409546	C	T	SNP	Hom	198.44	6		C01A2.1	C01A2.1	protein_coding	C01A2.1.1	exon_I_13408786_13409870	3	NON_SYNONYMOUS_CODING	G/D	gGc/gAc	213	0	1398
I	13409546	C	T	SNP	Hom	198.44	6		C01A2.1	C01A2.1	protein_coding	C01A2.1.2	exon_I_13408786_13409870	2	NON_SYNONYMOUS_CODING	G/D	gGc/gAc	213	0	1398
I	13696786	C	T	SNP	Hom	246.92	7		Y6B3B.1	Y6B3B.1	protein_coding	Y6B3B.1	exon_I_13695828_13699838	8	NON_SYNONYMOUS_CODING	C/Y	tGc/tAc	1479	0	5487
I	13807143	C	T	SNP	Hom	165.41	5		W09G3.3	tag-229	protein_coding	W09G3.3	exon_I_13806672_13807391	3	START_GAINED: ATG, UTR_5_PRIME: 365 bases from TSS
I	13807143	C	T	SNP	Hom	165.41	5		W09G3.2	W09G3.2	protein_coding	W09G3.2	exon_I_13806904_13807391	5	SYNONYMOUS_CODING	R/R	cgG/cgA	424	3	1287
I	13985037	A	G	SNP	Hom	52.75	2		Y71A12B.17	Y71A12B.17	protein_coding	Y71A12B.17	exon_I_13985020_13985136	5	NON_SYNONYMOUS_CODING	K/E	Aaa/Gaa	176	0	2742
I	14349946	*	+C	INS	Hom	228.09	6		Y105E8A.2	Y105E8A.2	protein_coding	Y105E8A.2			SPLICE_SITE_DONOR
I	14449758	C	T	SNP	Hom	288.96	8		Y105E8A.12	catp-1	protein_coding	Y105E8A.12b	exon_I_14449720_14449978	4	NON_SYNONYMOUS_CODING	G/R	Gga/Aga	172	0	3138
I	14449758	C	T	SNP	Hom	288.96	8		Y105E8A.12	catp-1	protein_coding	Y105E8A.12a	exon_I_14449720_14449978	4	NON_SYNONYMOUS_CODING	G/R	Gga/Aga	172	0	3366
I	15040330	T	C	SNP	Hom	162.02	5		F31C3.2	F31C3.2	protein_coding	F31C3.2b	exon_I_15040264_15040390	10	SYNONYMOUS_CODING	I/I	atT/atC	789	2	2427
I	15040330	T	C	SNP	Hom	162.02	5		F31C3.2	F31C3.2	protein_coding	F31C3.2a	exon_I_15040264_15040476	10	SYNONYMOUS_CODING	I/I	atT/atC	786	2	2418
II	595622	*	#NAME?	DEL	Hom	365.17	6		W04H10.3	nhl-3	protein_coding	W04H10.3a	exon_II_595532_595628	11	FRAME_SHIFT: W04H10.3a					2076
II	595622	*	#NAME?	DEL	Hom	365.17	6		W04H10.3	nhl-3	protein_coding	W04H10.3b.1	exon_II_595532_595628	11	FRAME_SHIFT: W04H10.3b.1					1779
II	595622	*	#NAME?	DEL	Hom	365.17	6		W04H10.3	nhl-3	protein_coding	W04H10.3b.2	exon_II_595532_595628	11	FRAME_SHIFT: W04H10.3b.2					1779
II	595622	*	#NAME?	DEL	Hom	365.17	6		W04H10.3	nhl-3	protein_coding	W04H10.3b.3	exon_II_595532_595628	9	FRAME_SHIFT: W04H10.3b.3					1779
II	595622	*	#NAME?	DEL	Hom	365.17	6		W04H10.3	nhl-3	protein_coding	W04H10.3b.1			SPLICE_SITE_ACCEPTOR
II	935805	A	G	SNP	Hom	339.48	9		R07C3.4	acs-15	protein_coding	R07C3.4	exon_II_935577_935858	6	SYNONYMOUS_CODING	K/K	aaA/aaG	402	1	2196
II	1772462	T	A	SNP	Hom	247.64	7		F36H5.1	math-26	protein_coding	F36H5.1.1	exon_II_1772455_1772723	4	NON_SYNONYMOUS_CODING	C/S	Tgt/Agt	178	0	2466
II	1772462	T	A	SNP	Hom	247.64	7		F36H5.1	math-26	protein_coding	F36H5.1.2	exon_II_1772455_1772723	4	NON_SYNONYMOUS_CODING	C/S	Tgt/Agt	178	0	2466
II	1848049	*	+C	INS	Hom	260.74	7		C52E2.6	fbxb-97	protein_coding	C52E2.6	exon_II_1847127_1848159	1	FRAME_SHIFT: C52E2.6					1113
II	2903196	*	#NAME?	DEL	Hom	141.21	8		Y110A2AM.1	Y110A2AM.1	protein_coding	Y110A2AM.1	exon_II_2902966_2904005	1	FRAME_SHIFT: Y110A2AM.1					957
II	3796759	A	T	SNP	Hom	1758.49	70		Y8A9A.2	Y8A9A.2	protein_coding	Y8A9A.2	exon_II_3796348_3797638	5	NON_SYNONYMOUS_CODING	N/I	aAt/aTt	311	0	4083
II	3796996	T	C	SNP	Hom	212.11	10		Y8A9A.2	Y8A9A.2	protein_coding	Y8A9A.2	exon_II_3796348_3797638	5	NON_SYNONYMOUS_CODING	L/P	cTa/cCa	390	0	4083
II	3797068	C	T	SNP	Hom	538.15	22		Y8A9A.2	Y8A9A.2	protein_coding	Y8A9A.2	exon_II_3796348_3797638	5	NON_SYNONYMOUS_CODING	P/L	cCg/cTg	414	0	4083
II	5006746	*	#NAME?	INS	Hom	174.39	5		F59A6.4	F59A6.4	protein_coding	F59A6.4	exon_II_5006695_5006792	5	FRAME_SHIFT: F59A6.4					2259
II	5078776	*	#NAME?	INS	Hom	352.71	9		C27A2.6	dsh-2	protein_coding	C27A2.6	exon_II_5078612_5078916	8	FRAME_SHIFT: C27A2.6					2076
II	5078782	*	+C	INS	Hom	362.96	9		C27A2.6	dsh-2	protein_coding	C27A2.6	exon_II_5078612_5078916	8	FRAME_SHIFT: C27A2.6					2076
II	5185662	G	C	SNP	Hom	332.6	9		C27D6.4	C27D6.4	protein_coding	C27D6.4c	exon_II_5185642_5186257	1	NON_SYNONYMOUS_CODING	P/R	cCt/cGt	14	0	882
II	5571588	G	C	SNP	Hom	131.66	5		C17C3.15	C17C3.15	protein_coding	C17C3.15	exon_II_5571285_5571655	1	NON_SYNONYMOUS_CODING	D/H	Gac/Cac	102	0	543
II	5635105	C	G	SNP	Hom	49.57	2		F59E12.8	F59E12.8	protein_coding	F59E12.8	exon_II_5635061_5635177	5	NON_SYNONYMOUS_CODING	E/Q	Gaa/Caa	254	0	1239
II	5647439	C	T	SNP	Hom	87.78	3		F59E12.10	ddl-1	protein_coding	F59E12.10	exon_II_5647397_5647762	2	SYNONYMOUS_CODING	K/K	aaG/aaA	123	1	570
II	5974558	C	T	SNP	Hom	171.71	5		B0034.5	B0034.5	protein_coding	B0034.5	exon_II_5974496_5974665	2	SYNONYMOUS_CODING	K/K	aaG/aaA	104	1	1095
II	5974559	T	C	SNP	Hom	170.12	5		B0034.5	B0034.5	protein_coding	B0034.5	exon_II_5974496_5974665	2	NON_SYNONYMOUS_CODING	K/R	aAg/aGg	104	0	1095
II	6527441	G	A	SNP	Hom	255.8	7		C56E6.4	C56E6.4	protein_coding	C56E6.4	exon_II_6527370_6527502	7	SYNONYMOUS_CODING	I/I	atC/atT	185	2	972
II	6527442	A	T	SNP	Hom	257.09	7		C56E6.4	C56E6.4	protein_coding	C56E6.4	exon_II_6527370_6527502	7	NON_SYNONYMOUS_CODING	I/N	aTc/aAc	185	0	972
II	6736324	C	G	SNP	Hom	162.88	5		T14B4.2	T14B4.2	protein_coding	T14B4.2	exon_II_6736161_6736379	1	NON_SYNONYMOUS_CODING	S/C	tCc/tGc	54	0	420
II	6736326	T	C	SNP	Hom	164.13	5		T14B4.2	T14B4.2	protein_coding	T14B4.2	exon_II_6736161_6736379	1	NON_SYNONYMOUS_CODING	F/L	Ttc/Ctc	55	0	420
II	6750732	*	#NAME?	INS	Hom	293.91	7		F41G3.20	F41G3.20	protein_coding	F41G3.20	exon_II_6750568_6750752	2	FRAME_SHIFT: F41G3.20					699
II	6759259	*	-C	DEL	Hom	230.16	8		F41G3.2	F41G3.2	protein_coding	F41G3.2	exon_II_6759250_6759417	1	FRAME_SHIFT: F41G3.2					963
II	6759927	*	#NAME?	INS	Hom	271.32	7		F41G3.2	F41G3.2	protein_coding	F41G3.2	exon_II_6759871_6759999	3	FRAME_SHIFT: F41G3.2					963
II	6759930	C	G	SNP	Hom	237.04	7		F41G3.2	F41G3.2	protein_coding	F41G3.2	exon_II_6759871_6759999	3	NON_SYNONYMOUS_CODING	Q/E	Caa/Gaa	190	0	963
II	6759935	C	G	SNP	Hom	301.96	9		F41G3.2	F41G3.2	protein_coding	F41G3.2	exon_II_6759871_6759999	3	SYNONYMOUS_CODING	T/T	acC/acG	191	3	963
II	6759938	A	G	SNP	Hom	339.22	10		F41G3.2	F41G3.2	protein_coding	F41G3.2	exon_II_6759871_6759999	3	SYNONYMOUS_CODING	E/E	gaA/gaG	192	1	963
II	6759941	C	T	SNP	Hom	339.22	10		F41G3.2	F41G3.2	protein_coding	F41G3.2	exon_II_6759871_6759999	3	SYNONYMOUS_CODING	T/T	acC/acT	193	3	963
II	7003366	T	A	SNP	Hom	316.14	9		C52E12.2	unc-104	protein_coding	C52E12.2a	exon_II_7003352_7003620	9	NON_SYNONYMOUS_CODING	V/E	gTa/gAa	495	0	4755
II	7003366	T	A	SNP	Hom	316.14	9		C52E12.2	unc-104	protein_coding	C52E12.2b	exon_II_7003352_7003620	9	NON_SYNONYMOUS_CODING	V/E	gTa/gAa	495	0	4887
II	7697418	*	+C	INS	Hom	363.29	9		B0495.5	B0495.5	protein_coding	B0495.5.1	exon_II_7696497_7697760	5	FRAME_SHIFT: B0495.5.1					2190
II	7697418	*	+C	INS	Hom	363.29	9		B0495.5	B0495.5	protein_coding	B0495.5.2	exon_II_7696497_7697760	5	FRAME_SHIFT: B0495.5.2					2190
II	7697420	*	-C	DEL	Hom	296.11	9		B0495.5	B0495.5	protein_coding	B0495.5.1	exon_II_7696497_7697760	5	FRAME_SHIFT: B0495.5.1					2190
II	7697420	*	-C	DEL	Hom	296.11	9		B0495.5	B0495.5	protein_coding	B0495.5.2	exon_II_7696497_7697760	5	FRAME_SHIFT: B0495.5.2					2190
II	7698902	*	#NAME?	INS	Hom	273.01	8		B0495.6	B0495.6	protein_coding	B0495.6	exon_II_7698869_7699125	1	FRAME_SHIFT: B0495.6					264
II	7698908	*	+C	INS	Hom	260.65	8		B0495.6	B0495.6	protein_coding	B0495.6	exon_II_7698869_7699125	1	FRAME_SHIFT: B0495.6					264
II	7751981	A	T	SNP	Hom	363.59	10		B0228.4	cpna-2	protein_coding	B0228.4e	exon_II_7751918_7752017	11	NON_SYNONYMOUS_CODING	R/S	agA/agT	2651	1	8109
II	7751981	A	T	SNP	Hom	363.59	10		B0228.4	cpna-2	protein_coding	B0228.4c	exon_II_7751918_7752017	23	NON_SYNONYMOUS_CODING	R/S	agA/agT	7654	1	23118
II	7751981	A	T	SNP	Hom	363.59	10		B0228.4	cpna-2	protein_coding	B0228.4a	exon_II_7751918_7752017	20	NON_SYNONYMOUS_CODING	R/S	agA/agT	1582	1	4902
II	7754525	*	-C	DEL	Hom	144.29	5		B0228.6	B0228.6	protein_coding	B0228.6	exon_II_7754515_7754715	3	FRAME_SHIFT: B0228.6					462
II	8227945	G	C	SNP	Hom	296.1	8		M110.5	dab-1	protein_coding	M110.5a.1	exon_II_8227509_8228143	4	NON_SYNONYMOUS_CODING	R/P	cGc/cCc	341	0	1473
II	8227945	G	C	SNP	Hom	296.1	8		M110.5	dab-1	protein_coding	M110.5b	exon_II_8227509_8228143	4	NON_SYNONYMOUS_CODING	R/P	cGc/cCc	341	0	1479
II	8227945	G	C	SNP	Hom	296.1	8		M110.5	dab-1	protein_coding	M110.5a.2	exon_II_8227509_8228143	4	NON_SYNONYMOUS_CODING	R/P	cGc/cCc	341	0	1473
II	8227945	G	C	SNP	Hom	296.1	8		M110.5	dab-1	protein_coding	M110.5c	exon_II_8227509_8228143	4	NON_SYNONYMOUS_CODING	R/P	cGc/cCc	325	0	1425
II	8227945	G	C	SNP	Hom	296.1	8		M110.5	dab-1	protein_coding	M110.5d	exon_II_8227503_8228143	4	NON_SYNONYMOUS_CODING	R/P	cGc/cCc	343	0	1479
II	8227946	C	G	SNP	Hom	297.31	8		M110.5	dab-1	protein_coding	M110.5a.1	exon_II_8227509_8228143	4	SYNONYMOUS_CODING	R/R	cgC/cgG	341	3	1473
II	8227946	C	G	SNP	Hom	297.31	8		M110.5	dab-1	protein_coding	M110.5b	exon_II_8227509_8228143	4	SYNONYMOUS_CODING	R/R	cgC/cgG	341	3	1479
II	8227946	C	G	SNP	Hom	297.31	8		M110.5	dab-1	protein_coding	M110.5a.2	exon_II_8227509_8228143	4	SYNONYMOUS_CODING	R/R	cgC/cgG	341	3	1473
II	8227946	C	G	SNP	Hom	297.31	8		M110.5	dab-1	protein_coding	M110.5c	exon_II_8227509_8228143	4	SYNONYMOUS_CODING	R/R	cgC/cgG	325	3	1425
II	8227946	C	G	SNP	Hom	297.31	8		M110.5	dab-1	protein_coding	M110.5d	exon_II_8227503_8228143	4	SYNONYMOUS_CODING	R/R	cgC/cgG	343	3	1479
II	8398675	G	A	SNP	Hom	207.33	6		F49E12.2	dod-23	protein_coding	F49E12.2.2	exon_II_8398466_8398765	2	NON_SYNONYMOUS_CODING	P/S	Cct/Tct	81	0	507
II	8398675	G	A	SNP	Hom	207.33	6		F49E12.2	dod-23	protein_coding	F49E12.2.1	exon_II_8398466_8398765	2	NON_SYNONYMOUS_CODING	P/S	Cct/Tct	81	0	507
II	8584111	C	T	SNP	Hom	339.97	9		F54C9.11	F54C9.11	protein_coding	F54C9.11	exon_II_8583501_8584160	3	NON_SYNONYMOUS_CODING	G/E	gGa/gAa	109	0	1104
II	8802506	T	G	SNP	Hom	213.64	6		F07H5.8	F07H5.8	protein_coding	F07H5.8	exon_II_8802324_8802506	4	SYNONYMOUS_CODING	S/S	tcT/tcG	225	3	2619
II	9743213	C	T	SNP	Hom	334.17	9		Y53C12B.1	Y53C12B.1	protein_coding	Y53C12B.1	exon_II_9742924_9743395	5	SYNONYMOUS_CODING	E/E	gaG/gaA	747	1	2382
II	10340139	T	G	SNP	Hom	49.99	2		C07E3.2	pro-2	protein_coding	C07E3.2.1	exon_II_10340060_10340167	10	NON_SYNONYMOUS_CODING	H/P	cAt/cCt	619	0	2148
II	10340139	T	G	SNP	Hom	49.99	2		C07E3.2	pro-2	protein_coding	C07E3.2.2	exon_II_10340060_10340167	10	NON_SYNONYMOUS_CODING	H/P	cAt/cCt	619	0	2148
II	12607640	*	#NAME?	INS	Hom	183.21	8		Y38E10A.8	Y38E10A.8	protein_coding	Y38E10A.8	exon_II_12607626_12607739	3	FRAME_SHIFT: Y38E10A.8					825
II	12677323	*	#NAME?	INS	Hom	228.08	6		Y38E10A.23	Y38E10A.23	protein_coding	Y38E10A.23	exon_II_12677314_12677555	2	FRAME_SHIFT: Y38E10A.23					462
II	12677434	T	G	SNP	Hom	290.42	8		Y38E10A.23	Y38E10A.23	protein_coding	Y38E10A.23	exon_II_12677314_12677555	2	NON_SYNONYMOUS_CODING	N/T	aAc/aCc	83	0	462
II	13090027	T	A	SNP	Hom	172.76	5		Y81G3A.3	gcn-2	protein_coding	Y81G3A.3b	exon_II_13089815_13090077	10	NON_SYNONYMOUS_CODING	D/E	gaT/gaA	1534	1	5100
II	13090027	T	A	SNP	Hom	172.76	5		Y81G3A.3	gcn-2	protein_coding	Y81G3A.3a	exon_II_13089815_13090077	9	NON_SYNONYMOUS_CODING	D/E	gaT/gaA	1534	1	5091
II	13239553	G	C	SNP	Hom	247.87	7		F15D4.4	F15D4.4	protein_coding	F15D4.4	exon_II_13239544_13239856	7	NON_SYNONYMOUS_CODING	D/E	gaC/gaG	514	1	1827
II	13440605	G	T	SNP	Hom	256.56	8		Y48E1C.3	tbc-15	protein_coding	Y48E1C.3	exon_II_13440522_13440839	2	NON_SYNONYMOUS_CODING	T/K	aCg/aAg	88	0	756
II	13485411	T	C	SNP	Hom	283.43	9		E01G4.6	E01G4.6	protein_coding	E01G4.6.2	exon_II_13485178_13485597	4	SYNONYMOUS_CODING	C/C	tgT/tgC	823	1	2655
II	13485411	T	C	SNP	Hom	283.43	9		E01G4.6	E01G4.6	protein_coding	E01G4.6.1	exon_II_13485178_13486105	4	SYNONYMOUS_CODING	C/C	tgT/tgC	823	1	2655
II	13835114	*	#NAME?	INS	Hom	543.12	9		F08G2.6	ins-37	protein_coding	F08G2.6	exon_II_13835032_13835377	2	CODON_INSERTION	-/G	-/GGC	142		495
II	14276735	T	C	SNP	Hom	127.37	4		Y54G11A.3	Y54G11A.3	protein_coding	Y54G11A.3	exon_II_14276724_14276972	2	SYNONYMOUS_CODING	L/L	Ttg/Ctg	14	1	1515
II	14406920	T	C	SNP	Hom	88.78	3		F26H11.2	nurf-1	protein_coding	F26H11.2f	exon_II_14406917_14407096	4	SYNONYMOUS_CODING	F/F	ttT/ttC	289	1	1533
II	14406920	T	C	SNP	Hom	88.78	3		F26H11.2	nurf-1	protein_coding	F26H11.2g	exon_II_14406917_14407096	3	SYNONYMOUS_CODING	F/F	ttT/ttC	192	1	1242
II	14406920	T	C	SNP	Hom	88.78	3		F26H11.2	nurf-1	protein_coding	F26H11.2c	exon_II_14406917_14407096	24	SYNONYMOUS_CODING	F/F	ttT/ttC	2045	1	6801
II	14406920	T	C	SNP	Hom	88.78	3		F26H11.2	nurf-1	protein_coding	F26H11.2d	exon_II_14406917_14407096	10	SYNONYMOUS_CODING	F/F	ttT/ttC	587	1	2427
II	14406920	T	C	SNP	Hom	88.78	3		F26H11.2	nurf-1	protein_coding	F26H11.2e	exon_II_14406917_14407096	4	SYNONYMOUS_CODING	F/F	ttT/ttC	184	1	1218
II	14593474	T	C	SNP	Hom	35.63	2		C01G12.8	catp-4	protein_coding	C01G12.8	exon_II_14593449_14593889	1	NON_SYNONYMOUS_CODING	L/P	cTc/cCc	9	0	3150
II	14796281	G	T	SNP	Hom	287.18	8		Y54E2A.11	eif-3.B	protein_coding	Y54E2A.11a.2	exon_II_14796129_14796836	4	NON_SYNONYMOUS_CODING	W/C	tgG/tgT	254	0	2178
II	14796281	G	T	SNP	Hom	287.18	8		Y54E2A.11	eif-3.B	protein_coding	Y54E2A.11a.1	exon_II_14796129_14796836	4	NON_SYNONYMOUS_CODING	W/C	tgG/tgT	254	0	2178
II	14796281	G	T	SNP	Hom	287.18	8		Y54E2A.11	eif-3.B	protein_coding	Y54E2A.11b.2	exon_II_14796214_14796354	4	NON_SYNONYMOUS_CODING	G/V	gGg/gTg	170	0	582
II	14796281	G	T	SNP	Hom	287.18	8		Y54E2A.11	eif-3.B	protein_coding	Y54E2A.11b.1	exon_II_14796214_14796836	4	NON_SYNONYMOUS_CODING	G/V	gGg/gTg	170	0	582
III	118298	T	G	SNP	Hom	40.91	2		C29F9.5	C29F9.5	protein_coding	C29F9.5	exon_III_118228_118338	3	SYNONYMOUS_CODING	V/V	gtT/gtG	89	3	681
III	691186	C	T	SNP	Hom	304.88	8		W02B3.7	W02B3.7	protein_coding	W02B3.7	exon_III_691171_691428	3	SYNONYMOUS_CODING	E/E	gaG/gaA	158	1	489
III	847240	*	#NAME?	INS	Hom	472.5	8		K02F3.2	K02F3.2	protein_coding	K02F3.2	exon_III_847038_847260	3	CODON_INSERTION	-/G	-/GGC	248		2124
III	895260	C	A	SNP	Hom	289.13	8		T24C4.7	ztf-18	protein_coding	T24C4.7	exon_III_895156_895287	3	STOP_GAINED	G/*	Gga/Tga	80	0	2622
III	1117187	G	A	SNP	Hom	91.01	3		Y71D11A.3	Y71D11A.3	protein_coding	Y71D11A.3b	exon_III_1117145_1117227	3	NON_SYNONYMOUS_CODING	D/N	Gat/Aat	46	0	1206
III	1117187	G	A	SNP	Hom	91.01	3		Y71D11A.3	Y71D11A.3	protein_coding	Y71D11A.3a	exon_III_1117145_1117227	3	NON_SYNONYMOUS_CODING	D/N	Gat/Aat	46	0	1059
III	2253915	*	#NAME?	INS	Hom	317.97	8		T20H9.4	fbxa-73	protein_coding	T20H9.4	exon_III_2253914_2254533	2	FRAME_SHIFT: T20H9.4					786
III	2382736	G	A	SNP	Hom	123.87	4		H14E04.2	H14E04.2	protein_coding	H14E04.2d.1	exon_III_2382469_2382797	7	NON_SYNONYMOUS_CODING	G/D	gGc/gAc	357	0	1362
III	2382736	G	A	SNP	Hom	123.87	4		H14E04.2	H14E04.2	protein_coding	H14E04.2d.2	exon_III_2382469_2382797	8	NON_SYNONYMOUS_CODING	G/D	gGc/gAc	357	0	1362
III	2382736	G	A	SNP	Hom	123.87	4		H14E04.2	H14E04.2	protein_coding	H14E04.2a	exon_III_2382469_2382797	8	NON_SYNONYMOUS_CODING	G/D	gGc/gAc	479	0	1728
III	2382736	G	A	SNP	Hom	123.87	4		H14E04.2	H14E04.2	protein_coding	H14E04.2c	exon_III_2382469_2382797	9	NON_SYNONYMOUS_CODING	G/D	gGc/gAc	486	0	1749
III	2382736	G	A	SNP	Hom	123.87	4		H14E04.2	H14E04.2	protein_coding	H14E04.2b	exon_III_2382469_2382797	8	NON_SYNONYMOUS_CODING	G/D	gGc/gAc	482	0	1737
III	2896040	A	C	SNP	Hom	292.4	8		T20B6.2	T20B6.2	protein_coding	T20B6.2	exon_III_2895301_2896394	3	NON_SYNONYMOUS_CODING	N/H	Aat/Cat	410	0	2148
III	2896045	C	T	SNP	Hom	253.57	7		T20B6.2	T20B6.2	protein_coding	T20B6.2	exon_III_2895301_2896394	3	SYNONYMOUS_CODING	F/F	ttC/ttT	411	1	2148
III	3387035	T	C	SNP	Hom	129.12	4		C56G7.2	C56G7.2	protein_coding	C56G7.2	exon_III_3386899_3387327	5	NON_SYNONYMOUS_CODING	N/S	aAc/aGc	323	0	1104
III	4628545	*	#NAME?	INS	Hom	407.95	10		F10F2.7	clec-151	protein_coding	F10F2.7	exon_III_4628413_4628658	1	FRAME_SHIFT: F10F2.7					1887
III	4712954	C	G	SNP	Hom	129.77	4		T04A8.15	him-18	protein_coding	T04A8.15	exon_III_4712786_4713063	7	NON_SYNONYMOUS_CODING	W/C	tgG/tgC	612	0	2157
III	4845218	A	T	SNP	Hom	211.72	6		F26A1.2	fkh-5	protein_coding	F26A1.2	exon_III_4844626_4845233	1	NON_SYNONYMOUS_CODING	N/I	aAt/aTt	198	0	1386
III	5017350	*	+C	INS	Hom	516.8	13		R144.7	larp-1	protein_coding	R144.7b	exon_III_5017228_5017372	2	FRAME_SHIFT: R144.7b					3393
III	6049353	G	A	SNP	Hom	294.88	8		F40H6.5	F40H6.5	protein_coding	F40H6.5	exon_III_6049265_6049472	21	NON_SYNONYMOUS_CODING	T/I	aCt/aTt	1260	0	3867
III	6371230	A	G	SNP	Hom	300.23	9		C16A3.8	thoc-2	protein_coding	C16A3.8.1	exon_III_6370930_6371749	9	NON_SYNONYMOUS_CODING	D/G	gAt/gGt	695	0	4314
III	6371230	A	G	SNP	Hom	300.23	9		C16A3.8	thoc-2	protein_coding	C16A3.8.2	exon_III_6370930_6371749	9	NON_SYNONYMOUS_CODING	D/G	gAt/gGt	695	0	4314
III	6619224	C	T	SNP	Hom	171.29	5		Y40D12A.1	Y40D12A.1	protein_coding	Y40D12A.1a	exon_III_6619209_6619370	11	NON_SYNONYMOUS_CODING	L/F	Ctc/Ttc	478	0	1908
III	6990368	*	#NAME?	INS	Hom	261.66	7		C06E8.3	prk-1	protein_coding	C06E8.3c			SPLICE_SITE_DONOR
III	7028433	T	A	SNP	Hom	167.47	5		F11H8.4	cyk-1	protein_coding	F11H8.4a	exon_III_7028430_7028523	2	NON_SYNONYMOUS_CODING	T/S	Aca/Tca	191	0	4308
III	7028433	T	A	SNP	Hom	167.47	5		F11H8.4	cyk-1	protein_coding	F11H8.4b	exon_III_7028430_7028523	2	NON_SYNONYMOUS_CODING	T/S	Aca/Tca	191	0	4314
III	7028668	C	T	SNP	Hom	290.24	8		F11H8.4	cyk-1	protein_coding	F11H8.4a	exon_III_7028660_7029139	1	NON_SYNONYMOUS_CODING	E/K	Gaa/Aaa	158	0	4308
III	7028668	C	T	SNP	Hom	290.24	8		F11H8.4	cyk-1	protein_coding	F11H8.4b	exon_III_7028660_7029139	1	NON_SYNONYMOUS_CODING	E/K	Gaa/Aaa	158	0	4314
III	7075901	*	+C	INS	Hom	293.36	7		ZK418.6	ZK418.6	protein_coding	ZK418.6	exon_III_7075614_7075968	10	FRAME_SHIFT: ZK418.6					2478
III	7214114	A	C	SNP	Hom	259.31	8		R151.2	R151.2	protein_coding	R151.2d.1	exon_III_7214059_7214232	5	NON_SYNONYMOUS_CODING	S/R	Agc/Cgc	323	0	1341
III	7214114	A	C	SNP	Hom	259.31	8		R151.2	R151.2	protein_coding	R151.2d.2	exon_III_7214059_7214232	5	NON_SYNONYMOUS_CODING	S/R	Agc/Cgc	323	0	1341
III	7214114	A	C	SNP	Hom	259.31	8		R151.2	R151.2	protein_coding	R151.2a	exon_III_7214059_7214232	4	NON_SYNONYMOUS_CODING	S/R	Agc/Cgc	254	0	1134
III	7214114	A	C	SNP	Hom	259.31	8		R151.2	R151.2	protein_coding	R151.2c	exon_III_7214059_7214232	3	NON_SYNONYMOUS_CODING	S/R	Agc/Cgc	195	0	957
III	7214114	A	C	SNP	Hom	259.31	8		R151.2	R151.2	protein_coding	R151.2b.1	exon_III_7214059_7214232	3	NON_SYNONYMOUS_CODING	S/R	Agc/Cgc	196	0	960
III	7214114	A	C	SNP	Hom	259.31	8		R151.2	R151.2	protein_coding	R151.2b.2	exon_III_7214059_7214232	4	NON_SYNONYMOUS_CODING	S/R	Agc/Cgc	196	0	960
III	7214114	A	C	SNP	Hom	259.31	8		R151.2	R151.2	protein_coding	R151.2b.3	exon_III_7214059_7214232	4	NON_SYNONYMOUS_CODING	S/R	Agc/Cgc	196	0	960
III	7214114	A	C	SNP	Hom	259.31	8		R151.2	R151.2	protein_coding	R151.2b.4	exon_III_7214059_7214232	3	NON_SYNONYMOUS_CODING	S/R	Agc/Cgc	196	0	960
III	7214114	A	C	SNP	Hom	259.31	8		R151.2	R151.2	protein_coding	R151.2b.5	exon_III_7214059_7214232	5	NON_SYNONYMOUS_CODING	S/R	Agc/Cgc	196	0	960
III	7243459	C	G	SNP	Hom	10101.9	316		T20H4.1	osm-10	protein_coding	T20H4.1	exon_III_7243440_7243875	2	NON_SYNONYMOUS_CODING	P/R	cCg/cGg	18	0	1260
III	7363354	A	G	SNP	Hom	35.63	2		F08F8.5	numr-1	protein_coding	F08F8.5	exon_III_7362554_7363399	1	NON_SYNONYMOUS_CODING	F/L	Ttt/Ctt	16	0	846
III	7608535	*	+C	INS	Hom	228.07	6		T04A6.4	T04A6.4	protein_coding	T04A6.4	exon_III_7608439_7608873	3	FRAME_SHIFT: T04A6.4					630
III	8693620	G	C	SNP	Hom	127.34	4		B0303.7	B0303.7	protein_coding	B0303.7a	exon_III_8693557_8693661	1	NON_SYNONYMOUS_CODING	C/S	tGt/tCt	16	0	1482
III	8693624	G	A	SNP	Hom	90.01	3		B0303.7	B0303.7	protein_coding	B0303.7a	exon_III_8693557_8693661	1	SYNONYMOUS_CODING	G/G	ggG/ggA	17	3	1482
III	8701750	C	T	SNP	Hom	91.01	3		B0303.9	vps-33.1	protein_coding	B0303.9	exon_III_8701666_8702176	6	SYNONYMOUS_CODING	S/S	tcC/tcT	202	3	1812
III	9101178	G	T	SNP	Hom	121.06	4		ZK507.1	ZK507.1	protein_coding	ZK507.1	exon_III_9101143_9101181	1	NON_SYNONYMOUS_CODING	Q/K	Caa/Aaa	2	0	996
III	9101179	C	T	SNP	Hom	121.06	4		ZK507.1	ZK507.1	protein_coding	ZK507.1	exon_III_9101143_9101181	1	START_LOST	M/I	atG/atA	1	0	996
III	9341383	T	C	SNP	Hom	169.62	5		K04H4.1	emb-9	protein_coding	K04H4.1a	exon_III_9341357_9342211	6	NON_SYNONYMOUS_CODING	R/G	Aga/Gga	582	1	5280
III	9350642	C	T	SNP	Hom	337.04	9		K04H4.2	K04H4.2	protein_coding	K04H4.2c.2	exon_III_9350568_9350816	13	NON_SYNONYMOUS_CODING	G/E	gGa/gAa	857	0	4392
III	9350642	C	T	SNP	Hom	337.04	9		K04H4.2	K04H4.2	protein_coding	K04H4.2c.1	exon_III_9350568_9350816	13	NON_SYNONYMOUS_CODING	G/E	gGa/gAa	857	0	4392
III	9350667	C	T	SNP	Hom	252.15	7		K04H4.2	K04H4.2	protein_coding	K04H4.2c.2	exon_III_9350568_9350816	13	NON_SYNONYMOUS_CODING	E/K	Gag/Aag	849	0	4392
III	9350667	C	T	SNP	Hom	252.15	7		K04H4.2	K04H4.2	protein_coding	K04H4.2c.1	exon_III_9350568_9350816	13	NON_SYNONYMOUS_CODING	E/K	Gag/Aag	849	0	4392
III	9350674	C	T	SNP	Hom	172.54	5		K04H4.2	K04H4.2	protein_coding	K04H4.2c.2	exon_III_9350568_9350816	13	SYNONYMOUS_CODING	R/R	agG/agA	846	1	4392
III	9350674	C	T	SNP	Hom	172.54	5		K04H4.2	K04H4.2	protein_coding	K04H4.2c.1	exon_III_9350568_9350816	13	SYNONYMOUS_CODING	R/R	agG/agA	846	1	4392
III	9352576	C	T	SNP	Hom	48.57	2		K04H4.2	K04H4.2	protein_coding	K04H4.2c.2	exon_III_9351991_9352637	8	SYNONYMOUS_CODING	E/E	gaG/gaA	364	1	4392
III	9352576	C	T	SNP	Hom	48.57	2		K04H4.2	K04H4.2	protein_coding	K04H4.2c.1	exon_III_9351991_9352637	8	SYNONYMOUS_CODING	E/E	gaG/gaA	364	1	4392
III	9754445	C	A	SNP	Hom	287.85	8		T05G5.8	vps-53	protein_coding	T05G5.8.1	exon_III_9754319_9754670	5	NON_SYNONYMOUS_CODING	E/D	gaG/gaT	634	1	2397
III	9754445	C	A	SNP	Hom	287.85	8		T05G5.8	vps-53	protein_coding	T05G5.8.2	exon_III_9754319_9754670	5	NON_SYNONYMOUS_CODING	E/D	gaG/gaT	634	1	2397
III	9918757	C	G	SNP	Hom	334.64	10		F40F12.3	F40F12.3	protein_coding	F40F12.3	exon_III_9918556_9919104	3	SYNONYMOUS_CODING	G/G	ggG/ggC	252	3	957
III	10368788	C	G	SNP	Hom	117.21	4		C38H2.1	tbc-8	protein_coding	C38H2.1	exon_III_10368661_10368788	5	SYNONYMOUS_CODING	S/S	tcC/tcG	257	3	2712
III	10500617	G	A	SNP	Hom	125.8	4		F43D9.2	rab-33	protein_coding	F43D9.2	exon_III_10500002_10500700	5	SYNONYMOUS_CODING	F/F	ttC/ttT	261	1	924
III	10530013	*	-C	DEL	Hom	347.74	10		T21C12.1	unc-49	protein_coding	T21C12.1a	exon_III_10529637_10530055	17	FRAME_SHIFT: T21C12.1a					3321
III	11543293	G	A	SNP	Hom	252.86	7		Y66D12A.14	Y66D12A.14	protein_coding	Y66D12A.14	exon_III_11540516_11544392	5	NON_SYNONYMOUS_CODING	G/E	gGa/gAa	2186	0	8829
III	11576730	C	G	SNP	Hom	208.15	7		Y66D12A.8	Y66D12A.8	protein_coding	Y66D12A.8	exon_III_11576450_11576851	2	NON_SYNONYMOUS_CODING	A/G	gCa/gGa	144	0	735
III	12103265	*	#NAME?	INS	Hom	172.75	5		Y75B8A.3	Y75B8A.3	protein_coding	Y75B8A.3	exon_III_12103042_12103293	5	FRAME_SHIFT: Y75B8A.3					2484
IV	757658	T	A	SNP	Hom	255.82	8		Y55F3C.2	srt-23	protein_coding	Y55F3C.2	exon_IV_757550_757776	3	NON_SYNONYMOUS_CODING	F/Y	tTc/tAc	160	0	1071
IV	1438459	A	T	SNP	Hom	241.89	7		Y77E11A.11	clp-7	protein_coding	Y77E11A.11.1	exon_IV_1438226_1438493	5	NON_SYNONYMOUS_CODING	S/T	Tcc/Acc	459	0	2337
IV	1438459	A	T	SNP	Hom	241.89	7		Y77E11A.11	clp-7	protein_coding	Y77E11A.11.2	exon_IV_1438226_1438493	5	NON_SYNONYMOUS_CODING	S/T	Tcc/Acc	459	0	2337
IV	2999124	A	G	SNP	Hom	82.1	3		Y54G2A.27	Y54G2A.27	protein_coding	Y54G2A.27.1	exon_IV_2998875_2999425	9	SYNONYMOUS_CODING	P/P	ccT/ccC	147	3	690
IV	2999124	A	G	SNP	Hom	82.1	3		Y54G2A.27	Y54G2A.27	protein_coding	Y54G2A.27.2	exon_IV_2998875_2999425	4	SYNONYMOUS_CODING	P/P	ccT/ccC	147	3	690
IV	4582720	A	T	SNP	Hom	235.4	7		F28E10.1	F28E10.1	protein_coding	F28E10.1a	exon_IV_4582127_4583625	8	NON_SYNONYMOUS_CODING	D/V	gAc/gTc	478	0	3789
IV	4582720	A	T	SNP	Hom	235.4	7		F28E10.1	F28E10.1	protein_coding	F28E10.1d	exon_IV_4582127_4583625	8	NON_SYNONYMOUS_CODING	D/V	gAc/gTc	480	0	3795
IV	4582720	A	T	SNP	Hom	235.4	7		F28E10.1	F28E10.1	protein_coding	F28E10.1c	exon_IV_4582127_4583625	7	NON_SYNONYMOUS_CODING	D/V	gAc/gTc	432	0	3651
IV	4582720	A	T	SNP	Hom	235.4	7		F28E10.1	F28E10.1	protein_coding	F28E10.1b.1	exon_IV_4582127_4583625	4	NON_SYNONYMOUS_CODING	D/V	gAc/gTc	336	0	3363
IV	4582720	A	T	SNP	Hom	235.4	7		F28E10.1	F28E10.1	protein_coding	F28E10.1b.2	exon_IV_4582127_4583625	8	NON_SYNONYMOUS_CODING	D/V	gAc/gTc	336	0	3363
IV	4931165	A	C	SNP	Hom	301.03	9		Y9C9A.8	Y9C9A.8	protein_coding	Y9C9A.8	exon_IV_4931101_4931184	8	NON_SYNONYMOUS_CODING	N/H	Aac/Cac	371	0	2001
IV	4972668	C	T	SNP	Hom	210.23	6		Y9C9A.15	srz-28	protein_coding	Y9C9A.15	exon_IV_4972411_4972705	3	NON_SYNONYMOUS_CODING	V/I	Gtt/Att	97	0	966
IV	5397480	G	A	SNP	Hom	244.62	7		ZK616.3	ZK616.3	protein_coding	ZK616.3	exon_IV_5397427_5397545	3	NON_SYNONYMOUS_CODING	R/K	aGa/aAa	81	0	378
IV	5409616	*	#NAME?	INS	Hom	183.17	5		ZK616.8	ZK616.8	protein_coding	ZK616.8	exon_IV_5409563_5409881	6	FRAME_SHIFT: ZK616.8					1083
IV	7591632	A	C	SNP	Hom	90.81	5		Y2C2A.1	tag-80	protein_coding	Y2C2A.1	exon_IV_7590662_7596463	2	NON_SYNONYMOUS_CODING	E/D	gaA/gaC	346	1	14703
IV	7591695	A	G	SNP	Hom	54.91	3		Y2C2A.1	tag-80	protein_coding	Y2C2A.1	exon_IV_7590662_7596463	2	SYNONYMOUS_CODING	K/K	aaA/aaG	367	1	14703
IV	7592911	G	A	SNP	Hom	51.77	4		Y2C2A.1	tag-80	protein_coding	Y2C2A.1	exon_IV_7590662_7596463	2	NON_SYNONYMOUS_CODING	V/I	Gtt/Att	773	0	14703
IV	7592940	G	A	SNP	Hom	81.74	5		Y2C2A.1	tag-80	protein_coding	Y2C2A.1	exon_IV_7590662_7596463	2	SYNONYMOUS_CODING	R/R	cgG/cgA	782	3	14703
IV	7600490	A	T	SNP	Hom	218.58	6		Y2C2A.1	tag-80	protein_coding	Y2C2A.1	exon_IV_7598986_7605611	5	NON_SYNONYMOUS_CODING	Q/H	caA/caT	3127	1	14703
IV	7694297	G	A	SNP	Hom	173.19	5		F33D4.2	itr-1	protein_coding	F33D4.2e	exon_IV_7694274_7694545	28	NON_SYNONYMOUS_CODING	D/N	Gat/Aat	2251	0	8574
IV	7694297	G	A	SNP	Hom	173.19	5		F33D4.2	itr-1	protein_coding	F33D4.2d	exon_IV_7694274_7694545	27	NON_SYNONYMOUS_CODING	D/N	Gat/Aat	2230	0	8511
IV	7694297	G	A	SNP	Hom	173.19	5		F33D4.2	itr-1	protein_coding	F33D4.2a	exon_IV_7694274_7694545	28	NON_SYNONYMOUS_CODING	D/N	Gat/Aat	2286	0	8679
IV	7694297	G	A	SNP	Hom	173.19	5		F33D4.2	itr-1	protein_coding	F33D4.2h	exon_IV_7694274_7694545	28	NON_SYNONYMOUS_CODING	D/N	Gat/Aat	2261	0	8604
IV	7694297	G	A	SNP	Hom	173.19	5		F33D4.2	itr-1	protein_coding	F33D4.2f	exon_IV_7694274_7694545	27	NON_SYNONYMOUS_CODING	D/N	Gat/Aat	2240	0	8541
IV	7727548	*	#NAME?	INS	Hom	164.79	6		C50F7.5	C50F7.5	protein_coding	C50F7.5	exon_IV_7726707_7727716	1	FRAME_SHIFT: C50F7.5					930
IV	8271550	*	#NAME?	DEL	Hom	183.83	7		K07H8.5	K07H8.5	protein_coding	K07H8.5	exon_IV_8271156_8271555	2	FRAME_SHIFT: K07H8.5					1230
IV	8296343	A	G	SNP	Hom	215.61	6		K07H8.1	K07H8.1	protein_coding	K07H8.1	exon_IV_8296135_8296388	4	SYNONYMOUS_CODING	T/T	acA/acG	424	3	1482
IV	8417908	G	A	SNP	Hom	77.87	3		M116.5	M116.5	protein_coding	M116.5	exon_IV_8417868_8418056	10	NON_SYNONYMOUS_CODING	S/L	tCg/tTg	464	0	3252
IV	8542021	G	A	SNP	Hom	167.72	6		C09G4.1	hyl-1	protein_coding	C09G4.1.1	exon_IV_8541902_8542095	4	SYNONYMOUS_CODING	K/K	aaG/aaA	114	1	1107
IV	8542021	G	A	SNP	Hom	167.72	6		C09G4.1	hyl-1	protein_coding	C09G4.1.2	exon_IV_8541902_8542095	4	SYNONYMOUS_CODING	K/K	aaG/aaA	114	1	1107
IV	9501739	A	G	SNP	Hom	134.49	4		C33A12.6	ugt-21	protein_coding	C33A12.6	exon_IV_9501467_9501919	5	SYNONYMOUS_CODING	T/T	acA/acG	333	3	1605
IV	9501862	G	A	SNP	Hom	335.88	9		C33A12.6	ugt-21	protein_coding	C33A12.6	exon_IV_9501467_9501919	5	SYNONYMOUS_CODING	T/T	acG/acA	374	3	1605
IV	9745675	G	A	SNP	Hom	129.3	5		C28D4.5	C28D4.5	protein_coding	C28D4.5	exon_IV_9745536_9745724	4	NON_SYNONYMOUS_CODING	H/Y	Cac/Tac	327	0	1062
IV	9818940	G	A	SNP	Hom	90.74	3		W08D2.5	catp-6	protein_coding	W08D2.5b	exon_IV_9818759_9819145	10	NON_SYNONYMOUS_CODING	P/L	cCa/cTa	670	0	2682
IV	9818940	G	A	SNP	Hom	90.74	3		W08D2.5	catp-6	protein_coding	W08D2.5a	exon_IV_9818759_9819145	18	NON_SYNONYMOUS_CODING	P/L	cCa/cTa	1033	0	3771
IV	9848004	A	G	SNP	Hom	124.61	4		K07F5.7	K07F5.7	protein_coding	K07F5.7	exon_IV_9847802_9848155	1	NON_SYNONYMOUS_CODING	F/S	tTt/tCt	51	0	405
IV	10370019	G	A	SNP	Hom	41.81	2		R11A8.6	iars-1	protein_coding	R11A8.6.3	exon_IV_10369698_10370212	3	NON_SYNONYMOUS_CODING	A/T	Gct/Act	439	0	3426
IV	10370019	G	A	SNP	Hom	41.81	2		R11A8.6	iars-1	protein_coding	R11A8.6.1	exon_IV_10369698_10370212	3	NON_SYNONYMOUS_CODING	A/T	Gct/Act	439	0	3426
IV	10370019	G	A	SNP	Hom	41.81	2		R11A8.6	iars-1	protein_coding	R11A8.6.2	exon_IV_10369698_10370212	3	NON_SYNONYMOUS_CODING	A/T	Gct/Act	439	0	3426
IV	10393208	G	A	SNP	Hom	253.86	7		R10H10.3	R10H10.3	protein_coding	R10H10.3	exon_IV_10392981_10393273	6	NON_SYNONYMOUS_CODING	G/E	gGa/gAa	363	0	1095
IV	10878687	G	A	SNP	Hom	94.19	3		F13E9.6	sdz-13	protein_coding	F13E9.6a	exon_IV_10878649_10878723	2	NON_SYNONYMOUS_CODING	R/C	Cgt/Tgt	40	0	786
IV	10878687	G	A	SNP	Hom	94.19	3		F13E9.6	sdz-13	protein_coding	F13E9.6b	exon_IV_10878649_10878723	6	NON_SYNONYMOUS_CODING	R/C	Cgt/Tgt	172	0	1182
IV	11070925	*	#NAME?	INS	Hom	981.05	25		Y5F2A.3	Y5F2A.3	protein_coding	Y5F2A.3	exon_IV_11070868_11070927	5	FRAME_SHIFT: Y5F2A.3					873
IV	11180503	A	G	SNP	Hom	216.08	6		R07H5.2	cpt-2	protein_coding	R07H5.2b	exon_IV_11180377_11180510	3	NON_SYNONYMOUS_CODING	I/V	Att/Gtt	14	0	1431
IV	11180503	A	G	SNP	Hom	216.08	6		R07H5.2	cpt-2	protein_coding	R07H5.2a.1	exon_IV_11180377_11180510	3	NON_SYNONYMOUS_CODING	I/V	Att/Gtt	184	0	1941
IV	11226249	A	C	SNP	Hom	146.53	5		C29F4.1	col-125	protein_coding	C29F4.1	exon_IV_11225645_11226497	2	NON_SYNONYMOUS_CODING	Q/P	cAa/cCa	229	0	900
IV	11249340	G	A	SNP	Hom	94.66	3		C05C12.3	gtl-1	protein_coding	C05C12.3	exon_IV_11249327_11249483	29	NON_SYNONYMOUS_CODING	P/S	Cct/Tct	1630	0	5085
IV	11610039	C	A	SNP	Hom	137.38	6		Y24F12A.3	Y24F12A.3	protein_coding	Y24F12A.3	exon_IV_11609774_11610208	4	SYNONYMOUS_CODING	G/G	ggC/ggA	178	3	726
IV	11987618	G	A	SNP	Hom	215.6	6		ZK617.1	unc-22	protein_coding	ZK617.1a.1	exon_IV_11987070_11988514	22	SYNONYMOUS_CODING	I/I	atC/atT	2414	2	20520
IV	11987618	G	A	SNP	Hom	215.6	6		ZK617.1	unc-22	protein_coding	ZK617.1d	exon_IV_11987070_11988514	23	SYNONYMOUS_CODING	I/I	atC/atT	2567	2	20979
IV	11987618	G	A	SNP	Hom	215.6	6		ZK617.1	unc-22	protein_coding	ZK617.1a.2	exon_IV_11987070_11988514	22	SYNONYMOUS_CODING	I/I	atC/atT	2414	2	20520
IV	11987618	G	A	SNP	Hom	215.6	6		ZK617.1	unc-22	protein_coding	ZK617.1e	exon_IV_11987070_11988514	18	SYNONYMOUS_CODING	I/I	atC/atT	2010	2	19308
IV	11987618	G	A	SNP	Hom	215.6	6		ZK617.1	unc-22	protein_coding	ZK617.1b	exon_IV_11987070_11988514	25	SYNONYMOUS_CODING	I/I	atC/atT	2733	2	21477
IV	11987618	G	A	SNP	Hom	215.6	6		ZK617.1	unc-22	protein_coding	ZK617.1c	exon_IV_11987070_11988514	16	SYNONYMOUS_CODING	I/I	atC/atT	2204	2	19890
IV	12126490	G	A	SNP	Hom	327.68	9		M18.8	M18.8	protein_coding	M18.8.1	exon_IV_12126239_12126766	5	SYNONYMOUS_CODING	E/E	gaG/gaA	394	1	1296
IV	12164023	G	A	SNP	Hom	257.77	7		B0001.6	B0001.6	protein_coding	B0001.6.1	exon_IV_12163978_12164252	15	NON_SYNONYMOUS_CODING	E/K	Gag/Aag	655	0	2025
IV	12164023	G	A	SNP	Hom	257.77	7		B0001.6	B0001.6	protein_coding	B0001.6.2	exon_IV_12163978_12164085	14	NON_SYNONYMOUS_CODING	E/K	Gag/Aag	655	0	2025
IV	12393534	C	A	SNP	Hom	300.19	8		F28D1.9	acs-20	protein_coding	F28D1.9	exon_IV_12393506_12394120	9	NON_SYNONYMOUS_CODING	M/I	atG/atT	624	0	2055
IV	13060371	G	A	SNP	Hom	213.84	6		F49E11.11	scl-3	protein_coding	F49E11.11	exon_IV_13060077_13060432	3	NON_SYNONYMOUS_CODING	G/R	Gga/Aga	159	0	636
IV	13087910	G	A	SNP	Hom	121.31	4		C39E9.10	C39E9.10	protein_coding	C39E9.10	exon_IV_13087629_13088444	2	SYNONYMOUS_CODING	E/E	gaG/gaA	191	1	1467
IV	15325118	T	G	SNP	Hom	250.97	7		Y73F8A.16	tbx-39	protein_coding	Y73F8A.16	exon_IV_15324351_15325157	3	NON_SYNONYMOUS_CODING	N/K	aaT/aaG	384	1	1191
IV	15476850	*	#NAME?	INS	Hom	652.21	10		Y73F8A.26	Y73F8A.26	protein_coding	Y73F8A.26			SPLICE_SITE_ACCEPTOR
IV	15871060	T	G	SNP	Hom	270.91	8		Y105C5B.1	Y105C5B.1	protein_coding	Y105C5B.1	exon_IV_15870611_15871072	1	NON_SYNONYMOUS_CODING	L/W	tTg/tGg	146	0	936
IV	16199512	T	C	SNP	Hom	284.01	8		Y7A9A.1	Y7A9A.1	protein_coding	Y7A9A.1	exon_IV_16199505_16199600	6	SYNONYMOUS_CODING	L/L	ctT/ctC	304	3	1824
IV	16533645	T	A	SNP	Hom	245.84	7		Y51H4A.6	Y51H4A.6	protein_coding	Y51H4A.6	exon_IV_16533628_16533788	1	NON_SYNONYMOUS_CODING	F/L	ttT/ttA	6	1	231
IV	17086658	T	C	SNP	Hom	168.88	5		Y116A8C.26	Y116A8C.26	protein_coding	Y116A8C.26a	exon_IV_17086452_17086693	4	NON_SYNONYMOUS_CODING	H/R	cAt/cGt	156	0	2754
IV	17088340	G	A	SNP	Hom	502.94	14		Y116A8C.42	snr-1	protein_coding	Y116A8C.42.1	exon_IV_17088329_17088799	3	NON_SYNONYMOUS_CODING	M/I	atG/atA	72	0	411
IV	17088340	G	A	SNP	Hom	502.94	14		Y116A8C.42	snr-1	protein_coding	Y116A8C.42.2	exon_IV_17088329_17088535	3	NON_SYNONYMOUS_CODING	M/I	atG/atA	72	0	411
IV	17228771	*	+C	INS	Hom	389.98	9		Y116A8B.5	Y116A8B.5	protein_coding	Y116A8B.5	exon_IV_17228622_17228778	5	FRAME_SHIFT: Y116A8B.5					1308
MtDNA	5079	G	A	SNP	Hom	1217.07	34		MTCE.21	ctb-1	protein_coding	MTCE.21	exon_MtDNA_4504_5621	1	SYNONYMOUS_CODING	G/G	ggG/ggA	192	3	1110
MtDNA	8429	A	G	SNP	Hom	1754.47	48		MTCE.26	MTCE.26	protein_coding	MTCE.26	exon_MtDNA_7845_9421	1	SYNONYMOUS_CODING	V/V	gtA/gtG	195	3	1575
MtDNA	12998	C	T	SNP	Hom	344.51	10		MTCE.35	MTCE.35	protein_coding	MTCE.35	exon_MtDNA_11691_13272	1	SYNONYMOUS_CODING	G/G	ggC/ggT	436	3	1581
V	3587029	*	#NAME?	INS	Hom	727.04	8		T22F3.2	T22F3.2	protein_coding	T22F3.2a	exon_V_3586829_3587052	2	FRAME_SHIFT: T22F3.2a					1131
V	3587029	*	#NAME?	INS	Hom	727.04	8		T22F3.2	T22F3.2	protein_coding	T22F3.2b	exon_V_3586829_3587052	2	FRAME_SHIFT: T22F3.2b					1107
V	3750652	*	#NAME?	INS	Hom	210.32	7		Y39H10A.6	Y39H10A.6	protein_coding	Y39H10A.6	exon_V_3750557_3750678	9	FRAME_SHIFT: Y39H10A.6					1668
V	4164869	A	C	SNP	Hom	196.62	6		Y45G5AM.3	Y45G5AM.3	protein_coding	Y45G5AM.3	exon_V_4164830_4165177	1	NON_SYNONYMOUS_CODING	I/L	Att/Ctt	14	0	1233
V	5084742	G	A	SNP	Hom	35.63	2		Y58A7A.4	Y58A7A.4	protein_coding	Y58A7A.4	exon_V_5084732_5084992	1	NON_SYNONYMOUS_CODING	P/L	cCg/cTg	84	0	2715
V	5084780	A	G	SNP	Hom	35.63	2		Y58A7A.4	Y58A7A.4	protein_coding	Y58A7A.4	exon_V_5084732_5084992	1	SYNONYMOUS_CODING	D/D	gaT/gaC	71	1	2715
V	5625687	*	#NAME?	DEL	Hom	525.97	7		T01C2.1	acy-4	protein_coding	T01C2.1	exon_V_5625610_5625972	17	CODON_CHANGE_PLUS_CODON_DELETION	QILDR/R	cagattttggatcgg/cgg	858		3042
V	5755509	G	T	SNP	Hom	65.43	3		K09H11.11	K09H11.11	protein_coding	K09H11.11	exon_V_5755461_5755542	1	NON_SYNONYMOUS_CODING	Q/K	Cag/Aag	12	0	366
V	6173472	T	C	SNP	Hom	96.37	5		W06H8.8	ttn-1	protein_coding	W06H8.8g	exon_V_6171490_6183706	27	NON_SYNONYMOUS_CODING	N/D	Aat/Gat	7883	0	55689
V	6173472	T	C	SNP	Hom	96.37	5		W06H8.8	ttn-1	protein_coding	W06H8.8e.1	exon_V_6171490_6183706	27	NON_SYNONYMOUS_CODING	N/D	Aat/Gat	7883	0	55605
V	6173472	T	C	SNP	Hom	96.37	5		W06H8.8	ttn-1	protein_coding	W06H8.8e.2	exon_V_6171490_6183706	27	NON_SYNONYMOUS_CODING	N/D	Aat/Gat	7883	0	55605
V	6173472	T	C	SNP	Hom	96.37	5		W06H8.8	ttn-1	protein_coding	W06H8.8d	exon_V_6171490_6180836	28	NON_SYNONYMOUS_CODING	N/D	Aat/Gat	7863	0	31737
V	6173472	T	C	SNP	Hom	96.37	5		W06H8.8	ttn-1	protein_coding	W06H8.8f	exon_V_6171490_6183706	27	NON_SYNONYMOUS_CODING	N/D	Aat/Gat	7883	0	55560
V	6177079	C	A	SNP	Hom	137.92	5		W06H8.8	ttn-1	protein_coding	W06H8.8g	exon_V_6171490_6183706	27	SYNONYMOUS_CODING	V/V	gtG/gtT	6680	3	55689
V	6177079	C	A	SNP	Hom	137.92	5		W06H8.8	ttn-1	protein_coding	W06H8.8e.1	exon_V_6171490_6183706	27	SYNONYMOUS_CODING	V/V	gtG/gtT	6680	3	55605
V	6177079	C	A	SNP	Hom	137.92	5		W06H8.8	ttn-1	protein_coding	W06H8.8e.2	exon_V_6171490_6183706	27	SYNONYMOUS_CODING	V/V	gtG/gtT	6680	3	55605
V	6177079	C	A	SNP	Hom	137.92	5		W06H8.8	ttn-1	protein_coding	W06H8.8d	exon_V_6171490_6180836	28	SYNONYMOUS_CODING	V/V	gtG/gtT	6660	3	31737
V	6177079	C	A	SNP	Hom	137.92	5		W06H8.8	ttn-1	protein_coding	W06H8.8f	exon_V_6171490_6183706	27	SYNONYMOUS_CODING	V/V	gtG/gtT	6680	3	55560
V	6177083	T	G	SNP	Hom	60.86	3		W06H8.8	ttn-1	protein_coding	W06H8.8g	exon_V_6171490_6183706	27	NON_SYNONYMOUS_CODING	Q/P	cAa/cCa	6679	0	55689
V	6177083	T	G	SNP	Hom	60.86	3		W06H8.8	ttn-1	protein_coding	W06H8.8e.1	exon_V_6171490_6183706	27	NON_SYNONYMOUS_CODING	Q/P	cAa/cCa	6679	0	55605
V	6177083	T	G	SNP	Hom	60.86	3		W06H8.8	ttn-1	protein_coding	W06H8.8e.2	exon_V_6171490_6183706	27	NON_SYNONYMOUS_CODING	Q/P	cAa/cCa	6679	0	55605
V	6177083	T	G	SNP	Hom	60.86	3		W06H8.8	ttn-1	protein_coding	W06H8.8d	exon_V_6171490_6180836	28	NON_SYNONYMOUS_CODING	Q/P	cAa/cCa	6659	0	31737
V	6177083	T	G	SNP	Hom	60.86	3		W06H8.8	ttn-1	protein_coding	W06H8.8f	exon_V_6171490_6183706	27	NON_SYNONYMOUS_CODING	Q/P	cAa/cCa	6679	0	55560
V	6177103	A	G	SNP	Hom	35.63	2		W06H8.8	ttn-1	protein_coding	W06H8.8g	exon_V_6171490_6183706	27	SYNONYMOUS_CODING	I/I	atT/atC	6672	2	55689
V	6177103	A	G	SNP	Hom	35.63	2		W06H8.8	ttn-1	protein_coding	W06H8.8e.1	exon_V_6171490_6183706	27	SYNONYMOUS_CODING	I/I	atT/atC	6672	2	55605
V	6177103	A	G	SNP	Hom	35.63	2		W06H8.8	ttn-1	protein_coding	W06H8.8e.2	exon_V_6171490_6183706	27	SYNONYMOUS_CODING	I/I	atT/atC	6672	2	55605
V	6177103	A	G	SNP	Hom	35.63	2		W06H8.8	ttn-1	protein_coding	W06H8.8d	exon_V_6171490_6180836	28	SYNONYMOUS_CODING	I/I	atT/atC	6652	2	31737
V	6177103	A	G	SNP	Hom	35.63	2		W06H8.8	ttn-1	protein_coding	W06H8.8f	exon_V_6171490_6183706	27	SYNONYMOUS_CODING	I/I	atT/atC	6672	2	55560
V	6177117	G	C	SNP	Hom	35.63	2		W06H8.8	ttn-1	protein_coding	W06H8.8g	exon_V_6171490_6183706	27	NON_SYNONYMOUS_CODING	Q/E	Caa/Gaa	6668	0	55689
V	6177117	G	C	SNP	Hom	35.63	2		W06H8.8	ttn-1	protein_coding	W06H8.8e.1	exon_V_6171490_6183706	27	NON_SYNONYMOUS_CODING	Q/E	Caa/Gaa	6668	0	55605
V	6177117	G	C	SNP	Hom	35.63	2		W06H8.8	ttn-1	protein_coding	W06H8.8e.2	exon_V_6171490_6183706	27	NON_SYNONYMOUS_CODING	Q/E	Caa/Gaa	6668	0	55605
V	6177117	G	C	SNP	Hom	35.63	2		W06H8.8	ttn-1	protein_coding	W06H8.8d	exon_V_6171490_6180836	28	NON_SYNONYMOUS_CODING	Q/E	Caa/Gaa	6648	0	31737
V	6177117	G	C	SNP	Hom	35.63	2		W06H8.8	ttn-1	protein_coding	W06H8.8f	exon_V_6171490_6183706	27	NON_SYNONYMOUS_CODING	Q/E	Caa/Gaa	6668	0	55560
V	6177123	C	T	SNP	Hom	35.63	2		W06H8.8	ttn-1	protein_coding	W06H8.8g	exon_V_6171490_6183706	27	NON_SYNONYMOUS_CODING	E/K	Gaa/Aaa	6666	0	55689
V	6177123	C	T	SNP	Hom	35.63	2		W06H8.8	ttn-1	protein_coding	W06H8.8e.1	exon_V_6171490_6183706	27	NON_SYNONYMOUS_CODING	E/K	Gaa/Aaa	6666	0	55605
V	6177123	C	T	SNP	Hom	35.63	2		W06H8.8	ttn-1	protein_coding	W06H8.8e.2	exon_V_6171490_6183706	27	NON_SYNONYMOUS_CODING	E/K	Gaa/Aaa	6666	0	55605
V	6177123	C	T	SNP	Hom	35.63	2		W06H8.8	ttn-1	protein_coding	W06H8.8d	exon_V_6171490_6180836	28	NON_SYNONYMOUS_CODING	E/K	Gaa/Aaa	6646	0	31737
V	6177123	C	T	SNP	Hom	35.63	2		W06H8.8	ttn-1	protein_coding	W06H8.8f	exon_V_6171490_6183706	27	NON_SYNONYMOUS_CODING	E/K	Gaa/Aaa	6666	0	55560
V	6177124	A	G	SNP	Hom	35.63	2		W06H8.8	ttn-1	protein_coding	W06H8.8g	exon_V_6171490_6183706	27	SYNONYMOUS_CODING	S/S	tcT/tcC	6665	3	55689
V	6177124	A	G	SNP	Hom	35.63	2		W06H8.8	ttn-1	protein_coding	W06H8.8e.1	exon_V_6171490_6183706	27	SYNONYMOUS_CODING	S/S	tcT/tcC	6665	3	55605
V	6177124	A	G	SNP	Hom	35.63	2		W06H8.8	ttn-1	protein_coding	W06H8.8e.2	exon_V_6171490_6183706	27	SYNONYMOUS_CODING	S/S	tcT/tcC	6665	3	55605
V	6177124	A	G	SNP	Hom	35.63	2		W06H8.8	ttn-1	protein_coding	W06H8.8d	exon_V_6171490_6180836	28	SYNONYMOUS_CODING	S/S	tcT/tcC	6645	3	31737
V	6177124	A	G	SNP	Hom	35.63	2		W06H8.8	ttn-1	protein_coding	W06H8.8f	exon_V_6171490_6183706	27	SYNONYMOUS_CODING	S/S	tcT/tcC	6665	3	55560
V	6177125	G	A	SNP	Hom	35.63	2		W06H8.8	ttn-1	protein_coding	W06H8.8g	exon_V_6171490_6183706	27	NON_SYNONYMOUS_CODING	S/F	tCt/tTt	6665	0	55689
V	6177125	G	A	SNP	Hom	35.63	2		W06H8.8	ttn-1	protein_coding	W06H8.8e.1	exon_V_6171490_6183706	27	NON_SYNONYMOUS_CODING	S/F	tCt/tTt	6665	0	55605
V	6177125	G	A	SNP	Hom	35.63	2		W06H8.8	ttn-1	protein_coding	W06H8.8e.2	exon_V_6171490_6183706	27	NON_SYNONYMOUS_CODING	S/F	tCt/tTt	6665	0	55605
V	6177125	G	A	SNP	Hom	35.63	2		W06H8.8	ttn-1	protein_coding	W06H8.8d	exon_V_6171490_6180836	28	NON_SYNONYMOUS_CODING	S/F	tCt/tTt	6645	0	31737
V	6177125	G	A	SNP	Hom	35.63	2		W06H8.8	ttn-1	protein_coding	W06H8.8f	exon_V_6171490_6183706	27	NON_SYNONYMOUS_CODING	S/F	tCt/tTt	6665	0	55560
V	6177277	A	C	SNP	Hom	35.63	2		W06H8.8	ttn-1	protein_coding	W06H8.8g	exon_V_6171490_6183706	27	SYNONYMOUS_CODING	V/V	gtT/gtG	6614	3	55689
V	6177277	A	C	SNP	Hom	35.63	2		W06H8.8	ttn-1	protein_coding	W06H8.8e.1	exon_V_6171490_6183706	27	SYNONYMOUS_CODING	V/V	gtT/gtG	6614	3	55605
V	6177277	A	C	SNP	Hom	35.63	2		W06H8.8	ttn-1	protein_coding	W06H8.8e.2	exon_V_6171490_6183706	27	SYNONYMOUS_CODING	V/V	gtT/gtG	6614	3	55605
V	6177277	A	C	SNP	Hom	35.63	2		W06H8.8	ttn-1	protein_coding	W06H8.8d	exon_V_6171490_6180836	28	SYNONYMOUS_CODING	V/V	gtT/gtG	6594	3	31737
V	6177277	A	C	SNP	Hom	35.63	2		W06H8.8	ttn-1	protein_coding	W06H8.8f	exon_V_6171490_6183706	27	SYNONYMOUS_CODING	V/V	gtT/gtG	6614	3	55560
V	6177278	A	T	SNP	Hom	35.63	2		W06H8.8	ttn-1	protein_coding	W06H8.8g	exon_V_6171490_6183706	27	NON_SYNONYMOUS_CODING	V/D	gTt/gAt	6614	0	55689
V	6177278	A	T	SNP	Hom	35.63	2		W06H8.8	ttn-1	protein_coding	W06H8.8e.1	exon_V_6171490_6183706	27	NON_SYNONYMOUS_CODING	V/D	gTt/gAt	6614	0	55605
V	6177278	A	T	SNP	Hom	35.63	2		W06H8.8	ttn-1	protein_coding	W06H8.8e.2	exon_V_6171490_6183706	27	NON_SYNONYMOUS_CODING	V/D	gTt/gAt	6614	0	55605
V	6177278	A	T	SNP	Hom	35.63	2		W06H8.8	ttn-1	protein_coding	W06H8.8d	exon_V_6171490_6180836	28	NON_SYNONYMOUS_CODING	V/D	gTt/gAt	6594	0	31737
V	6177278	A	T	SNP	Hom	35.63	2		W06H8.8	ttn-1	protein_coding	W06H8.8f	exon_V_6171490_6183706	27	NON_SYNONYMOUS_CODING	V/D	gTt/gAt	6614	0	55560
V	6177279	C	T	SNP	Hom	35.63	2		W06H8.8	ttn-1	protein_coding	W06H8.8g	exon_V_6171490_6183706	27	NON_SYNONYMOUS_CODING	V/I	Gtt/Att	6614	0	55689
V	6177279	C	T	SNP	Hom	35.63	2		W06H8.8	ttn-1	protein_coding	W06H8.8e.1	exon_V_6171490_6183706	27	NON_SYNONYMOUS_CODING	V/I	Gtt/Att	6614	0	55605
V	6177279	C	T	SNP	Hom	35.63	2		W06H8.8	ttn-1	protein_coding	W06H8.8e.2	exon_V_6171490_6183706	27	NON_SYNONYMOUS_CODING	V/I	Gtt/Att	6614	0	55605
V	6177279	C	T	SNP	Hom	35.63	2		W06H8.8	ttn-1	protein_coding	W06H8.8d	exon_V_6171490_6180836	28	NON_SYNONYMOUS_CODING	V/I	Gtt/Att	6594	0	31737
V	6177279	C	T	SNP	Hom	35.63	2		W06H8.8	ttn-1	protein_coding	W06H8.8f	exon_V_6171490_6183706	27	NON_SYNONYMOUS_CODING	V/I	Gtt/Att	6614	0	55560
V	6178932	T	C	SNP	Hom	51.74	3		W06H8.8	ttn-1	protein_coding	W06H8.8g	exon_V_6171490_6183706	27	NON_SYNONYMOUS_CODING	I/V	Att/Gtt	6063	0	55689
V	6178932	T	C	SNP	Hom	51.74	3		W06H8.8	ttn-1	protein_coding	W06H8.8e.1	exon_V_6171490_6183706	27	NON_SYNONYMOUS_CODING	I/V	Att/Gtt	6063	0	55605
V	6178932	T	C	SNP	Hom	51.74	3		W06H8.8	ttn-1	protein_coding	W06H8.8e.2	exon_V_6171490_6183706	27	NON_SYNONYMOUS_CODING	I/V	Att/Gtt	6063	0	55605
V	6178932	T	C	SNP	Hom	51.74	3		W06H8.8	ttn-1	protein_coding	W06H8.8d	exon_V_6171490_6180836	28	NON_SYNONYMOUS_CODING	I/V	Att/Gtt	6043	0	31737
V	6178932	T	C	SNP	Hom	51.74	3		W06H8.8	ttn-1	protein_coding	W06H8.8f	exon_V_6171490_6183706	27	NON_SYNONYMOUS_CODING	I/V	Att/Gtt	6063	0	55560
V	6824090	C	T	SNP	Hom	325.39	9		T15B7.7	T15B7.7	protein_coding	T15B7.7	exon_V_6824013_6824218	1	SYNONYMOUS_CODING	N/N	aaC/aaT	26	1	1374
V	6889636	C	G	SNP	Hom	84.43	3		K11C4.3	unc-70	protein_coding	K11C4.3b	exon_V_6889581_6889664	10	SYNONYMOUS_CODING	A/A	gcC/gcG	2148	3	6909
V	6889637	G	C	SNP	Hom	83.65	3		K11C4.3	unc-70	protein_coding	K11C4.3b	exon_V_6889581_6889664	10	NON_SYNONYMOUS_CODING	A/P	Gca/Cca	2149	0	6909
V	6956711	T	C	SNP	Hom	90.01	3		T07H8.4	mec-1	protein_coding	T07H8.4d.1	exon_V_6956619_6956760	2	NON_SYNONYMOUS_CODING	L/P	cTa/cCa	31	0	5988
V	6956711	T	C	SNP	Hom	90.01	3		T07H8.4	mec-1	protein_coding	T07H8.4d.2	exon_V_6956620_6956760	2	NON_SYNONYMOUS_CODING	L/P	cTa/cCa	31	0	5988
V	6956711	T	C	SNP	Hom	90.01	3		T07H8.4	mec-1	protein_coding	T07H8.4h.1	exon_V_6956619_6956760	2	NON_SYNONYMOUS_CODING	L/P	cTa/cCa	31	0	6021
V	6956711	T	C	SNP	Hom	90.01	3		T07H8.4	mec-1	protein_coding	T07H8.4h.2	exon_V_6956620_6956760	2	NON_SYNONYMOUS_CODING	L/P	cTa/cCa	31	0	6021
V	6956711	T	C	SNP	Hom	90.01	3		T07H8.4	mec-1	protein_coding	T07H8.4j	exon_V_6956620_6956760	2	NON_SYNONYMOUS_CODING	L/P	cTa/cCa	31	0	768
V	6956711	T	C	SNP	Hom	90.01	3		T07H8.4	mec-1	protein_coding	T07H8.4i	exon_V_6956620_6956760	2	NON_SYNONYMOUS_CODING	L/P	cTa/cCa	31	0	2865
V	6956711	T	C	SNP	Hom	90.01	3		T07H8.4	mec-1	protein_coding	T07H8.4b	exon_V_6956620_6956760	2	NON_SYNONYMOUS_CODING	L/P	cTa/cCa	31	0	5058
V	6956711	T	C	SNP	Hom	90.01	3		T07H8.4	mec-1	protein_coding	T07H8.4a	exon_V_6956620_6956760	2	NON_SYNONYMOUS_CODING	L/P	cTa/cCa	31	0	6024
V	6956711	T	C	SNP	Hom	90.01	3		T07H8.4	mec-1	protein_coding	T07H8.4c	exon_V_6956620_6956760	2	NON_SYNONYMOUS_CODING	L/P	cTa/cCa	31	0	3504
V	6956743	C	G	SNP	Hom	84.43	3		T07H8.4	mec-1	protein_coding	T07H8.4d.1	exon_V_6956619_6956760	2	NON_SYNONYMOUS_CODING	R/G	Cgc/Ggc	42	0	5988
V	6956743	C	G	SNP	Hom	84.43	3		T07H8.4	mec-1	protein_coding	T07H8.4d.2	exon_V_6956620_6956760	2	NON_SYNONYMOUS_CODING	R/G	Cgc/Ggc	42	0	5988
V	6956743	C	G	SNP	Hom	84.43	3		T07H8.4	mec-1	protein_coding	T07H8.4h.1	exon_V_6956619_6956760	2	NON_SYNONYMOUS_CODING	R/G	Cgc/Ggc	42	0	6021
V	6956743	C	G	SNP	Hom	84.43	3		T07H8.4	mec-1	protein_coding	T07H8.4h.2	exon_V_6956620_6956760	2	NON_SYNONYMOUS_CODING	R/G	Cgc/Ggc	42	0	6021
V	6956743	C	G	SNP	Hom	84.43	3		T07H8.4	mec-1	protein_coding	T07H8.4j	exon_V_6956620_6956760	2	NON_SYNONYMOUS_CODING	R/G	Cgc/Ggc	42	0	768
V	6956743	C	G	SNP	Hom	84.43	3		T07H8.4	mec-1	protein_coding	T07H8.4i	exon_V_6956620_6956760	2	NON_SYNONYMOUS_CODING	R/G	Cgc/Ggc	42	0	2865
V	6956743	C	G	SNP	Hom	84.43	3		T07H8.4	mec-1	protein_coding	T07H8.4b	exon_V_6956620_6956760	2	NON_SYNONYMOUS_CODING	R/G	Cgc/Ggc	42	0	5058
V	6956743	C	G	SNP	Hom	84.43	3		T07H8.4	mec-1	protein_coding	T07H8.4a	exon_V_6956620_6956760	2	NON_SYNONYMOUS_CODING	R/G	Cgc/Ggc	42	0	6024
V	6956743	C	G	SNP	Hom	84.43	3		T07H8.4	mec-1	protein_coding	T07H8.4c	exon_V_6956620_6956760	2	NON_SYNONYMOUS_CODING	R/G	Cgc/Ggc	42	0	3504
V	6956744	G	C	SNP	Hom	83.7	3		T07H8.4	mec-1	protein_coding	T07H8.4d.1	exon_V_6956619_6956760	2	NON_SYNONYMOUS_CODING	R/P	cGc/cCc	42	0	5988
V	6956744	G	C	SNP	Hom	83.7	3		T07H8.4	mec-1	protein_coding	T07H8.4d.2	exon_V_6956620_6956760	2	NON_SYNONYMOUS_CODING	R/P	cGc/cCc	42	0	5988
V	6956744	G	C	SNP	Hom	83.7	3		T07H8.4	mec-1	protein_coding	T07H8.4h.1	exon_V_6956619_6956760	2	NON_SYNONYMOUS_CODING	R/P	cGc/cCc	42	0	6021
V	6956744	G	C	SNP	Hom	83.7	3		T07H8.4	mec-1	protein_coding	T07H8.4h.2	exon_V_6956620_6956760	2	NON_SYNONYMOUS_CODING	R/P	cGc/cCc	42	0	6021
V	6956744	G	C	SNP	Hom	83.7	3		T07H8.4	mec-1	protein_coding	T07H8.4j	exon_V_6956620_6956760	2	NON_SYNONYMOUS_CODING	R/P	cGc/cCc	42	0	768
V	6956744	G	C	SNP	Hom	83.7	3		T07H8.4	mec-1	protein_coding	T07H8.4i	exon_V_6956620_6956760	2	NON_SYNONYMOUS_CODING	R/P	cGc/cCc	42	0	2865
V	6956744	G	C	SNP	Hom	83.7	3		T07H8.4	mec-1	protein_coding	T07H8.4b	exon_V_6956620_6956760	2	NON_SYNONYMOUS_CODING	R/P	cGc/cCc	42	0	5058
V	6956744	G	C	SNP	Hom	83.7	3		T07H8.4	mec-1	protein_coding	T07H8.4a	exon_V_6956620_6956760	2	NON_SYNONYMOUS_CODING	R/P	cGc/cCc	42	0	6024
V	6956744	G	C	SNP	Hom	83.7	3		T07H8.4	mec-1	protein_coding	T07H8.4c	exon_V_6956620_6956760	2	NON_SYNONYMOUS_CODING	R/P	cGc/cCc	42	0	3504
V	7403427	A	G	SNP	Hom	337.14	9		R13D7.3	srj-13	protein_coding	R13D7.3	exon_V_7403413_7403514	5	SYNONYMOUS_CODING	E/E	gaA/gaG	195	1	1008
V	7546600	G	A	SNP	Hom	171.33	5		C54F6.14	ftn-1	protein_coding	C54F6.14	exon_V_7546448_7546627	4	NON_SYNONYMOUS_CODING	H/Y	Cac/Tac	147	0	513
V	8757754	G	T	SNP	Hom	117.42	4		B0507.7	B0507.7	protein_coding	B0507.7.1	exon_V_8757535_8757840	4	NON_SYNONYMOUS_CODING	N/K	aaC/aaA	150	1	1107
V	8757754	G	T	SNP	Hom	117.42	4		B0507.7	B0507.7	protein_coding	B0507.7.2	exon_V_8757535_8757840	4	NON_SYNONYMOUS_CODING	N/K	aaC/aaA	150	1	1107
V	8757755	T	G	SNP	Hom	164.18	5		B0507.7	B0507.7	protein_coding	B0507.7.1	exon_V_8757535_8757840	4	NON_SYNONYMOUS_CODING	N/T	aAc/aCc	150	0	1107
V	8757755	T	G	SNP	Hom	164.18	5		B0507.7	B0507.7	protein_coding	B0507.7.2	exon_V_8757535_8757840	4	NON_SYNONYMOUS_CODING	N/T	aAc/aCc	150	0	1107
V	9162497	T	G	SNP	Hom	118.42	4		B0222.7	col-145	protein_coding	B0222.7	exon_V_9162028_9162801	2	NON_SYNONYMOUS_CODING	Q/P	cAa/cCa	139	0	885
V	9376382	G	T	SNP	Hom	258.23	7		E02C12.10	E02C12.10	protein_coding	E02C12.10	exon_V_9376353_9376494	6	NON_SYNONYMOUS_CODING	Q/K	Caa/Aaa	455	0	1998
V	9928618	C	T	SNP	Hom	132.78	4		T07C12.12	T07C12.12	protein_coding	T07C12.12	exon_V_9928597_9928695	8	SYNONYMOUS_CODING	Q/Q	caG/caA	581	1	1848
V	10189739	C	A	SNP	Hom	282.31	8		ZK856.5	ZK856.5	protein_coding	ZK856.5.1	exon_V_10189735_10189843	2	NON_SYNONYMOUS_CODING	W/C	tgG/tgT	103	0	1380
V	10189739	C	A	SNP	Hom	282.31	8		ZK856.5	ZK856.5	protein_coding	ZK856.5.2	exon_V_10189735_10189843	2	NON_SYNONYMOUS_CODING	W/C	tgG/tgT	103	0	1380
V	13150210	*	#NAME?	DEL	Hom	425.7	12		B0365.7	B0365.7	protein_coding	B0365.7	exon_V_13150172_13150276	30	FRAME_SHIFT: B0365.7					8310
V	13931070	A	T	SNP	Hom	207.52	6		C06B3.14	srxa-13	protein_coding	C06B3.14	exon_V_13931044_13931238	8	NON_SYNONYMOUS_CODING	L/F	ttA/ttT	255	1	933
V	14733454	G	C	SNP	Hom	52.28	2		Y50E8A.4	unc-61	protein_coding	Y50E8A.4b	exon_V_14733381_14733475	3	NON_SYNONYMOUS_CODING	L/V	Ctt/Gtt	73	0	1386
V	14733454	G	C	SNP	Hom	52.28	2		Y50E8A.4	unc-61	protein_coding	Y50E8A.4c	exon_V_14733381_14733475	3	NON_SYNONYMOUS_CODING	L/V	Ctt/Gtt	73	0	1398
V	14733454	G	C	SNP	Hom	52.28	2		Y50E8A.4	unc-61	protein_coding	Y50E8A.4a	exon_V_14733381_14733475	4	NON_SYNONYMOUS_CODING	L/V	Ctt/Gtt	142	0	1593
V	14938751	*	+C	INS	Hom	476.76	13		C30G7.2	C30G7.2	protein_coding	C30G7.2	exon_V_14938697_14939352	3	FRAME_SHIFT: C30G7.2					570
V	15440061	*	+C	INS	Hom	273.02	7		T26H5.6	T26H5.6	pseudogene	T26H5.6			SPLICE_SITE_ACCEPTOR
V	16733920	A	C	SNP	Hom	253.59	7		T25E12.10	clec-38	protein_coding	T25E12.10	exon_V_16733879_16734258	6	NON_SYNONYMOUS_CODING	F/V	Ttt/Gtt	370	0	1149
V	18941848	A	C	SNP	Hom	74.15	3		Y80D3A.8	Y80D3A.8	protein_coding	Y80D3A.8	exon_V_18941179_18943609	4	NON_SYNONYMOUS_CODING	E/A	gAa/gCa	278	0	3882
V	19335043	C	A	SNP	Hom	382.41	10		C14B4.2	C14B4.2	protein_coding	C14B4.2	exon_V_19334894_19335148	15	NON_SYNONYMOUS_CODING	E/D	gaG/gaT	1612	1	5331
V	19828957	T	C	SNP	Hom	487.47	13		Y116F11B.3	pcp-4	protein_coding	Y116F11B.3.2	exon_V_19828783_19829263	2	SYNONYMOUS_CODING	Q/Q	caA/caG	228	1	3129
V	19828957	T	C	SNP	Hom	487.47	13		Y116F11B.3	pcp-4	protein_coding	Y116F11B.3.1	exon_V_19828783_19829263	2	SYNONYMOUS_CODING	Q/Q	caA/caG	228	1	3129
X	5691	*	#NAME?	INS	Hom	252.31	9		CE7X_3.1	CE7X_3.1	protein_coding	CE7X_3.1	exon_X_5650_5739	2	FRAME_SHIFT: CE7X_3.1					909
X	5704	*	#NAME?	INS	Hom	260.65	7		CE7X_3.1	CE7X_3.1	protein_coding	CE7X_3.1	exon_X_5650_5739	2	FRAME_SHIFT: CE7X_3.1					909
X	85345	A	C	SNP	Hom	35.63	3		Y73B3A.3	Y73B3A.3	protein_coding	Y73B3A.3	exon_X_85168_85346	11	NON_SYNONYMOUS_CODING	L/R	cTg/cGg	489	0	1968
X	425546	C	G	SNP	Hom	92.72	3		ZK1193.4	ZK1193.4	protein_coding	ZK1193.4	exon_X_425530_425632	1	SYNONYMOUS_CODING	G/G	ggG/ggC	27	3	1068
X	1017349	T	A	SNP	Hom	112.83	4		F55A4.2	F55A4.2	protein_coding	F55A4.2	exon_X_1017135_1017564	1	NON_SYNONYMOUS_CODING	N/I	aAc/aTc	51	0	1107
X	1615117	*	-C	DEL	Hom	241.38	10		H11E01.3	H11E01.3	protein_coding	H11E01.3	exon_X_1613913_1617169	10	FRAME_SHIFT: H11E01.3					4395
X	1615125	*	-C	DEL	Hom	269.82	9		H11E01.3	H11E01.3	protein_coding	H11E01.3	exon_X_1613913_1617169	10	FRAME_SHIFT: H11E01.3					4395
X	1615135	*	-C	DEL	Hom	298.37	9		H11E01.3	H11E01.3	protein_coding	H11E01.3	exon_X_1613913_1617169	10	FRAME_SHIFT: H11E01.3					4395
X	2165878	*	#NAME?	INS	Hom	339.48	8		F48B9.3	F48B9.3	protein_coding	F48B9.3	exon_X_2165745_2165932	5	FRAME_SHIFT: F48B9.3					585
X	2585538	T	A	SNP	Hom	90.74	3		H01M10.2	H01M10.2	protein_coding	H01M10.2	exon_X_2585478_2585619	2	NON_SYNONYMOUS_CODING	Q/L	cAa/cTa	48	0	783
X	3237692	A	G	SNP	Hom	208.07	6		F40F4.6	F40F4.6	protein_coding	F40F4.6	exon_X_3237516_3237702	16	NON_SYNONYMOUS_CODING	F/S	tTt/tCt	1728	0	6645
X	3408397	T	C	SNP	Hom	115.92	4		C04F6.1	vit-5	protein_coding	C04F6.1	exon_X_3408282_3408591	6	SYNONYMOUS_CODING	I/I	atT/atC	1556	2	4812
X	4025107	A	G	SNP	Hom	214.86	6		R02E12.8	acr-10	protein_coding	R02E12.8	exon_X_4024961_4025282	7	SYNONYMOUS_CODING	K/K	aaA/aaG	374	1	1533
X	4914716	*	#NAME?	INS	Hom	251.04	7		K05B2.3	ifa-4	protein_coding	K05B2.3.1	exon_X_4914715_4914998	3	FRAME_SHIFT: K05B2.3.1					1677
X	4914716	*	#NAME?	INS	Hom	251.04	7		K05B2.3	ifa-4	protein_coding	K05B2.3.2	exon_X_4914715_4914998	3	FRAME_SHIFT: K05B2.3.2					1677
X	6324350	G	A	SNP	Hom	210.65	7		T10E10.2	col-167	protein_coding	T10E10.2.2	exon_X_6323450_6324481	1	NON_SYNONYMOUS_CODING	G/E	gGa/gAa	300	0	906
X	6324350	G	A	SNP	Hom	210.65	7		T10E10.2	col-167	protein_coding	T10E10.2.1	exon_X_6323452_6324481	2	NON_SYNONYMOUS_CODING	G/E	gGa/gAa	300	0	906
X	6374844	*	+C	INS	Hom	273.02	7		C03B1.1	C03B1.1	protein_coding	C03B1.1	exon_X_6374775_6374962	2	FRAME_SHIFT: C03B1.1					894
X	6444615	G	A	SNP	Hom	167.45	5		K10C2.3	K10C2.3	protein_coding	K10C2.3	exon_X_6444480_6444639	5	STOP_GAINED	Q/*	Caa/Taa	306	0	1233
X	7566558	T	C	SNP	Hom	240.75	7		F08C6.3	vps-52	protein_coding	F08C6.3.1	exon_X_7566371_7566598	6	NON_SYNONYMOUS_CODING	V/A	gTt/gCt	342	0	2004
X	7566558	T	C	SNP	Hom	240.75	7		F08C6.3	vps-52	protein_coding	F08C6.3.2	exon_X_7566371_7566598	6	NON_SYNONYMOUS_CODING	V/A	gTt/gCt	342	0	2004
X	7588890	T	C	SNP	Hom	324.82	9		F08C6.1	adt-2	protein_coding	F08C6.1a.1	exon_X_7588857_7589048	5	NON_SYNONYMOUS_CODING	S/P	Tca/Cca	75	0	3063
X	7588890	T	C	SNP	Hom	324.82	9		F08C6.1	adt-2	protein_coding	F08C6.1c	exon_X_7588857_7589048	4	NON_SYNONYMOUS_CODING	S/P	Tca/Cca	75	0	2928
X	7588890	T	C	SNP	Hom	324.82	9		F08C6.1	adt-2	protein_coding	F08C6.1a.2	exon_X_7588857_7589048	4	NON_SYNONYMOUS_CODING	S/P	Tca/Cca	75	0	3063
X	7729218	C	T	SNP	Hom	129.55	4		K09F5.2	vit-1	protein_coding	K09F5.2	exon_X_7729105_7732290	3	SYNONYMOUS_CODING	L/L	ctC/ctT	424	3	4851
X	8033816	*	+C	INS	Hom	174.39	6		C18A11.6	C18A11.6	protein_coding	C18A11.6	exon_X_8033702_8033855	2	FRAME_SHIFT: C18A11.6					567
X	8033828	G	C	SNP	Hom	168.68	5		C18A11.6	C18A11.6	protein_coding	C18A11.6	exon_X_8033702_8033855	2	NON_SYNONYMOUS_CODING	A/G	gCc/gGc	52	0	567
X	8171337	G	A	SNP	Hom	381.4	10		C17H11.2	C17H11.2	protein_coding	C17H11.2	exon_X_8171223_8172009	6	NON_SYNONYMOUS_CODING	D/N	Gat/Aat	391	0	2217
X	8941351	*	#NAME?	DEL	Hom	238.29	5		D1073.1	trk-1	protein_coding	D1073.1a	exon_X_8941341_8941765	12	FRAME_SHIFT: D1073.1a					2112
X	8941351	*	#NAME?	DEL	Hom	238.29	5		D1073.1	trk-1	protein_coding	D1073.1b	exon_X_8941341_8941765	15	FRAME_SHIFT: D1073.1b					2523
X	9221876	G	A	SNP	Hom	52.22	2		C35B8.2	vav-1	protein_coding	C35B8.2b	exon_X_9221849_9222053	8	SYNONYMOUS_CODING	R/R	cgC/cgT	395	3	3024
X	9221876	G	A	SNP	Hom	52.22	2		C35B8.2	vav-1	protein_coding	C35B8.2a.1	exon_X_9221849_9222053	8	SYNONYMOUS_CODING	R/R	cgC/cgT	363	3	2928
X	9221876	G	A	SNP	Hom	52.22	2		C35B8.2	vav-1	protein_coding	C35B8.2a.2	exon_X_9221849_9222053	7	SYNONYMOUS_CODING	R/R	cgC/cgT	363	3	2928
X	9536677	T	A	SNP	Hom	88.78	3		C07B5.8	C07B5.8	protein_coding	C07B5.8	exon_X_9536604_9536918	1	NON_SYNONYMOUS_CODING	N/I	aAt/aTt	11	0	105
X	9861515	G	T	SNP	Hom	202.97	6		R07B1.3	scav-5	protein_coding	R07B1.3	exon_X_9861372_9861677	12	NON_SYNONYMOUS_CODING	S/I	aGt/aTt	512	0	1611
X	9887048	G	A	SNP	Hom	291.66	8		F21G4.2	mrp-4	protein_coding	F21G4.2	exon_X_9886409_9887179	5	NON_SYNONYMOUS_CODING	G/E	gGa/gAa	867	0	4722
X	10565020	G	A	SNP	Hom	208.08	6		F59F5.7	F59F5.7	protein_coding	F59F5.7	exon_X_10564992_10565105	16	NON_SYNONYMOUS_CODING	G/E	gGa/gAa	679	0	2691
X	11624638	T	C	SNP	Hom	213.86	6		Y71H9A.1	twk-44	protein_coding	Y71H9A.1	exon_X_11624630_11624702	15	NON_SYNONYMOUS_CODING	D/G	gAt/gGt	600	0	2679
X	12293758	G	A	SNP	Hom	244.42	7		W06D11.1	W06D11.1	protein_coding	W06D11.1	exon_X_12293699_12293804	1	NON_SYNONYMOUS_CODING	M/I	atG/atA	20	0	711
X	12461563	T	C	SNP	Hom	340.13	9		T18D3.2	odr-7	protein_coding	T18D3.2	exon_X_12461238_12461571	1	SYNONYMOUS_CODING	V/V	gtA/gtG	3	3	1374
X	12469045	G	A	SNP	Hom	213.15	6		T18D3.4	myo-2	protein_coding	T18D3.4	exon_X_12468629_12469103	4	SYNONYMOUS_CODING	K/K	aaG/aaA	250	1	5844
X	12691824	G	A	SNP	Hom	408.25	11		T07C5.1	ugt-50	protein_coding	T07C5.1c	exon_X_12691604_12691835	1	NON_SYNONYMOUS_CODING	G/R	Gga/Aga	54	0	1572
X	12691824	G	A	SNP	Hom	408.25	11		T07C5.1	ugt-50	protein_coding	T07C5.1b	exon_X_12691538_12691835	1	NON_SYNONYMOUS_CODING	G/R	Gga/Aga	54	0	573
X	12701762	*	#NAME?	DEL	Hom	181.35	7		T07C5.3	nhr-214	protein_coding	T07C5.3a	exon_X_12701196_12701884	2	FRAME_SHIFT: T07C5.3a					951
X	12701762	*	#NAME?	DEL	Hom	181.35	7		T07C5.3	nhr-214	protein_coding	T07C5.3b	exon_X_12701196_12701884	2	FRAME_SHIFT: T07C5.3b					948
X	12786155	G	C	SNP	Hom	123.69	4		T22H6.2	alh-13	protein_coding	T22H6.2b	exon_X_12786051_12786513	8	NON_SYNONYMOUS_CODING	W/C	tgG/tgC	580	0	2409
X	12786155	G	C	SNP	Hom	123.69	4		T22H6.2	alh-13	protein_coding	T22H6.2a	exon_X_12786051_12786513	8	NON_SYNONYMOUS_CODING	W/C	tgG/tgC	578	0	2403
X	13480358	T	A	SNP	Hom	170.64	5		F15A2.4	srd-50	protein_coding	F15A2.4	exon_X_13480231_13480498	2	NON_SYNONYMOUS_CODING	N/I	aAc/aTc	117	0	1014
X	14613813	C	A	SNP	Hom	248.67	7		F54E4.1	rbc-1	protein_coding	F54E4.1	exon_X_14613363_14613845	7	SYNONYMOUS_CODING	R/R	Cga/Aga	608	1	9036
X	14614987	*	+C	INS	Hom	246.14	7		F54E4.1	rbc-1	protein_coding	F54E4.1	exon_X_14614898_14615001	11	FRAME_SHIFT: F54E4.1					9036
X	14766625	*	#NAME?	DEL	Hom	218.52	7		Y16B4A.2	Y16B4A.2	protein_coding	Y16B4A.2	exon_X_14766327_14766971	18	FRAME_SHIFT: Y16B4A.2					6504
X	14766635	*	#NAME?	DEL	Hom	218.52	7		Y16B4A.2	Y16B4A.2	protein_coding	Y16B4A.2	exon_X_14766327_14766971	18	FRAME_SHIFT: Y16B4A.2					6504
X	14766666	*	#NAME?	DEL	Hom	367.29	11		Y16B4A.2	Y16B4A.2	protein_coding	Y16B4A.2	exon_X_14766327_14766971	18	FRAME_SHIFT: Y16B4A.2					6504
X	14767054	C	G	SNP	Hom	241.39	7		Y16B4A.2	Y16B4A.2	protein_coding	Y16B4A.2	exon_X_14767019_14767096	17	NON_SYNONYMOUS_CODING	E/Q	Gaa/Caa	950	0	6504
X	15226807	G	T	SNP	Hom	213.37	6		H03A11.2	H03A11.2	protein_coding	H03A11.2	exon_X_15226586_15229349	6	NON_SYNONYMOUS_CODING	P/H	cCt/cAt	1048	0	3657
X	15226869	C	T	SNP	Hom	162.96	5		H03A11.2	H03A11.2	protein_coding	H03A11.2	exon_X_15226586_15229349	6	SYNONYMOUS_CODING	K/K	aaG/aaA	1027	1	3657
X	15836937	T	C	SNP	Hom	339.75	9		F59F4.1	F59F4.1	protein_coding	F59F4.1	exon_X_15836795_15836978	4	NON_SYNONYMOUS_CODING	T/A	Aca/Gca	137	0	2004
X	16817042	T	C	SNP	Hom	164.54	5		F41G4.3	sto-5	protein_coding	F41G4.3b	exon_X_16816971_16817153	5	NON_SYNONYMOUS_CODING	K/E	Aaa/Gaa	290	0	939
X	16817042	T	C	SNP	Hom	164.54	5		F41G4.3	sto-5	protein_coding	F41G4.3a	exon_X_16816975_16817153	5	NON_SYNONYMOUS_CODING	K/E	Aaa/Gaa	290	0	1104
X	17047312	C	T	SNP	Hom	238.21	8		C30G4.3	gcy-11	protein_coding	C30G4.3	exon_X_17047293_17047473	19	NON_SYNONYMOUS_CODING	E/K	Gag/Aag	922	0	3618
X	17047319	T	C	SNP	Hom	239.43	8		C30G4.3	gcy-11	protein_coding	C30G4.3	exon_X_17047293_17047473	19	SYNONYMOUS_CODING	E/E	gaA/gaG	919	1	3618
X	17047333	G	T	SNP	Hom	280.58	9		C30G4.3	gcy-11	protein_coding	C30G4.3	exon_X_17047293_17047473	19	NON_SYNONYMOUS_CODING	Q/K	Cag/Aag	915	0	3618
X	17412016	G	T	SNP	Hom	135.96	4		F11C7.4	crb-1	protein_coding	F11C7.4	exon_X_17411908_17412050	5	STOP_GAINED	C/*	tgC/tgA	206	1	5169

## Sheet: HA2476
# Chromo	Position	Reference	Change	Change_type	Homozygous	Quality	Coverage	Warnings	Gene_ID	Gene_name	Bio_type	Trancript_ID	Exon_ID	Exon_Rank	Effect	old_AA/new_AA	Old_codon/New_codon	Codon_Num(CDS)	Codon_Degeneracy	CDS_size	Codons_around	AAs_around	Custom_interval_ID
I	221155	*	+C	INS	Hom	168.42	5		Y48G1BL.6	Y48G1BL.6	protein_coding	Y48G1BL.6	exon_I_221064_221447	2	FRAME_SHIFT: Y48G1BL.6					462
I	361325	C	A	SNP	Hom	126.12	4		R119.1	R119.1	protein_coding	R119.1	exon_I_361252_361587	4	NON_SYNONYMOUS_CODING	K/N	aaG/aaT	329	1	2193
I	1008194	A	T	SNP	Hom	202.83	6		C54G6.2	C54G6.2	protein_coding	C54G6.2	exon_I_1008083_1008465	7	STOP_GAINED	K/*	Aaa/Taa	423	0	2103
I	1142104	C	A	SNP	Hom	200.46	6		Y48G8AL.10	Y48G8AL.10	protein_coding	Y48G8AL.10	exon_I_1142033_1142301	9	NON_SYNONYMOUS_CODING	G/C	Ggt/Tgt	954	0	2931
I	2379644	C	T	SNP	Hom	53.22	2		Y39G10AR.17	sydn-1	protein_coding	Y39G10AR.17	exon_I_2379561_2379707	2	NON_SYNONYMOUS_CODING	M/I	atG/atA	301	0	1737
I	2777374	C	G	SNP	Hom	167.88	5		Y71F9B.13	Y71F9B.13	protein_coding	Y71F9B.13a	exon_I_2777150_2777451	2	SYNONYMOUS_CODING	A/A	gcG/gcC	70	3	663
I	2777374	C	G	SNP	Hom	167.88	5		Y71F9B.13	Y71F9B.13	protein_coding	Y71F9B.13b	exon_I_2777150_2777451	2	SYNONYMOUS_CODING	A/A	gcG/gcC	42	3	579
I	4764656	G	T	SNP	Hom	41.51	2		M04F3.3	M04F3.3	protein_coding	M04F3.3	exon_I_4764536_4764706	3	SYNONYMOUS_CODING	I/I	atC/atA	79	2	1320
I	4764670	T	A	SNP	Hom	82.64	3		M04F3.3	M04F3.3	protein_coding	M04F3.3	exon_I_4764536_4764706	3	NON_SYNONYMOUS_CODING	I/F	Att/Ttt	75	0	1320
I	4764671	C	T	SNP	Hom	82.64	3		M04F3.3	M04F3.3	protein_coding	M04F3.3	exon_I_4764536_4764706	3	SYNONYMOUS_CODING	K/K	aaG/aaA	74	1	1320
I	4765757	G	A	SNP	Hom	35.63	3		M04F3.2	M04F3.2	protein_coding	M04F3.2	exon_I_4765755_4765845	1	START_LOST	M/I	atG/atA	1	0	474
I	4765763	T	C	SNP	Hom	35.63	3		M04F3.2	M04F3.2	protein_coding	M04F3.2	exon_I_4765755_4765845	1	SYNONYMOUS_CODING	N/N	aaT/aaC	3	1	474
I	4765774	A	C	SNP	Hom	35.63	3		M04F3.2	M04F3.2	protein_coding	M04F3.2	exon_I_4765755_4765845	1	NON_SYNONYMOUS_CODING	Y/S	tAc/tCc	7	0	474
I	4765781	A	C	SNP	Hom	35.63	3		M04F3.2	M04F3.2	protein_coding	M04F3.2	exon_I_4765755_4765845	1	SYNONYMOUS_CODING	L/L	ctA/ctC	9	3	474
I	4765794	C	A	SNP	Hom	35.63	2		M04F3.2	M04F3.2	protein_coding	M04F3.2	exon_I_4765755_4765845	1	NON_SYNONYMOUS_CODING	P/T	Ccg/Acg	14	0	474
I	6801829	*	#NAME?	INS	Hom	351.69	7		E02D9.1	E02D9.1	protein_coding	E02D9.1b.2			SPLICE_SITE_ACCEPTOR
I	7301404	C	G	SNP	Hom	131.31	4		F13G3.5	ttx-7	protein_coding	F13G3.5a	exon_I_7301006_7301424	6	NON_SYNONYMOUS_CODING	G/A	gGc/gCc	206	0	858
I	7301404	C	G	SNP	Hom	131.31	4		F13G3.5	ttx-7	protein_coding	F13G3.5b.1	exon_I_7301060_7301424	6	NON_SYNONYMOUS_CODING	G/A	gGc/gCc	203	0	849
I	9246866	C	G	SNP	Hom	131.53	4		F36H2.2	F36H2.2	protein_coding	F36H2.2	exon_I_9246749_9246939	8	NON_SYNONYMOUS_CODING	R/P	cGt/cCt	366	0	1326
I	9246867	G	C	SNP	Hom	134.21	4		F36H2.2	F36H2.2	protein_coding	F36H2.2	exon_I_9246749_9246939	8	NON_SYNONYMOUS_CODING	R/G	Cgt/Ggt	366	0	1326
I	9699161	T	C	SNP	Hom	130.29	4		C04F12.8	C04F12.8	protein_coding	C04F12.8	exon_I_9699118_9699212	2	NON_SYNONYMOUS_CODING	N/S	aAt/aGt	70	0	819
I	10188887	T	C	SNP	Hom	145.34	7		C25A1.10	dao-5	protein_coding	C25A1.10b	exon_I_10187969_10189156	5	SYNONYMOUS_CODING	K/K	aaA/aaG	338	1	2091
I	10188887	T	C	SNP	Hom	145.34	7		C25A1.10	dao-5	protein_coding	C25A1.10a	exon_I_10187969_10190122	4	SYNONYMOUS_CODING	K/K	aaA/aaG	613	1	2916
I	10978887	A	G	SNP	Hom	212.21	6		Y52B11A.3	Y52B11A.3	protein_coding	Y52B11A.3a.1	exon_I_10978783_10978946	7	SYNONYMOUS_CODING	S/S	tcA/tcG	515	3	1659
I	10978887	A	G	SNP	Hom	212.21	6		Y52B11A.3	Y52B11A.3	protein_coding	Y52B11A.3b	exon_I_10978783_10978946	7	SYNONYMOUS_CODING	S/S	tcA/tcG	479	3	1551
I	10978887	A	G	SNP	Hom	212.21	6		Y52B11A.3	Y52B11A.3	protein_coding	Y52B11A.3a.2	exon_I_10978783_10978946	7	SYNONYMOUS_CODING	S/S	tcA/tcG	515	3	1659
I	11485674	C	T	SNP	Hom	88.09	3		K08C9.1	K08C9.1	protein_coding	K08C9.1	exon_I_11485547_11485702	3	NON_SYNONYMOUS_CODING	G/R	Gga/Aga	90	0	723
I	12394159	C	G	SNP	Hom	130.66	5		T15D6.10	T15D6.10	protein_coding	T15D6.10	exon_I_12394110_12394239	1	NON_SYNONYMOUS_CODING	S/C	tCt/tGt	17	0	1524
I	13138466	*	#NAME?	INS	Hom	200.45	7		C17H1.7	C17H1.7	protein_coding	C17H1.7	exon_I_13138301_13138510	1	FRAME_SHIFT: C17H1.7					1230
I	13168447	C	G	SNP	Hom	250.37	7		F22G12.5	F22G12.5	protein_coding	F22G12.5	exon_I_13168317_13168696	10	NON_SYNONYMOUS_CODING	H/D	Cac/Gac	697	0	7344
I	13409546	C	T	SNP	Hom	283.19	8		C01A2.1	C01A2.1	protein_coding	C01A2.1.1	exon_I_13408786_13409870	3	NON_SYNONYMOUS_CODING	G/D	gGc/gAc	213	0	1398
I	13409546	C	T	SNP	Hom	283.19	8		C01A2.1	C01A2.1	protein_coding	C01A2.1.2	exon_I_13408786_13409870	2	NON_SYNONYMOUS_CODING	G/D	gGc/gAc	213	0	1398
I	13768971	*	#NAME?	DEL	Hom	288.74	7		Y6B3B.4	Y6B3B.4	protein_coding	Y6B3B.4	exon_I_13768468_13768979	12	CODON_DELETION	LE/L	ttggag/ttg	1098		3624
I	13807143	C	T	SNP	Hom	207.96	6		W09G3.3	tag-229	protein_coding	W09G3.3	exon_I_13806672_13807391	3	START_GAINED: ATG, UTR_5_PRIME: 365 bases from TSS
I	13807143	C	T	SNP	Hom	207.96	6		W09G3.2	W09G3.2	protein_coding	W09G3.2	exon_I_13806904_13807391	5	SYNONYMOUS_CODING	R/R	cgG/cgA	424	3	1287
I	13985037	A	G	SNP	Hom	171.05	5		Y71A12B.17	Y71A12B.17	protein_coding	Y71A12B.17	exon_I_13985020_13985136	5	NON_SYNONYMOUS_CODING	K/E	Aaa/Gaa	176	0	2742
I	14349946	*	+C	INS	Hom	317.98	8		Y105E8A.2	Y105E8A.2	protein_coding	Y105E8A.2			SPLICE_SITE_DONOR
I	15040330	T	C	SNP	Hom	89.52	3		F31C3.2	F31C3.2	protein_coding	F31C3.2b	exon_I_15040264_15040390	10	SYNONYMOUS_CODING	I/I	atT/atC	789	2	2427
I	15040330	T	C	SNP	Hom	89.52	3		F31C3.2	F31C3.2	protein_coding	F31C3.2a	exon_I_15040264_15040476	10	SYNONYMOUS_CODING	I/I	atT/atC	786	2	2418
II	595622	*	#NAME?	DEL	Hom	365.17	5		W04H10.3	nhl-3	protein_coding	W04H10.3a	exon_II_595532_595628	11	FRAME_SHIFT: W04H10.3a					2076
II	595622	*	#NAME?	DEL	Hom	365.17	5		W04H10.3	nhl-3	protein_coding	W04H10.3b.1	exon_II_595532_595628	11	FRAME_SHIFT: W04H10.3b.1					1779
II	595622	*	#NAME?	DEL	Hom	365.17	5		W04H10.3	nhl-3	protein_coding	W04H10.3b.2	exon_II_595532_595628	11	FRAME_SHIFT: W04H10.3b.2					1779
II	595622	*	#NAME?	DEL	Hom	365.17	5		W04H10.3	nhl-3	protein_coding	W04H10.3b.3	exon_II_595532_595628	9	FRAME_SHIFT: W04H10.3b.3					1779
II	595622	*	#NAME?	DEL	Hom	365.17	5		W04H10.3	nhl-3	protein_coding	W04H10.3b.1			SPLICE_SITE_ACCEPTOR
II	935805	A	G	SNP	Hom	87.31	3		R07C3.4	acs-15	protein_coding	R07C3.4	exon_II_935577_935858	6	SYNONYMOUS_CODING	K/K	aaA/aaG	402	1	2196
II	1563206	T	A	SNP	Hom	133.74	4		K05F6.2	fbxb-50	protein_coding	K05F6.2	exon_II_1562909_1563219	5	NON_SYNONYMOUS_CODING	I/N	aTt/aAt	529	0	1599
II	1848049	*	+C	INS	Hom	452.92	11		C52E2.6	fbxb-97	protein_coding	C52E2.6	exon_II_1847127_1848159	1	FRAME_SHIFT: C52E2.6					1113
II	3321973	*	#NAME?	INS	Hom	210.32	6		Y46D2A.2	Y46D2A.2	protein_coding	Y46D2A.2	exon_II_3321835_3322131	4	FRAME_SHIFT: Y46D2A.2					564
II	3568900	*	#NAME?	DEL	Hom	65.94	7		W10G11.5	clec-127	protein_coding	W10G11.5	exon_II_3568677_3569084	2	CODON_CHANGE_PLUS_CODON_DELETION	TH/T	acacat/act	116		1038
II	3757183	G	A	SNP	Hom	167.63	5		T24E12.5	T24E12.5	protein_coding	T24E12.5	exon_II_3757052_3757359	8	NON_SYNONYMOUS_CODING	V/I	Gtt/Att	624	0	2037
II	3796759	A	T	SNP	Hom	988.56	44		Y8A9A.2	Y8A9A.2	protein_coding	Y8A9A.2	exon_II_3796348_3797638	5	NON_SYNONYMOUS_CODING	N/I	aAt/aTt	311	0	4083
II	3796996	T	C	SNP	Hom	129.23	6		Y8A9A.2	Y8A9A.2	protein_coding	Y8A9A.2	exon_II_3796348_3797638	5	NON_SYNONYMOUS_CODING	L/P	cTa/cCa	390	0	4083
II	3797068	C	T	SNP	Hom	414.89	19		Y8A9A.2	Y8A9A.2	protein_coding	Y8A9A.2	exon_II_3796348_3797638	5	NON_SYNONYMOUS_CODING	P/L	cCg/cTg	414	0	4083
II	4898655	G	A	SNP	Hom	49.09	2		R05F9.3	msp-32	protein_coding	R05F9.3	exon_II_4898611_4899183	1	SYNONYMOUS_CODING	A/A	gcG/gcA	15	3	573
II	5078776	*	#NAME?	INS	Hom	228.07	6		C27A2.6	dsh-2	protein_coding	C27A2.6	exon_II_5078612_5078916	8	FRAME_SHIFT: C27A2.6					2076
II	5078782	*	+C	INS	Hom	228.08	6		C27A2.6	dsh-2	protein_coding	C27A2.6	exon_II_5078612_5078916	8	FRAME_SHIFT: C27A2.6					2076
II	5185662	G	C	SNP	Hom	91.01	3		C27D6.4	C27D6.4	protein_coding	C27D6.4c	exon_II_5185642_5186257	1	NON_SYNONYMOUS_CODING	P/R	cCt/cGt	14	0	882
II	5571588	G	C	SNP	Hom	174.72	5		C17C3.15	C17C3.15	protein_coding	C17C3.15	exon_II_5571285_5571655	1	NON_SYNONYMOUS_CODING	D/H	Gac/Cac	102	0	543
II	5635105	C	G	SNP	Hom	164.18	5		F59E12.8	F59E12.8	protein_coding	F59E12.8	exon_II_5635061_5635177	5	NON_SYNONYMOUS_CODING	E/Q	Gaa/Caa	254	0	1239
II	5647439	C	T	SNP	Hom	49.57	2		F59E12.10	ddl-1	protein_coding	F59E12.10	exon_II_5647397_5647762	2	SYNONYMOUS_CODING	K/K	aaG/aaA	123	1	570
II	5752192	G	A	SNP	Hom	125.9	4		F10C1.7	ifb-2	protein_coding	F10C1.7c.2	exon_II_5751869_5752228	4	NON_SYNONYMOUS_CODING	R/K	aGa/aAa	235	0	1581
II	5752192	G	A	SNP	Hom	125.9	4		F10C1.7	ifb-2	protein_coding	F10C1.7c.1	exon_II_5751869_5752228	4	NON_SYNONYMOUS_CODING	R/K	aGa/aAa	235	0	1581
II	5752192	G	A	SNP	Hom	125.9	4		F10C1.7	ifb-2	protein_coding	F10C1.7a	exon_II_5751869_5752228	4	NON_SYNONYMOUS_CODING	R/K	aGa/aAa	235	0	1632
II	5974558	C	T	SNP	Hom	131.98	4		B0034.5	B0034.5	protein_coding	B0034.5	exon_II_5974496_5974665	2	SYNONYMOUS_CODING	K/K	aaG/aaA	104	1	1095
II	5974559	T	C	SNP	Hom	128.96	4		B0034.5	B0034.5	protein_coding	B0034.5	exon_II_5974496_5974665	2	NON_SYNONYMOUS_CODING	K/R	aAg/aGg	104	0	1095
II	6527441	G	A	SNP	Hom	51.64	2		C56E6.4	C56E6.4	protein_coding	C56E6.4	exon_II_6527370_6527502	7	SYNONYMOUS_CODING	I/I	atC/atT	185	2	972
II	6527442	A	T	SNP	Hom	53.22	2		C56E6.4	C56E6.4	protein_coding	C56E6.4	exon_II_6527370_6527502	7	NON_SYNONYMOUS_CODING	I/N	aTc/aAc	185	0	972
II	6736324	C	G	SNP	Hom	52.22	2		T14B4.2	T14B4.2	protein_coding	T14B4.2	exon_II_6736161_6736379	1	NON_SYNONYMOUS_CODING	S/C	tCc/tGc	54	0	420
II	6736326	T	C	SNP	Hom	53.22	2		T14B4.2	T14B4.2	protein_coding	T14B4.2	exon_II_6736161_6736379	1	NON_SYNONYMOUS_CODING	F/L	Ttc/Ctc	55	0	420
II	6759259	*	-C	DEL	Hom	128.46	5		F41G3.2	F41G3.2	protein_coding	F41G3.2	exon_II_6759250_6759417	1	FRAME_SHIFT: F41G3.2					963
II	6759927	*	#NAME?	INS	Hom	173.29	5		F41G3.2	F41G3.2	protein_coding	F41G3.2	exon_II_6759871_6759999	3	FRAME_SHIFT: F41G3.2					963
II	6759930	C	G	SNP	Hom	165.18	5		F41G3.2	F41G3.2	protein_coding	F41G3.2	exon_II_6759871_6759999	3	NON_SYNONYMOUS_CODING	Q/E	Caa/Gaa	190	0	963
II	6759935	C	G	SNP	Hom	127.64	4		F41G3.2	F41G3.2	protein_coding	F41G3.2	exon_II_6759871_6759999	3	SYNONYMOUS_CODING	T/T	acC/acG	191	3	963
II	6759938	A	G	SNP	Hom	126.69	4		F41G3.2	F41G3.2	protein_coding	F41G3.2	exon_II_6759871_6759999	3	SYNONYMOUS_CODING	E/E	gaA/gaG	192	1	963
II	6759941	C	T	SNP	Hom	127.64	4		F41G3.2	F41G3.2	protein_coding	F41G3.2	exon_II_6759871_6759999	3	SYNONYMOUS_CODING	T/T	acC/acT	193	3	963
II	7003366	T	A	SNP	Hom	163.4	5		C52E12.2	unc-104	protein_coding	C52E12.2a	exon_II_7003352_7003620	9	NON_SYNONYMOUS_CODING	V/E	gTa/gAa	495	0	4755
II	7003366	T	A	SNP	Hom	163.4	5		C52E12.2	unc-104	protein_coding	C52E12.2b	exon_II_7003352_7003620	9	NON_SYNONYMOUS_CODING	V/E	gTa/gAa	495	0	4887
II	7123956	A	G	SNP	Hom	74.15	4		F10E7.2	F10E7.2	protein_coding	F10E7.2	exon_II_7123868_7124359	4	NON_SYNONYMOUS_CODING	D/G	gAt/gGt	112	0	723
II	7697418	A	C	SNP	Hom	251.19	7		B0495.5	B0495.5	protein_coding	B0495.5.2	exon_II_7696497_7697760	5	NON_SYNONYMOUS_CODING	S/A	Tcc/Gcc	275	0	2190
II	7697418	A	C	SNP	Hom	251.19	7		B0495.5	B0495.5	protein_coding	B0495.5.1	exon_II_7696497_7697760	5	NON_SYNONYMOUS_CODING	S/A	Tcc/Gcc	275	0	2190
II	7697419	T	A	SNP	Hom	247.59	7		B0495.5	B0495.5	protein_coding	B0495.5.2	exon_II_7696497_7697760	5	SYNONYMOUS_CODING	G/G	ggA/ggT	274	3	2190
II	7697419	T	A	SNP	Hom	247.59	7		B0495.5	B0495.5	protein_coding	B0495.5.1	exon_II_7696497_7697760	5	SYNONYMOUS_CODING	G/G	ggA/ggT	274	3	2190
II	7697420	C	T	SNP	Hom	242.03	7		B0495.5	B0495.5	protein_coding	B0495.5.2	exon_II_7696497_7697760	5	NON_SYNONYMOUS_CODING	G/E	gGa/gAa	274	0	2190
II	7697420	C	T	SNP	Hom	242.03	7		B0495.5	B0495.5	protein_coding	B0495.5.1	exon_II_7696497_7697760	5	NON_SYNONYMOUS_CODING	G/E	gGa/gAa	274	0	2190
II	8227945	G	C	SNP	Hom	333.56	9		M110.5	dab-1	protein_coding	M110.5a.1	exon_II_8227509_8228143	4	NON_SYNONYMOUS_CODING	R/P	cGc/cCc	341	0	1473
II	8227945	G	C	SNP	Hom	333.56	9		M110.5	dab-1	protein_coding	M110.5b	exon_II_8227509_8228143	4	NON_SYNONYMOUS_CODING	R/P	cGc/cCc	341	0	1479
II	8227945	G	C	SNP	Hom	333.56	9		M110.5	dab-1	protein_coding	M110.5a.2	exon_II_8227509_8228143	4	NON_SYNONYMOUS_CODING	R/P	cGc/cCc	341	0	1473
II	8227945	G	C	SNP	Hom	333.56	9		M110.5	dab-1	protein_coding	M110.5c	exon_II_8227509_8228143	4	NON_SYNONYMOUS_CODING	R/P	cGc/cCc	325	0	1425
II	8227945	G	C	SNP	Hom	333.56	9		M110.5	dab-1	protein_coding	M110.5d	exon_II_8227503_8228143	4	NON_SYNONYMOUS_CODING	R/P	cGc/cCc	343	0	1479
II	8227946	C	G	SNP	Hom	333.11	9		M110.5	dab-1	protein_coding	M110.5a.1	exon_II_8227509_8228143	4	SYNONYMOUS_CODING	R/R	cgC/cgG	341	3	1473
II	8227946	C	G	SNP	Hom	333.11	9		M110.5	dab-1	protein_coding	M110.5b	exon_II_8227509_8228143	4	SYNONYMOUS_CODING	R/R	cgC/cgG	341	3	1479
II	8227946	C	G	SNP	Hom	333.11	9		M110.5	dab-1	protein_coding	M110.5a.2	exon_II_8227509_8228143	4	SYNONYMOUS_CODING	R/R	cgC/cgG	341	3	1473
II	8227946	C	G	SNP	Hom	333.11	9		M110.5	dab-1	protein_coding	M110.5c	exon_II_8227509_8228143	4	SYNONYMOUS_CODING	R/R	cgC/cgG	325	3	1425
II	8227946	C	G	SNP	Hom	333.11	9		M110.5	dab-1	protein_coding	M110.5d	exon_II_8227503_8228143	4	SYNONYMOUS_CODING	R/R	cgC/cgG	343	3	1479
II	8398675	G	A	SNP	Hom	88.83	3		F49E12.2	dod-23	protein_coding	F49E12.2.2	exon_II_8398466_8398765	2	NON_SYNONYMOUS_CODING	P/S	Cct/Tct	81	0	507
II	8398675	G	A	SNP	Hom	88.83	3		F49E12.2	dod-23	protein_coding	F49E12.2.1	exon_II_8398466_8398765	2	NON_SYNONYMOUS_CODING	P/S	Cct/Tct	81	0	507
II	8584111	C	T	SNP	Hom	132.78	4		F54C9.11	F54C9.11	protein_coding	F54C9.11	exon_II_8583501_8584160	3	NON_SYNONYMOUS_CODING	G/E	gGa/gAa	109	0	1104
II	8802506	T	G	SNP	Hom	294.99	8		F07H5.8	F07H5.8	protein_coding	F07H5.8	exon_II_8802324_8802506	4	SYNONYMOUS_CODING	S/S	tcT/tcG	225	3	2619
II	8803220	G	A	SNP	Hom	44.42	2		F07H5.8	F07H5.8	protein_coding	F07H5.8	exon_II_8802554_8803777	5	NON_SYNONYMOUS_CODING	A/T	Gct/Act	448	0	2619
II	9743213	C	T	SNP	Hom	171.54	5		Y53C12B.1	Y53C12B.1	protein_coding	Y53C12B.1	exon_II_9742924_9743395	5	SYNONYMOUS_CODING	E/E	gaG/gaA	747	1	2382
II	10340139	T	G	SNP	Hom	91.01	3		C07E3.2	pro-2	protein_coding	C07E3.2.1	exon_II_10340060_10340167	10	NON_SYNONYMOUS_CODING	H/P	cAt/cCt	619	0	2148
II	10340139	T	G	SNP	Hom	91.01	3		C07E3.2	pro-2	protein_coding	C07E3.2.2	exon_II_10340060_10340167	10	NON_SYNONYMOUS_CODING	H/P	cAt/cCt	619	0	2148
II	10739271	G	A	SNP	Hom	176.94	6		C52A11.4	mpz-1	protein_coding	C52A11.4a	exon_II_10739216_10739299	42	NON_SYNONYMOUS_CODING	S/F	tCc/tTc	2376	0	7182
II	10739271	G	A	SNP	Hom	176.94	6		C52A11.4	mpz-1	protein_coding	C52A11.4c	exon_II_10739216_10739299	36	NON_SYNONYMOUS_CODING	S/F	tCc/tTc	2185	0	6609
II	10739271	G	A	SNP	Hom	176.94	6		C52A11.4	mpz-1	protein_coding	C52A11.4d	exon_II_10739216_10739299	43	NON_SYNONYMOUS_CODING	S/F	tCc/tTc	2474	0	7476
II	10739271	G	A	SNP	Hom	176.94	6		C52A11.4	mpz-1	protein_coding	C52A11.4e	exon_II_10739216_10739299	40	NON_SYNONYMOUS_CODING	S/F	tCc/tTc	2167	0	6555
II	10739271	G	A	SNP	Hom	176.94	6		C52A11.4	mpz-1	protein_coding	C52A11.4f	exon_II_10739216_10739299	43	NON_SYNONYMOUS_CODING	S/F	tCc/tTc	2354	0	7116
II	10739271	G	A	SNP	Hom	176.94	6		C52A11.4	mpz-1	protein_coding	C52A11.4g	exon_II_10738927_10739299	40	NON_SYNONYMOUS_CODING	S/F	tCc/tTc	2171	0	6567
II	12607640	*	#NAME?	INS	Hom	183.22	5		Y38E10A.8	Y38E10A.8	protein_coding	Y38E10A.8	exon_II_12607626_12607739	3	FRAME_SHIFT: Y38E10A.8					825
II	12677434	T	G	SNP	Hom	44.31	2		Y38E10A.23	Y38E10A.23	protein_coding	Y38E10A.23	exon_II_12677314_12677555	2	NON_SYNONYMOUS_CODING	N/T	aAc/aCc	83	0	462
II	13090027	T	A	SNP	Hom	171.85	5		Y81G3A.3	gcn-2	protein_coding	Y81G3A.3b	exon_II_13089815_13090077	10	NON_SYNONYMOUS_CODING	D/E	gaT/gaA	1534	1	5100
II	13090027	T	A	SNP	Hom	171.85	5		Y81G3A.3	gcn-2	protein_coding	Y81G3A.3a	exon_II_13089815_13090077	9	NON_SYNONYMOUS_CODING	D/E	gaT/gaA	1534	1	5091
II	13239553	G	C	SNP	Hom	134.96	4		F15D4.4	F15D4.4	protein_coding	F15D4.4	exon_II_13239544_13239856	7	NON_SYNONYMOUS_CODING	D/E	gaC/gaG	514	1	1827
II	13440605	G	T	SNP	Hom	130.29	4		Y48E1C.3	tbc-15	protein_coding	Y48E1C.3	exon_II_13440522_13440839	2	NON_SYNONYMOUS_CODING	T/K	aCg/aAg	88	0	756
II	13485411	T	C	SNP	Hom	170.07	5		E01G4.6	E01G4.6	protein_coding	E01G4.6.2	exon_II_13485178_13485597	4	SYNONYMOUS_CODING	C/C	tgT/tgC	823	1	2655
II	13485411	T	C	SNP	Hom	170.07	5		E01G4.6	E01G4.6	protein_coding	E01G4.6.1	exon_II_13485178_13486105	4	SYNONYMOUS_CODING	C/C	tgT/tgC	823	1	2655
II	14276735	T	C	SNP	Hom	295.17	8		Y54G11A.3	Y54G11A.3	protein_coding	Y54G11A.3	exon_II_14276724_14276972	2	SYNONYMOUS_CODING	L/L	Ttg/Ctg	14	1	1515
II	14406920	T	C	SNP	Hom	290.05	8		F26H11.2	nurf-1	protein_coding	F26H11.2f	exon_II_14406917_14407096	4	SYNONYMOUS_CODING	F/F	ttT/ttC	289	1	1533
II	14406920	T	C	SNP	Hom	290.05	8		F26H11.2	nurf-1	protein_coding	F26H11.2g	exon_II_14406917_14407096	3	SYNONYMOUS_CODING	F/F	ttT/ttC	192	1	1242
II	14406920	T	C	SNP	Hom	290.05	8		F26H11.2	nurf-1	protein_coding	F26H11.2c	exon_II_14406917_14407096	24	SYNONYMOUS_CODING	F/F	ttT/ttC	2045	1	6801
II	14406920	T	C	SNP	Hom	290.05	8		F26H11.2	nurf-1	protein_coding	F26H11.2d	exon_II_14406917_14407096	10	SYNONYMOUS_CODING	F/F	ttT/ttC	587	1	2427
II	14406920	T	C	SNP	Hom	290.05	8		F26H11.2	nurf-1	protein_coding	F26H11.2e	exon_II_14406917_14407096	4	SYNONYMOUS_CODING	F/F	ttT/ttC	184	1	1218
II	14796281	G	T	SNP	Hom	80.21	3		Y54E2A.11	eif-3.B	protein_coding	Y54E2A.11a.2	exon_II_14796129_14796836	4	NON_SYNONYMOUS_CODING	W/C	tgG/tgT	254	0	2178
II	14796281	G	T	SNP	Hom	80.21	3		Y54E2A.11	eif-3.B	protein_coding	Y54E2A.11a.1	exon_II_14796129_14796836	4	NON_SYNONYMOUS_CODING	W/C	tgG/tgT	254	0	2178
II	14796281	G	T	SNP	Hom	80.21	3		Y54E2A.11	eif-3.B	protein_coding	Y54E2A.11b.2	exon_II_14796214_14796354	4	NON_SYNONYMOUS_CODING	G/V	gGg/gTg	170	0	582
II	14796281	G	T	SNP	Hom	80.21	3		Y54E2A.11	eif-3.B	protein_coding	Y54E2A.11b.1	exon_II_14796214_14796836	4	NON_SYNONYMOUS_CODING	G/V	gGg/gTg	170	0	582
III	118298	T	G	SNP	Hom	292.38	8		C29F9.5	C29F9.5	protein_coding	C29F9.5	exon_III_118228_118338	3	SYNONYMOUS_CODING	V/V	gtT/gtG	89	3	681
III	691186	C	T	SNP	Hom	299.29	8		W02B3.7	W02B3.7	protein_coding	W02B3.7	exon_III_691171_691428	3	SYNONYMOUS_CODING	E/E	gaG/gaA	158	1	489
III	849373	G	A	SNP	Hom	87.35	3		K02F3.2	K02F3.2	protein_coding	K02F3.2	exon_III_848953_849406	6	NON_SYNONYMOUS_CODING	G/R	Gga/Aga	506	0	2124
III	895260	C	A	SNP	Hom	280.52	8		T24C4.7	ztf-18	protein_coding	T24C4.7	exon_III_895156_895287	3	STOP_GAINED	G/*	Gga/Tga	80	0	2622
III	1907816	G	A	SNP	Hom	49.99	2		F53A3.4	pqn-41	protein_coding	F53A3.4c	exon_III_1907793_1907989	4	NON_SYNONYMOUS_CODING	E/K	Gaa/Aaa	287	0	4437
III	1907816	G	A	SNP	Hom	49.99	2		F53A3.4	pqn-41	protein_coding	F53A3.4b	exon_III_1907793_1907989	4	NON_SYNONYMOUS_CODING	E/K	Gaa/Aaa	287	0	6150
III	1907816	G	A	SNP	Hom	49.99	2		F53A3.4	pqn-41	protein_coding	F53A3.4a	exon_III_1907793_1907989	4	NON_SYNONYMOUS_CODING	E/K	Gaa/Aaa	287	0	6045
III	2253915	*	#NAME?	INS	Hom	228.08	6		T20H9.4	fbxa-73	protein_coding	T20H9.4	exon_III_2253914_2254533	2	FRAME_SHIFT: T20H9.4					786
III	2896040	A	C	SNP	Hom	167.88	5		T20B6.2	T20B6.2	protein_coding	T20B6.2	exon_III_2895301_2896394	3	NON_SYNONYMOUS_CODING	N/H	Aat/Cat	410	0	2148
III	2896045	C	T	SNP	Hom	128.34	4		T20B6.2	T20B6.2	protein_coding	T20B6.2	exon_III_2895301_2896394	3	SYNONYMOUS_CODING	F/F	ttC/ttT	411	1	2148
III	3387035	T	C	SNP	Hom	243.29	8		C56G7.2	C56G7.2	protein_coding	C56G7.2	exon_III_3386899_3387327	5	NON_SYNONYMOUS_CODING	N/S	aAc/aGc	323	0	1104
III	4617907	G	A	SNP	Hom	175.19	5		F10F2.3	lips-3	protein_coding	F10F2.3	exon_III_4617812_4618091	4	NON_SYNONYMOUS_CODING	G/E	gGa/gAa	172	0	978
III	4628545	*	#NAME?	INS	Hom	228.09	6		F10F2.7	clec-151	protein_coding	F10F2.7	exon_III_4628413_4628658	1	FRAME_SHIFT: F10F2.7					1887
III	4712954	C	G	SNP	Hom	88.78	3		T04A8.15	him-18	protein_coding	T04A8.15	exon_III_4712786_4713063	7	NON_SYNONYMOUS_CODING	W/C	tgG/tgC	612	0	2157
III	4845218	A	T	SNP	Hom	170.58	5		F26A1.2	fkh-5	protein_coding	F26A1.2	exon_III_4844626_4845233	1	NON_SYNONYMOUS_CODING	N/I	aAt/aTt	198	0	1386
III	4916964	G	A	SNP	Hom	199.84	6		F26F4.10	rars-1	protein_coding	F26F4.10a.1	exon_III_4916709_4916974	2	NON_SYNONYMOUS_CODING	A/V	gCt/gTt	21	0	2142
III	4916964	G	A	SNP	Hom	199.84	6		F26F4.10	rars-1	protein_coding	F26F4.10b.2	exon_III_4916709_4916974	2	NON_SYNONYMOUS_CODING	A/V	gCt/gTt	21	0	2079
III	4916964	G	A	SNP	Hom	199.84	6		F26F4.10	rars-1	protein_coding	F26F4.10b.1	exon_III_4916709_4916974	2	NON_SYNONYMOUS_CODING	A/V	gCt/gTt	21	0	2079
III	4916964	G	A	SNP	Hom	199.84	6		F26F4.10	rars-1	protein_coding	F26F4.10a.2	exon_III_4916709_4916974	2	NON_SYNONYMOUS_CODING	A/V	gCt/gTt	21	0	2142
III	4916964	G	A	SNP	Hom	199.84	6		F26F4.10	rars-1	protein_coding	F26F4.10c.2	exon_III_4916699_4916974	2	NON_SYNONYMOUS_CODING	A/V	gCt/gTt	21	0	327
III	4916964	G	A	SNP	Hom	199.84	6		F26F4.10	rars-1	protein_coding	F26F4.10c.1	exon_III_4916597_4916974	2	NON_SYNONYMOUS_CODING	A/V	gCt/gTt	21	0	327
III	5168326	G	A	SNP	Hom	51.75	2		T10F2.3	ulp-1	protein_coding	T10F2.3	exon_III_5168154_5168435	5	NON_SYNONYMOUS_CODING	P/L	cCg/cTg	231	0	2094
III	5205133	G	A	SNP	Hom	87.35	3		ZC155.3	morc-1	protein_coding	ZC155.3	exon_III_5205094_5205732	5	STOP_GAINED	Q/*	Cag/Tag	500	0	2538
III	5953904	A	G	SNP	Hom	114.56	4		F25B5.7	psf-1	protein_coding	F25B5.7a	exon_III_5953820_5954347	6	NON_SYNONYMOUS_CODING	S/P	Tct/Cct	504	0	1689
III	5953904	A	G	SNP	Hom	114.56	4		F25B5.7	psf-1	protein_coding	F25B5.7c	exon_III_5953820_5954347	6	NON_SYNONYMOUS_CODING	S/P	Tct/Cct	224	0	849
III	5953905	T	A	SNP	Hom	114.56	4		F25B5.7	psf-1	protein_coding	F25B5.7a	exon_III_5953820_5954347	6	NON_SYNONYMOUS_CODING	K/N	aaA/aaT	503	1	1689
III	5953905	T	A	SNP	Hom	114.56	4		F25B5.7	psf-1	protein_coding	F25B5.7c	exon_III_5953820_5954347	6	NON_SYNONYMOUS_CODING	K/N	aaA/aaT	223	1	849
III	5953909	G	T	SNP	Hom	114.56	4		F25B5.7	psf-1	protein_coding	F25B5.7a	exon_III_5953820_5954347	6	NON_SYNONYMOUS_CODING	P/Q	cCa/cAa	502	0	1689
III	5953909	G	T	SNP	Hom	114.56	4		F25B5.7	psf-1	protein_coding	F25B5.7c	exon_III_5953820_5954347	6	NON_SYNONYMOUS_CODING	P/Q	cCa/cAa	222	0	849
III	6049353	G	A	SNP	Hom	132.78	4		F40H6.5	F40H6.5	protein_coding	F40H6.5	exon_III_6049265_6049472	21	NON_SYNONYMOUS_CODING	T/I	aCt/aTt	1260	0	3867
III	6371230	A	G	SNP	Hom	251.15	7		C16A3.8	thoc-2	protein_coding	C16A3.8.1	exon_III_6370930_6371749	9	NON_SYNONYMOUS_CODING	D/G	gAt/gGt	695	0	4314
III	6371230	A	G	SNP	Hom	251.15	7		C16A3.8	thoc-2	protein_coding	C16A3.8.2	exon_III_6370930_6371749	9	NON_SYNONYMOUS_CODING	D/G	gAt/gGt	695	0	4314
III	6534764	G	A	SNP	Hom	172.98	5		C09E7.4	C09E7.4	protein_coding	C09E7.4	exon_III_6534414_6534795	11	NON_SYNONYMOUS_CODING	P/S	Cct/Tct	550	0	1923
III	6619224	C	T	SNP	Hom	130.6	4		Y40D12A.1	Y40D12A.1	protein_coding	Y40D12A.1a	exon_III_6619209_6619370	11	NON_SYNONYMOUS_CODING	L/F	Ctc/Ttc	478	0	1908
III	6754398	G	A	SNP	Hom	216.82	6		K07E12.1	dig-1	protein_coding	K07E12.1b	exon_III_6754090_6755482	12	SYNONYMOUS_CODING	Q/Q	caG/caA	1581	1	36753
III	6754398	G	A	SNP	Hom	216.82	6		K07E12.1	dig-1	protein_coding	K07E12.1a.1	exon_III_6754090_6755482	16	SYNONYMOUS_CODING	Q/Q	caG/caA	1644	1	39303
III	6754398	G	A	SNP	Hom	216.82	6		K07E12.1	dig-1	protein_coding	K07E12.1a.2	exon_III_6754090_6755482	15	SYNONYMOUS_CODING	Q/Q	caG/caA	1644	1	39303
III	6958063	C	T	SNP	Hom	130.55	4		F57B9.2	let-711	protein_coding	F57B9.2	exon_III_6958001_6958823	18	NON_SYNONYMOUS_CODING	P/L	cCa/cTa	2504	0	7584
III	7028433	T	A	SNP	Hom	174.6	6		F11H8.4	cyk-1	protein_coding	F11H8.4a	exon_III_7028430_7028523	2	NON_SYNONYMOUS_CODING	T/S	Aca/Tca	191	0	4308
III	7028433	T	A	SNP	Hom	174.6	6		F11H8.4	cyk-1	protein_coding	F11H8.4b	exon_III_7028430_7028523	2	NON_SYNONYMOUS_CODING	T/S	Aca/Tca	191	0	4314
III	7028668	C	T	SNP	Hom	135.43	4		F11H8.4	cyk-1	protein_coding	F11H8.4a	exon_III_7028660_7029139	1	NON_SYNONYMOUS_CODING	E/K	Gaa/Aaa	158	0	4308
III	7028668	C	T	SNP	Hom	135.43	4		F11H8.4	cyk-1	protein_coding	F11H8.4b	exon_III_7028660_7029139	1	NON_SYNONYMOUS_CODING	E/K	Gaa/Aaa	158	0	4314
III	7075901	*	+C	INS	Hom	293.72	7		ZK418.6	ZK418.6	protein_coding	ZK418.6	exon_III_7075614_7075968	10	FRAME_SHIFT: ZK418.6					2478
III	7214114	A	C	SNP	Hom	250.72	7		R151.2	R151.2	protein_coding	R151.2d.1	exon_III_7214059_7214232	5	NON_SYNONYMOUS_CODING	S/R	Agc/Cgc	323	0	1341
III	7214114	A	C	SNP	Hom	250.72	7		R151.2	R151.2	protein_coding	R151.2d.2	exon_III_7214059_7214232	5	NON_SYNONYMOUS_CODING	S/R	Agc/Cgc	323	0	1341
III	7214114	A	C	SNP	Hom	250.72	7		R151.2	R151.2	protein_coding	R151.2a	exon_III_7214059_7214232	4	NON_SYNONYMOUS_CODING	S/R	Agc/Cgc	254	0	1134
III	7214114	A	C	SNP	Hom	250.72	7		R151.2	R151.2	protein_coding	R151.2c	exon_III_7214059_7214232	3	NON_SYNONYMOUS_CODING	S/R	Agc/Cgc	195	0	957
III	7214114	A	C	SNP	Hom	250.72	7		R151.2	R151.2	protein_coding	R151.2b.1	exon_III_7214059_7214232	3	NON_SYNONYMOUS_CODING	S/R	Agc/Cgc	196	0	960
III	7214114	A	C	SNP	Hom	250.72	7		R151.2	R151.2	protein_coding	R151.2b.2	exon_III_7214059_7214232	4	NON_SYNONYMOUS_CODING	S/R	Agc/Cgc	196	0	960
III	7214114	A	C	SNP	Hom	250.72	7		R151.2	R151.2	protein_coding	R151.2b.3	exon_III_7214059_7214232	4	NON_SYNONYMOUS_CODING	S/R	Agc/Cgc	196	0	960
III	7214114	A	C	SNP	Hom	250.72	7		R151.2	R151.2	protein_coding	R151.2b.4	exon_III_7214059_7214232	3	NON_SYNONYMOUS_CODING	S/R	Agc/Cgc	196	0	960
III	7214114	A	C	SNP	Hom	250.72	7		R151.2	R151.2	protein_coding	R151.2b.5	exon_III_7214059_7214232	5	NON_SYNONYMOUS_CODING	S/R	Agc/Cgc	196	0	960
III	7243459	C	G	SNP	Hom	9031.74	276		T20H4.1	osm-10	protein_coding	T20H4.1	exon_III_7243440_7243875	2	NON_SYNONYMOUS_CODING	P/R	cCg/cGg	18	0	1260
III	7483373	G	A	SNP	Hom	170.11	5		K07D8.1	mup-4	protein_coding	K07D8.1	exon_III_7483309_7483593	12	SYNONYMOUS_CODING	C/C	tgC/tgT	1242	1	6315
III	7608535	*	+C	INS	Hom	273.01	7		T04A6.4	T04A6.4	protein_coding	T04A6.4	exon_III_7608439_7608873	3	FRAME_SHIFT: T04A6.4					630
III	8693620	G	C	SNP	Hom	249.45	7		B0303.7	B0303.7	protein_coding	B0303.7a	exon_III_8693557_8693661	1	NON_SYNONYMOUS_CODING	C/S	tGt/tCt	16	0	1482
III	8693624	G	A	SNP	Hom	246.1	7		B0303.7	B0303.7	protein_coding	B0303.7a	exon_III_8693557_8693661	1	SYNONYMOUS_CODING	G/G	ggG/ggA	17	3	1482
III	8701750	C	T	SNP	Hom	207.77	6		B0303.9	vps-33.1	protein_coding	B0303.9	exon_III_8701666_8702176	6	SYNONYMOUS_CODING	S/S	tcC/tcT	202	3	1812
III	8706601	*	#NAME?	INS	Hom	263.3	5		B0303.11	B0303.11	protein_coding	B0303.11			SPLICE_SITE_ACCEPTOR
III	9341383	T	C	SNP	Hom	253.9	7		K04H4.1	emb-9	protein_coding	K04H4.1a	exon_III_9341357_9342211	6	NON_SYNONYMOUS_CODING	R/G	Aga/Gga	582	1	5280
III	9350642	C	T	SNP	Hom	286.64	8		K04H4.2	K04H4.2	protein_coding	K04H4.2c.2	exon_III_9350568_9350816	13	NON_SYNONYMOUS_CODING	G/E	gGa/gAa	857	0	4392
III	9350642	C	T	SNP	Hom	286.64	8		K04H4.2	K04H4.2	protein_coding	K04H4.2c.1	exon_III_9350568_9350816	13	NON_SYNONYMOUS_CODING	G/E	gGa/gAa	857	0	4392
III	9350667	C	T	SNP	Hom	171.11	5		K04H4.2	K04H4.2	protein_coding	K04H4.2c.2	exon_III_9350568_9350816	13	NON_SYNONYMOUS_CODING	E/K	Gag/Aag	849	0	4392
III	9350667	C	T	SNP	Hom	171.11	5		K04H4.2	K04H4.2	protein_coding	K04H4.2c.1	exon_III_9350568_9350816	13	NON_SYNONYMOUS_CODING	E/K	Gag/Aag	849	0	4392
III	9350674	C	T	SNP	Hom	132.78	4		K04H4.2	K04H4.2	protein_coding	K04H4.2c.2	exon_III_9350568_9350816	13	SYNONYMOUS_CODING	R/R	agG/agA	846	1	4392
III	9350674	C	T	SNP	Hom	132.78	4		K04H4.2	K04H4.2	protein_coding	K04H4.2c.1	exon_III_9350568_9350816	13	SYNONYMOUS_CODING	R/R	agG/agA	846	1	4392
III	9352576	C	T	SNP	Hom	294.35	8		K04H4.2	K04H4.2	protein_coding	K04H4.2c.2	exon_III_9351991_9352637	8	SYNONYMOUS_CODING	E/E	gaG/gaA	364	1	4392
III	9352576	C	T	SNP	Hom	294.35	8		K04H4.2	K04H4.2	protein_coding	K04H4.2c.1	exon_III_9351991_9352637	8	SYNONYMOUS_CODING	E/E	gaG/gaA	364	1	4392
III	9754445	C	A	SNP	Hom	246.18	7		T05G5.8	vps-53	protein_coding	T05G5.8.1	exon_III_9754319_9754670	5	NON_SYNONYMOUS_CODING	E/D	gaG/gaT	634	1	2397
III	9754445	C	A	SNP	Hom	246.18	7		T05G5.8	vps-53	protein_coding	T05G5.8.2	exon_III_9754319_9754670	5	NON_SYNONYMOUS_CODING	E/D	gaG/gaT	634	1	2397
III	9918757	C	G	SNP	Hom	418.48	11		F40F12.3	F40F12.3	protein_coding	F40F12.3	exon_III_9918556_9919104	3	SYNONYMOUS_CODING	G/G	ggG/ggC	252	3	957
III	10457046	G	A	SNP	Hom	254.5	7		D2045.2	D2045.2	protein_coding	D2045.2	exon_III_10456405_10457228	12	NON_SYNONYMOUS_CODING	H/Y	Cac/Tac	705	0	5433
III	10500617	G	A	SNP	Hom	212.27	7		F43D9.2	rab-33	protein_coding	F43D9.2	exon_III_10500002_10500700	5	SYNONYMOUS_CODING	F/F	ttC/ttT	261	1	924
III	11543293	G	A	SNP	Hom	91.74	3		Y66D12A.14	Y66D12A.14	protein_coding	Y66D12A.14	exon_III_11540516_11544392	5	NON_SYNONYMOUS_CODING	G/E	gGa/gAa	2186	0	8829
III	11576730	C	G	SNP	Hom	176.42	5		Y66D12A.8	Y66D12A.8	protein_coding	Y66D12A.8	exon_III_11576450_11576851	2	NON_SYNONYMOUS_CODING	A/G	gCa/gGa	144	0	735
III	12103265	*	#NAME?	INS	Hom	171.91	5		Y75B8A.3	Y75B8A.3	protein_coding	Y75B8A.3	exon_III_12103042_12103293	5	FRAME_SHIFT: Y75B8A.3					2484
III	12953228	T	G	SNP	Hom	50.3	2		Y39E4A.2	ttm-1	protein_coding	Y39E4A.2a	exon_III_12953104_12953252	4	NON_SYNONYMOUS_CODING	N/T	aAt/aCt	351	0	1176
III	12953228	T	G	SNP	Hom	50.3	2		Y39E4A.2	ttm-1	protein_coding	Y39E4A.2b	exon_III_12952869_12953252	3	NON_SYNONYMOUS_CODING	N/T	aAt/aCt	370	0	1233
III	13025961	G	A	SNP	Hom	91.01	3		F14F7.3	cyp-13A12	protein_coding	F14F7.3	exon_III_13025865_13026515	4	SYNONYMOUS_CODING	R/R	agG/agA	205	1	1557
III	13649712	G	A	SNP	Hom	255.07	7		T12D8.1	set-16	protein_coding	T12D8.1	exon_III_13649405_13650585	10	SYNONYMOUS_CODING	K/K	aaG/aaA	978	1	7428
IV	757658	T	A	SNP	Hom	133.21	4		Y55F3C.2	srt-23	protein_coding	Y55F3C.2	exon_IV_757550_757776	3	NON_SYNONYMOUS_CODING	F/Y	tTc/tAc	160	0	1071
IV	1438459	A	T	SNP	Hom	125.9	4		Y77E11A.11	clp-7	protein_coding	Y77E11A.11.1	exon_IV_1438226_1438493	5	NON_SYNONYMOUS_CODING	S/T	Tcc/Acc	459	0	2337
IV	1438459	A	T	SNP	Hom	125.9	4		Y77E11A.11	clp-7	protein_coding	Y77E11A.11.2	exon_IV_1438226_1438493	5	NON_SYNONYMOUS_CODING	S/T	Tcc/Acc	459	0	2337
IV	2999124	A	G	SNP	Hom	47.34	2		Y54G2A.27	Y54G2A.27	protein_coding	Y54G2A.27.1	exon_IV_2998875_2999425	9	SYNONYMOUS_CODING	P/P	ccT/ccC	147	3	690
IV	2999124	A	G	SNP	Hom	47.34	2		Y54G2A.27	Y54G2A.27	protein_coding	Y54G2A.27.2	exon_IV_2998875_2999425	4	SYNONYMOUS_CODING	P/P	ccT/ccC	147	3	690
IV	4582720	A	T	SNP	Hom	155.79	6		F28E10.1	F28E10.1	protein_coding	F28E10.1a	exon_IV_4582127_4583625	8	NON_SYNONYMOUS_CODING	D/V	gAc/gTc	478	0	3789
IV	4582720	A	T	SNP	Hom	155.79	6		F28E10.1	F28E10.1	protein_coding	F28E10.1d	exon_IV_4582127_4583625	8	NON_SYNONYMOUS_CODING	D/V	gAc/gTc	480	0	3795
IV	4582720	A	T	SNP	Hom	155.79	6		F28E10.1	F28E10.1	protein_coding	F28E10.1c	exon_IV_4582127_4583625	7	NON_SYNONYMOUS_CODING	D/V	gAc/gTc	432	0	3651
IV	4582720	A	T	SNP	Hom	155.79	6		F28E10.1	F28E10.1	protein_coding	F28E10.1b.1	exon_IV_4582127_4583625	4	NON_SYNONYMOUS_CODING	D/V	gAc/gTc	336	0	3363
IV	4582720	A	T	SNP	Hom	155.79	6		F28E10.1	F28E10.1	protein_coding	F28E10.1b.2	exon_IV_4582127_4583625	8	NON_SYNONYMOUS_CODING	D/V	gAc/gTc	336	0	3363
IV	4931165	A	C	SNP	Hom	124.69	4		Y9C9A.8	Y9C9A.8	protein_coding	Y9C9A.8	exon_IV_4931101_4931184	8	NON_SYNONYMOUS_CODING	N/H	Aac/Cac	371	0	2001
IV	4972668	C	T	SNP	Hom	133.05	4		Y9C9A.15	srz-28	protein_coding	Y9C9A.15	exon_IV_4972411_4972705	3	NON_SYNONYMOUS_CODING	V/I	Gtt/Att	97	0	966
IV	5409616	*	#NAME?	INS	Hom	183.19	5		ZK616.8	ZK616.8	protein_coding	ZK616.8	exon_IV_5409563_5409881	6	FRAME_SHIFT: ZK616.8					1083
IV	7053278	C	T	SNP	Hom	138.03	5		C06G3.1	nhr-105	protein_coding	C06G3.1a.2	exon_IV_7053217_7053354	10	NON_SYNONYMOUS_CODING	P/L	cCt/cTt	405	0	1290
IV	7053278	C	T	SNP	Hom	138.03	5		C06G3.1	nhr-105	protein_coding	C06G3.1a.1	exon_IV_7053217_7053424	10	NON_SYNONYMOUS_CODING	P/L	cCt/cTt	405	0	1290
IV	7053278	C	T	SNP	Hom	138.03	5		C06G3.1	nhr-105	protein_coding	C06G3.1b	exon_IV_7053217_7053354	10	NON_SYNONYMOUS_CODING	P/L	cCt/cTt	389	0	1242
IV	7053279	T	A	SNP	Hom	137.5	5		C06G3.1	nhr-105	protein_coding	C06G3.1a.2	exon_IV_7053217_7053354	10	SYNONYMOUS_CODING	P/P	ccT/ccA	405	3	1290
IV	7053279	T	A	SNP	Hom	137.5	5		C06G3.1	nhr-105	protein_coding	C06G3.1a.1	exon_IV_7053217_7053424	10	SYNONYMOUS_CODING	P/P	ccT/ccA	405	3	1290
IV	7053279	T	A	SNP	Hom	137.5	5		C06G3.1	nhr-105	protein_coding	C06G3.1b	exon_IV_7053217_7053354	10	SYNONYMOUS_CODING	P/P	ccT/ccA	389	3	1242
IV	7053280	A	C	SNP	Hom	138.5	5		C06G3.1	nhr-105	protein_coding	C06G3.1a.2	exon_IV_7053217_7053354	10	NON_SYNONYMOUS_CODING	T/P	Act/Cct	406	0	1290
IV	7053280	A	C	SNP	Hom	138.5	5		C06G3.1	nhr-105	protein_coding	C06G3.1a.1	exon_IV_7053217_7053424	10	NON_SYNONYMOUS_CODING	T/P	Act/Cct	406	0	1290
IV	7053280	A	C	SNP	Hom	138.5	5		C06G3.1	nhr-105	protein_coding	C06G3.1b	exon_IV_7053217_7053354	10	NON_SYNONYMOUS_CODING	T/P	Act/Cct	390	0	1242
IV	7053281	C	T	SNP	Hom	138.97	5		C06G3.1	nhr-105	protein_coding	C06G3.1a.2	exon_IV_7053217_7053354	10	NON_SYNONYMOUS_CODING	T/I	aCt/aTt	406	0	1290
IV	7053281	C	T	SNP	Hom	138.97	5		C06G3.1	nhr-105	protein_coding	C06G3.1a.1	exon_IV_7053217_7053424	10	NON_SYNONYMOUS_CODING	T/I	aCt/aTt	406	0	1290
IV	7053281	C	T	SNP	Hom	138.97	5		C06G3.1	nhr-105	protein_coding	C06G3.1b	exon_IV_7053217_7053354	10	NON_SYNONYMOUS_CODING	T/I	aCt/aTt	390	0	1242
IV	7599358	G	T	SNP	Hom	90.49	4		Y2C2A.1	tag-80	protein_coding	Y2C2A.1	exon_IV_7598986_7605611	5	NON_SYNONYMOUS_CODING	S/I	aGc/aTc	2750	0	14703
IV	7599376	A	G	SNP	Hom	90.49	4		Y2C2A.1	tag-80	protein_coding	Y2C2A.1	exon_IV_7598986_7605611	5	NON_SYNONYMOUS_CODING	D/G	gAt/gGt	2756	0	14703
IV	7599377	T	A	SNP	Hom	90.49	4		Y2C2A.1	tag-80	protein_coding	Y2C2A.1	exon_IV_7598986_7605611	5	NON_SYNONYMOUS_CODING	D/E	gaT/gaA	2756	1	14703
IV	7599396	T	C	SNP	Hom	57.51	3		Y2C2A.1	tag-80	protein_coding	Y2C2A.1	exon_IV_7598986_7605611	5	NON_SYNONYMOUS_CODING	S/P	Tca/Cca	2763	0	14703
IV	7599422	C	T	SNP	Hom	57.51	3		Y2C2A.1	tag-80	protein_coding	Y2C2A.1	exon_IV_7598986_7605611	5	SYNONYMOUS_CODING	F/F	ttC/ttT	2771	1	14703
IV	7599640	G	T	SNP	Hom	46.01	3		Y2C2A.1	tag-80	protein_coding	Y2C2A.1	exon_IV_7598986_7605611	5	NON_SYNONYMOUS_CODING	S/I	aGc/aTc	2844	0	14703
IV	7600490	A	T	SNP	Hom	174.14	5		Y2C2A.1	tag-80	protein_coding	Y2C2A.1	exon_IV_7598986_7605611	5	NON_SYNONYMOUS_CODING	Q/H	caA/caT	3127	1	14703
IV	8296343	A	G	SNP	Hom	129.55	4		K07H8.1	K07H8.1	protein_coding	K07H8.1	exon_IV_8296135_8296388	4	SYNONYMOUS_CODING	T/T	acA/acG	424	3	1482
IV	9745675	G	A	SNP	Hom	169.15	5		C28D4.5	C28D4.5	protein_coding	C28D4.5	exon_IV_9745536_9745724	4	NON_SYNONYMOUS_CODING	H/Y	Cac/Tac	327	0	1062
IV	10026524	C	T	SNP	Hom	207.08	6		F44D12.4	F44D12.4	protein_coding	F44D12.4	exon_IV_10026390_10027162	3	STOP_GAINED	W/*	tgG/tgA	324	0	1074
IV	10878687	G	A	SNP	Hom	88.4	4		F13E9.6	sdz-13	protein_coding	F13E9.6a	exon_IV_10878649_10878723	2	NON_SYNONYMOUS_CODING	R/C	Cgt/Tgt	40	0	786
IV	10878687	G	A	SNP	Hom	88.4	4		F13E9.6	sdz-13	protein_coding	F13E9.6b	exon_IV_10878649_10878723	6	NON_SYNONYMOUS_CODING	R/C	Cgt/Tgt	172	0	1182
IV	11070925	*	#NAME?	INS	Hom	480.21	11		Y5F2A.3	Y5F2A.3	protein_coding	Y5F2A.3	exon_IV_11070868_11070927	5	FRAME_SHIFT: Y5F2A.3					873
IV	11180503	A	G	SNP	Hom	123.12	4		R07H5.2	cpt-2	protein_coding	R07H5.2b	exon_IV_11180377_11180510	3	NON_SYNONYMOUS_CODING	I/V	Att/Gtt	14	0	1431
IV	11180503	A	G	SNP	Hom	123.12	4		R07H5.2	cpt-2	protein_coding	R07H5.2a.1	exon_IV_11180377_11180510	3	NON_SYNONYMOUS_CODING	I/V	Att/Gtt	184	0	1941
IV	11226249	A	C	SNP	Hom	109.57	4		C29F4.1	col-125	protein_coding	C29F4.1	exon_IV_11225645_11226497	2	NON_SYNONYMOUS_CODING	Q/P	cAa/cCa	229	0	900
IV	11367589	C	T	SNP	Hom	93.19	3		T01G1.3	sec-31	protein_coding	T01G1.3.1	exon_IV_11367587_11367841	9	NON_SYNONYMOUS_CODING	G/E	gGa/gAa	667	0	3252
IV	11367589	C	T	SNP	Hom	93.19	3		T01G1.3	sec-31	protein_coding	T01G1.3.2	exon_IV_11367587_11367841	9	NON_SYNONYMOUS_CODING	G/E	gGa/gAa	667	0	3252
IV	12054129	C	T	SNP	Hom	131.29	5		K08E4.1	spt-5	protein_coding	K08E4.1	exon_IV_12052973_12054625	5	SYNONYMOUS_CODING	F/F	ttC/ttT	794	1	3627
IV	12164023	G	A	SNP	Hom	120.33	4		B0001.6	B0001.6	protein_coding	B0001.6.1	exon_IV_12163978_12164252	15	NON_SYNONYMOUS_CODING	E/K	Gag/Aag	655	0	2025
IV	12164023	G	A	SNP	Hom	120.33	4		B0001.6	B0001.6	protein_coding	B0001.6.2	exon_IV_12163978_12164085	14	NON_SYNONYMOUS_CODING	E/K	Gag/Aag	655	0	2025
IV	12393534	C	A	SNP	Hom	172.58	5		F28D1.9	acs-20	protein_coding	F28D1.9	exon_IV_12393506_12394120	9	NON_SYNONYMOUS_CODING	M/I	atG/atT	624	0	2055
IV	13038869	C	T	SNP	Hom	128.3	4		F49E11.2	F49E11.2	protein_coding	F49E11.2	exon_IV_13038801_13038966	1	NON_SYNONYMOUS_CODING	D/N	Gac/Aac	12	0	1137
IV	13451564	C	T	SNP	Hom	90.21	3		K09B11.9	uso-1	protein_coding	K09B11.9b	exon_IV_13451507_13451757	3	NON_SYNONYMOUS_CODING	A/T	Gcg/Acg	199	0	2628
IV	13451564	C	T	SNP	Hom	90.21	3		K09B11.9	uso-1	protein_coding	K09B11.9a	exon_IV_13451507_13451757	5	NON_SYNONYMOUS_CODING	A/T	Gcg/Acg	265	0	2826
IV	13677366	T	C	SNP	Hom	123.42	4		T23G4.4	oac-48	protein_coding	T23G4.4	exon_IV_13677232_13677445	11	NON_SYNONYMOUS_CODING	I/T	aTa/aCa	582	0	2070
IV	14489675	C	T	SNP	Hom	287.09	8		Y57G11A.1	tag-273	protein_coding	Y57G11A.1b	exon_IV_14489553_14489758	12	NON_SYNONYMOUS_CODING	E/K	Gag/Aag	743	0	2358
IV	14489675	C	T	SNP	Hom	287.09	8		Y57G11A.1	tag-273	protein_coding	Y57G11A.1a	exon_IV_14489553_14489758	6	NON_SYNONYMOUS_CODING	E/K	Gag/Aag	458	0	1797
IV	14649939	C	T	SNP	Hom	85.75	3		Y57G11C.32	Y57G11C.32	protein_coding	Y57G11C.32	exon_IV_14649732_14649995	4	NON_SYNONYMOUS_CODING	M/I	atG/atA	284	0	2388
IV	15476850	*	#NAME?	INS	Hom	375.31	6		Y73F8A.26	Y73F8A.26	protein_coding	Y73F8A.26			SPLICE_SITE_ACCEPTOR
IV	15871060	T	G	SNP	Hom	207.55	7		Y105C5B.1	Y105C5B.1	protein_coding	Y105C5B.1	exon_IV_15870611_15871072	1	NON_SYNONYMOUS_CODING	L/W	tTg/tGg	146	0	936
IV	16199512	T	C	SNP	Hom	331.51	9		Y7A9A.1	Y7A9A.1	protein_coding	Y7A9A.1	exon_IV_16199505_16199600	6	SYNONYMOUS_CODING	L/L	ctT/ctC	304	3	1824
IV	16533645	T	A	SNP	Hom	88	3		Y51H4A.6	Y51H4A.6	protein_coding	Y51H4A.6	exon_IV_16533628_16533788	1	NON_SYNONYMOUS_CODING	F/L	ttT/ttA	6	1	231
IV	16788338	G	T	SNP	Hom	60.05	3		Y43D4A.6	Y43D4A.6	protein_coding	Y43D4A.6	exon_IV_16788315_16788477	4	NON_SYNONYMOUS_CODING	R/L	cGt/cTt	283	0	987
IV	16788339	T	C	SNP	Hom	73.41	3		Y43D4A.6	Y43D4A.6	protein_coding	Y43D4A.6	exon_IV_16788315_16788477	4	SYNONYMOUS_CODING	R/R	cgT/cgC	283	3	987
IV	16788340	A	C	SNP	Hom	73.41	3		Y43D4A.6	Y43D4A.6	protein_coding	Y43D4A.6	exon_IV_16788315_16788477	4	SYNONYMOUS_CODING	R/R	Aga/Cga	284	1	987
IV	17086658	T	C	SNP	Hom	85.75	3		Y116A8C.26	Y116A8C.26	protein_coding	Y116A8C.26a	exon_IV_17086452_17086693	4	NON_SYNONYMOUS_CODING	H/R	cAt/cGt	156	0	2754
MtDNA	5079	G	A	SNP	Hom	1414.08	41		MTCE.21	ctb-1	protein_coding	MTCE.21	exon_MtDNA_4504_5621	1	SYNONYMOUS_CODING	G/G	ggG/ggA	192	3	1110
MtDNA	8429	A	G	SNP	Hom	1377.78	39		MTCE.26	MTCE.26	protein_coding	MTCE.26	exon_MtDNA_7845_9421	1	SYNONYMOUS_CODING	V/V	gtA/gtG	195	3	1575
MtDNA	12998	C	T	SNP	Hom	731.26	19		MTCE.35	MTCE.35	protein_coding	MTCE.35	exon_MtDNA_11691_13272	1	SYNONYMOUS_CODING	G/G	ggC/ggT	436	3	1581
V	5084624	G	A	SNP	Hom	35.63	2		Y58A7A.4	Y58A7A.4	protein_coding	Y58A7A.4	exon_V_5083704_5084683	2	SYNONYMOUS_CODING	Y/Y	taC/taT	107	1	2715
V	5084627	C	T	SNP	Hom	35.63	2		Y58A7A.4	Y58A7A.4	protein_coding	Y58A7A.4	exon_V_5083704_5084683	2	SYNONYMOUS_CODING	V/V	gtG/gtA	106	3	2715
V	5084635	T	C	SNP	Hom	35.63	2		Y58A7A.4	Y58A7A.4	protein_coding	Y58A7A.4	exon_V_5083704_5084683	2	NON_SYNONYMOUS_CODING	N/D	Aat/Gat	104	0	2715
V	5084639	C	A	SNP	Hom	35.63	2		Y58A7A.4	Y58A7A.4	protein_coding	Y58A7A.4	exon_V_5083704_5084683	2	NON_SYNONYMOUS_CODING	K/N	aaG/aaT	102	1	2715
V	5084648	A	G	SNP	Hom	68.27	3		Y58A7A.4	Y58A7A.4	protein_coding	Y58A7A.4	exon_V_5083704_5084683	2	SYNONYMOUS_CODING	D/D	gaT/gaC	99	1	2715
V	5084654	T	C	SNP	Hom	68.27	3		Y58A7A.4	Y58A7A.4	protein_coding	Y58A7A.4	exon_V_5083704_5084683	2	SYNONYMOUS_CODING	T/T	acA/acG	97	3	2715
V	5084666	A	G	SNP	Hom	101.24	4		Y58A7A.4	Y58A7A.4	protein_coding	Y58A7A.4	exon_V_5083704_5084683	2	SYNONYMOUS_CODING	I/I	atT/atC	93	2	2715
V	5084669	T	A	SNP	Hom	101.24	4		Y58A7A.4	Y58A7A.4	protein_coding	Y58A7A.4	exon_V_5083704_5084683	2	SYNONYMOUS_CODING	R/R	cgA/cgT	92	3	2715
V	6159697	G	T	SNP	Hom	167.1	5		W06H8.8	ttn-1	protein_coding	W06H8.8g	exon_V_6156138_6160890	36	NON_SYNONYMOUS_CODING	T/K	aCg/aAg	11018	0	55689
V	6159697	G	T	SNP	Hom	167.1	5		W06H8.8	ttn-1	protein_coding	W06H8.8e.1	exon_V_6156138_6160890	36	NON_SYNONYMOUS_CODING	T/K	aCg/aAg	11018	0	55605
V	6159697	G	T	SNP	Hom	167.1	5		W06H8.8	ttn-1	protein_coding	W06H8.8e.2	exon_V_6156138_6160890	36	NON_SYNONYMOUS_CODING	T/K	aCg/aAg	11018	0	55605
V	6159697	G	T	SNP	Hom	167.1	5		W06H8.8	ttn-1	protein_coding	W06H8.8f	exon_V_6156138_6160890	36	NON_SYNONYMOUS_CODING	T/K	aCg/aAg	11018	0	55560
V	6174234	A	G	SNP	Hom	32.79	2		W06H8.8	ttn-1	protein_coding	W06H8.8g	exon_V_6171490_6183706	27	NON_SYNONYMOUS_CODING	F/L	Ttc/Ctc	7629	0	55689
V	6174234	A	G	SNP	Hom	32.79	2		W06H8.8	ttn-1	protein_coding	W06H8.8e.1	exon_V_6171490_6183706	27	NON_SYNONYMOUS_CODING	F/L	Ttc/Ctc	7629	0	55605
V	6174234	A	G	SNP	Hom	32.79	2		W06H8.8	ttn-1	protein_coding	W06H8.8e.2	exon_V_6171490_6183706	27	NON_SYNONYMOUS_CODING	F/L	Ttc/Ctc	7629	0	55605
V	6174234	A	G	SNP	Hom	32.79	2		W06H8.8	ttn-1	protein_coding	W06H8.8d	exon_V_6171490_6180836	28	NON_SYNONYMOUS_CODING	F/L	Ttc/Ctc	7609	0	31737
V	6174234	A	G	SNP	Hom	32.79	2		W06H8.8	ttn-1	protein_coding	W06H8.8f	exon_V_6171490_6183706	27	NON_SYNONYMOUS_CODING	F/L	Ttc/Ctc	7629	0	55560
V	6174235	A	T	SNP	Hom	35.63	2		W06H8.8	ttn-1	protein_coding	W06H8.8g	exon_V_6171490_6183706	27	NON_SYNONYMOUS_CODING	N/K	aaT/aaA	7628	1	55689
V	6174235	A	T	SNP	Hom	35.63	2		W06H8.8	ttn-1	protein_coding	W06H8.8e.1	exon_V_6171490_6183706	27	NON_SYNONYMOUS_CODING	N/K	aaT/aaA	7628	1	55605
V	6174235	A	T	SNP	Hom	35.63	2		W06H8.8	ttn-1	protein_coding	W06H8.8e.2	exon_V_6171490_6183706	27	NON_SYNONYMOUS_CODING	N/K	aaT/aaA	7628	1	55605
V	6174235	A	T	SNP	Hom	35.63	2		W06H8.8	ttn-1	protein_coding	W06H8.8d	exon_V_6171490_6180836	28	NON_SYNONYMOUS_CODING	N/K	aaT/aaA	7608	1	31737
V	6174235	A	T	SNP	Hom	35.63	2		W06H8.8	ttn-1	protein_coding	W06H8.8f	exon_V_6171490_6183706	27	NON_SYNONYMOUS_CODING	N/K	aaT/aaA	7628	1	55560
V	6174242	T	G	SNP	Hom	35.63	2		W06H8.8	ttn-1	protein_coding	W06H8.8g	exon_V_6171490_6183706	27	NON_SYNONYMOUS_CODING	D/A	gAt/gCt	7626	0	55689
V	6174242	T	G	SNP	Hom	35.63	2		W06H8.8	ttn-1	protein_coding	W06H8.8e.1	exon_V_6171490_6183706	27	NON_SYNONYMOUS_CODING	D/A	gAt/gCt	7626	0	55605
V	6174242	T	G	SNP	Hom	35.63	2		W06H8.8	ttn-1	protein_coding	W06H8.8e.2	exon_V_6171490_6183706	27	NON_SYNONYMOUS_CODING	D/A	gAt/gCt	7626	0	55605
V	6174242	T	G	SNP	Hom	35.63	2		W06H8.8	ttn-1	protein_coding	W06H8.8d	exon_V_6171490_6180836	28	NON_SYNONYMOUS_CODING	D/A	gAt/gCt	7606	0	31737
V	6174242	T	G	SNP	Hom	35.63	2		W06H8.8	ttn-1	protein_coding	W06H8.8f	exon_V_6171490_6183706	27	NON_SYNONYMOUS_CODING	D/A	gAt/gCt	7626	0	55560
V	6177079	C	A	SNP	Hom	87	4		W06H8.8	ttn-1	protein_coding	W06H8.8g	exon_V_6171490_6183706	27	SYNONYMOUS_CODING	V/V	gtG/gtT	6680	3	55689
V	6177079	C	A	SNP	Hom	87	4		W06H8.8	ttn-1	protein_coding	W06H8.8e.1	exon_V_6171490_6183706	27	SYNONYMOUS_CODING	V/V	gtG/gtT	6680	3	55605
V	6177079	C	A	SNP	Hom	87	4		W06H8.8	ttn-1	protein_coding	W06H8.8e.2	exon_V_6171490_6183706	27	SYNONYMOUS_CODING	V/V	gtG/gtT	6680	3	55605
V	6177079	C	A	SNP	Hom	87	4		W06H8.8	ttn-1	protein_coding	W06H8.8d	exon_V_6171490_6180836	28	SYNONYMOUS_CODING	V/V	gtG/gtT	6660	3	31737
V	6177079	C	A	SNP	Hom	87	4		W06H8.8	ttn-1	protein_coding	W06H8.8f	exon_V_6171490_6183706	27	SYNONYMOUS_CODING	V/V	gtG/gtT	6680	3	55560
V	6177083	T	G	SNP	Hom	45.74	3		W06H8.8	ttn-1	protein_coding	W06H8.8g	exon_V_6171490_6183706	27	NON_SYNONYMOUS_CODING	Q/P	cAa/cCa	6679	0	55689
V	6177083	T	G	SNP	Hom	45.74	3		W06H8.8	ttn-1	protein_coding	W06H8.8e.1	exon_V_6171490_6183706	27	NON_SYNONYMOUS_CODING	Q/P	cAa/cCa	6679	0	55605
V	6177083	T	G	SNP	Hom	45.74	3		W06H8.8	ttn-1	protein_coding	W06H8.8e.2	exon_V_6171490_6183706	27	NON_SYNONYMOUS_CODING	Q/P	cAa/cCa	6679	0	55605
V	6177083	T	G	SNP	Hom	45.74	3		W06H8.8	ttn-1	protein_coding	W06H8.8d	exon_V_6171490_6180836	28	NON_SYNONYMOUS_CODING	Q/P	cAa/cCa	6659	0	31737
V	6177083	T	G	SNP	Hom	45.74	3		W06H8.8	ttn-1	protein_coding	W06H8.8f	exon_V_6171490_6183706	27	NON_SYNONYMOUS_CODING	Q/P	cAa/cCa	6679	0	55560
V	6177745	A	C	SNP	Hom	35.63	2		W06H8.8	ttn-1	protein_coding	W06H8.8g	exon_V_6171490_6183706	27	NON_SYNONYMOUS_CODING	I/M	atT/atG	6458	2	55689
V	6177745	A	C	SNP	Hom	35.63	2		W06H8.8	ttn-1	protein_coding	W06H8.8e.1	exon_V_6171490_6183706	27	NON_SYNONYMOUS_CODING	I/M	atT/atG	6458	2	55605
V	6177745	A	C	SNP	Hom	35.63	2		W06H8.8	ttn-1	protein_coding	W06H8.8e.2	exon_V_6171490_6183706	27	NON_SYNONYMOUS_CODING	I/M	atT/atG	6458	2	55605
V	6177745	A	C	SNP	Hom	35.63	2		W06H8.8	ttn-1	protein_coding	W06H8.8d	exon_V_6171490_6180836	28	NON_SYNONYMOUS_CODING	I/M	atT/atG	6438	2	31737
V	6177745	A	C	SNP	Hom	35.63	2		W06H8.8	ttn-1	protein_coding	W06H8.8f	exon_V_6171490_6183706	27	NON_SYNONYMOUS_CODING	I/M	atT/atG	6458	2	55560
V	6177746	A	T	SNP	Hom	35.63	2		W06H8.8	ttn-1	protein_coding	W06H8.8g	exon_V_6171490_6183706	27	NON_SYNONYMOUS_CODING	I/N	aTt/aAt	6458	0	55689
V	6177746	A	T	SNP	Hom	35.63	2		W06H8.8	ttn-1	protein_coding	W06H8.8e.1	exon_V_6171490_6183706	27	NON_SYNONYMOUS_CODING	I/N	aTt/aAt	6458	0	55605
V	6177746	A	T	SNP	Hom	35.63	2		W06H8.8	ttn-1	protein_coding	W06H8.8e.2	exon_V_6171490_6183706	27	NON_SYNONYMOUS_CODING	I/N	aTt/aAt	6458	0	55605
V	6177746	A	T	SNP	Hom	35.63	2		W06H8.8	ttn-1	protein_coding	W06H8.8d	exon_V_6171490_6180836	28	NON_SYNONYMOUS_CODING	I/N	aTt/aAt	6438	0	31737
V	6177746	A	T	SNP	Hom	35.63	2		W06H8.8	ttn-1	protein_coding	W06H8.8f	exon_V_6171490_6183706	27	NON_SYNONYMOUS_CODING	I/N	aTt/aAt	6458	0	55560
V	6177786	A	G	SNP	Hom	35.63	2		W06H8.8	ttn-1	protein_coding	W06H8.8g	exon_V_6171490_6183706	27	NON_SYNONYMOUS_CODING	S/P	Tca/Cca	6445	0	55689
V	6177786	A	G	SNP	Hom	35.63	2		W06H8.8	ttn-1	protein_coding	W06H8.8e.1	exon_V_6171490_6183706	27	NON_SYNONYMOUS_CODING	S/P	Tca/Cca	6445	0	55605
V	6177786	A	G	SNP	Hom	35.63	2		W06H8.8	ttn-1	protein_coding	W06H8.8e.2	exon_V_6171490_6183706	27	NON_SYNONYMOUS_CODING	S/P	Tca/Cca	6445	0	55605
V	6177786	A	G	SNP	Hom	35.63	2		W06H8.8	ttn-1	protein_coding	W06H8.8d	exon_V_6171490_6180836	28	NON_SYNONYMOUS_CODING	S/P	Tca/Cca	6425	0	31737
V	6177786	A	G	SNP	Hom	35.63	2		W06H8.8	ttn-1	protein_coding	W06H8.8f	exon_V_6171490_6183706	27	NON_SYNONYMOUS_CODING	S/P	Tca/Cca	6445	0	55560
V	6178932	T	C	SNP	Hom	89.71	4		W06H8.8	ttn-1	protein_coding	W06H8.8g	exon_V_6171490_6183706	27	NON_SYNONYMOUS_CODING	I/V	Att/Gtt	6063	0	55689
V	6178932	T	C	SNP	Hom	89.71	4		W06H8.8	ttn-1	protein_coding	W06H8.8e.1	exon_V_6171490_6183706	27	NON_SYNONYMOUS_CODING	I/V	Att/Gtt	6063	0	55605
V	6178932	T	C	SNP	Hom	89.71	4		W06H8.8	ttn-1	protein_coding	W06H8.8e.2	exon_V_6171490_6183706	27	NON_SYNONYMOUS_CODING	I/V	Att/Gtt	6063	0	55605
V	6178932	T	C	SNP	Hom	89.71	4		W06H8.8	ttn-1	protein_coding	W06H8.8d	exon_V_6171490_6180836	28	NON_SYNONYMOUS_CODING	I/V	Att/Gtt	6043	0	31737
V	6178932	T	C	SNP	Hom	89.71	4		W06H8.8	ttn-1	protein_coding	W06H8.8f	exon_V_6171490_6183706	27	NON_SYNONYMOUS_CODING	I/V	Att/Gtt	6063	0	55560
V	6178970	T	G	SNP	Hom	68.27	3		W06H8.8	ttn-1	protein_coding	W06H8.8g	exon_V_6171490_6183706	27	NON_SYNONYMOUS_CODING	Q/P	cAa/cCa	6050	0	55689
V	6178970	T	G	SNP	Hom	68.27	3		W06H8.8	ttn-1	protein_coding	W06H8.8e.1	exon_V_6171490_6183706	27	NON_SYNONYMOUS_CODING	Q/P	cAa/cCa	6050	0	55605
V	6178970	T	G	SNP	Hom	68.27	3		W06H8.8	ttn-1	protein_coding	W06H8.8e.2	exon_V_6171490_6183706	27	NON_SYNONYMOUS_CODING	Q/P	cAa/cCa	6050	0	55605
V	6178970	T	G	SNP	Hom	68.27	3		W06H8.8	ttn-1	protein_coding	W06H8.8d	exon_V_6171490_6180836	28	NON_SYNONYMOUS_CODING	Q/P	cAa/cCa	6030	0	31737
V	6178970	T	G	SNP	Hom	68.27	3		W06H8.8	ttn-1	protein_coding	W06H8.8f	exon_V_6171490_6183706	27	NON_SYNONYMOUS_CODING	Q/P	cAa/cCa	6050	0	55560
V	6178978	T	C	SNP	Hom	68.27	3		W06H8.8	ttn-1	protein_coding	W06H8.8g	exon_V_6171490_6183706	27	SYNONYMOUS_CODING	K/K	aaA/aaG	6047	1	55689
V	6178978	T	C	SNP	Hom	68.27	3		W06H8.8	ttn-1	protein_coding	W06H8.8e.1	exon_V_6171490_6183706	27	SYNONYMOUS_CODING	K/K	aaA/aaG	6047	1	55605
V	6178978	T	C	SNP	Hom	68.27	3		W06H8.8	ttn-1	protein_coding	W06H8.8e.2	exon_V_6171490_6183706	27	SYNONYMOUS_CODING	K/K	aaA/aaG	6047	1	55605
V	6178978	T	C	SNP	Hom	68.27	3		W06H8.8	ttn-1	protein_coding	W06H8.8d	exon_V_6171490_6180836	28	SYNONYMOUS_CODING	K/K	aaA/aaG	6027	1	31737
V	6178978	T	C	SNP	Hom	68.27	3		W06H8.8	ttn-1	protein_coding	W06H8.8f	exon_V_6171490_6183706	27	SYNONYMOUS_CODING	K/K	aaA/aaG	6047	1	55560
V	6178981	G	T	SNP	Hom	68.27	3		W06H8.8	ttn-1	protein_coding	W06H8.8g	exon_V_6171490_6183706	27	NON_SYNONYMOUS_CODING	H/Q	caC/caA	6046	1	55689
V	6178981	G	T	SNP	Hom	68.27	3		W06H8.8	ttn-1	protein_coding	W06H8.8e.1	exon_V_6171490_6183706	27	NON_SYNONYMOUS_CODING	H/Q	caC/caA	6046	1	55605
V	6178981	G	T	SNP	Hom	68.27	3		W06H8.8	ttn-1	protein_coding	W06H8.8e.2	exon_V_6171490_6183706	27	NON_SYNONYMOUS_CODING	H/Q	caC/caA	6046	1	55605
V	6178981	G	T	SNP	Hom	68.27	3		W06H8.8	ttn-1	protein_coding	W06H8.8d	exon_V_6171490_6180836	28	NON_SYNONYMOUS_CODING	H/Q	caC/caA	6026	1	31737
V	6178981	G	T	SNP	Hom	68.27	3		W06H8.8	ttn-1	protein_coding	W06H8.8f	exon_V_6171490_6183706	27	NON_SYNONYMOUS_CODING	H/Q	caC/caA	6046	1	55560
V	6178984	C	T	SNP	Hom	68.27	3		W06H8.8	ttn-1	protein_coding	W06H8.8g	exon_V_6171490_6183706	27	SYNONYMOUS_CODING	E/E	gaG/gaA	6045	1	55689
V	6178984	C	T	SNP	Hom	68.27	3		W06H8.8	ttn-1	protein_coding	W06H8.8e.1	exon_V_6171490_6183706	27	SYNONYMOUS_CODING	E/E	gaG/gaA	6045	1	55605
V	6178984	C	T	SNP	Hom	68.27	3		W06H8.8	ttn-1	protein_coding	W06H8.8e.2	exon_V_6171490_6183706	27	SYNONYMOUS_CODING	E/E	gaG/gaA	6045	1	55605
V	6178984	C	T	SNP	Hom	68.27	3		W06H8.8	ttn-1	protein_coding	W06H8.8d	exon_V_6171490_6180836	28	SYNONYMOUS_CODING	E/E	gaG/gaA	6025	1	31737
V	6178984	C	T	SNP	Hom	68.27	3		W06H8.8	ttn-1	protein_coding	W06H8.8f	exon_V_6171490_6183706	27	SYNONYMOUS_CODING	E/E	gaG/gaA	6045	1	55560
V	6178990	A	G	SNP	Hom	65.43	3		W06H8.8	ttn-1	protein_coding	W06H8.8g	exon_V_6171490_6183706	27	SYNONYMOUS_CODING	I/I	atT/atC	6043	2	55689
V	6178990	A	G	SNP	Hom	65.43	3		W06H8.8	ttn-1	protein_coding	W06H8.8e.1	exon_V_6171490_6183706	27	SYNONYMOUS_CODING	I/I	atT/atC	6043	2	55605
V	6178990	A	G	SNP	Hom	65.43	3		W06H8.8	ttn-1	protein_coding	W06H8.8e.2	exon_V_6171490_6183706	27	SYNONYMOUS_CODING	I/I	atT/atC	6043	2	55605
V	6178990	A	G	SNP	Hom	65.43	3		W06H8.8	ttn-1	protein_coding	W06H8.8d	exon_V_6171490_6180836	28	SYNONYMOUS_CODING	I/I	atT/atC	6023	2	31737
V	6178990	A	G	SNP	Hom	65.43	3		W06H8.8	ttn-1	protein_coding	W06H8.8f	exon_V_6171490_6183706	27	SYNONYMOUS_CODING	I/I	atT/atC	6043	2	55560
V	6178996	A	T	SNP	Hom	68.27	3		W06H8.8	ttn-1	protein_coding	W06H8.8g	exon_V_6171490_6183706	27	SYNONYMOUS_CODING	A/A	gcT/gcA	6041	3	55689
V	6178996	A	T	SNP	Hom	68.27	3		W06H8.8	ttn-1	protein_coding	W06H8.8e.1	exon_V_6171490_6183706	27	SYNONYMOUS_CODING	A/A	gcT/gcA	6041	3	55605
V	6178996	A	T	SNP	Hom	68.27	3		W06H8.8	ttn-1	protein_coding	W06H8.8e.2	exon_V_6171490_6183706	27	SYNONYMOUS_CODING	A/A	gcT/gcA	6041	3	55605
V	6178996	A	T	SNP	Hom	68.27	3		W06H8.8	ttn-1	protein_coding	W06H8.8d	exon_V_6171490_6180836	28	SYNONYMOUS_CODING	A/A	gcT/gcA	6021	3	31737
V	6178996	A	T	SNP	Hom	68.27	3		W06H8.8	ttn-1	protein_coding	W06H8.8f	exon_V_6171490_6183706	27	SYNONYMOUS_CODING	A/A	gcT/gcA	6041	3	55560
V	6179532	T	A	SNP	Hom	45.87	4		W06H8.8	ttn-1	protein_coding	W06H8.8g	exon_V_6171490_6183706	27	NON_SYNONYMOUS_CODING	T/S	Act/Tct	5863	0	55689
V	6179532	T	A	SNP	Hom	45.87	4		W06H8.8	ttn-1	protein_coding	W06H8.8e.1	exon_V_6171490_6183706	27	NON_SYNONYMOUS_CODING	T/S	Act/Tct	5863	0	55605
V	6179532	T	A	SNP	Hom	45.87	4		W06H8.8	ttn-1	protein_coding	W06H8.8e.2	exon_V_6171490_6183706	27	NON_SYNONYMOUS_CODING	T/S	Act/Tct	5863	0	55605
V	6179532	T	A	SNP	Hom	45.87	4		W06H8.8	ttn-1	protein_coding	W06H8.8d	exon_V_6171490_6180836	28	NON_SYNONYMOUS_CODING	T/S	Act/Tct	5843	0	31737
V	6179532	T	A	SNP	Hom	45.87	4		W06H8.8	ttn-1	protein_coding	W06H8.8f	exon_V_6171490_6183706	27	NON_SYNONYMOUS_CODING	T/S	Act/Tct	5863	0	55560
V	6179534	G	C	SNP	Hom	46.65	4		W06H8.8	ttn-1	protein_coding	W06H8.8g	exon_V_6171490_6183706	27	NON_SYNONYMOUS_CODING	P/R	cCt/cGt	5862	0	55689
V	6179534	G	C	SNP	Hom	46.65	4		W06H8.8	ttn-1	protein_coding	W06H8.8e.1	exon_V_6171490_6183706	27	NON_SYNONYMOUS_CODING	P/R	cCt/cGt	5862	0	55605
V	6179534	G	C	SNP	Hom	46.65	4		W06H8.8	ttn-1	protein_coding	W06H8.8e.2	exon_V_6171490_6183706	27	NON_SYNONYMOUS_CODING	P/R	cCt/cGt	5862	0	55605
V	6179534	G	C	SNP	Hom	46.65	4		W06H8.8	ttn-1	protein_coding	W06H8.8d	exon_V_6171490_6180836	28	NON_SYNONYMOUS_CODING	P/R	cCt/cGt	5842	0	31737
V	6179534	G	C	SNP	Hom	46.65	4		W06H8.8	ttn-1	protein_coding	W06H8.8f	exon_V_6171490_6183706	27	NON_SYNONYMOUS_CODING	P/R	cCt/cGt	5862	0	55560
V	6824090	C	T	SNP	Hom	202.52	6		T15B7.7	T15B7.7	protein_coding	T15B7.7	exon_V_6824013_6824218	1	SYNONYMOUS_CODING	N/N	aaC/aaT	26	1	1374
V	6889636	C	G	SNP	Hom	94.28	4		K11C4.3	unc-70	protein_coding	K11C4.3b	exon_V_6889581_6889664	10	SYNONYMOUS_CODING	A/A	gcC/gcG	2148	3	6909
V	6889637	G	C	SNP	Hom	94.28	4		K11C4.3	unc-70	protein_coding	K11C4.3b	exon_V_6889581_6889664	10	NON_SYNONYMOUS_CODING	A/P	Gca/Cca	2149	0	6909
V	6956711	T	C	SNP	Hom	163.27	5		T07H8.4	mec-1	protein_coding	T07H8.4d.1	exon_V_6956619_6956760	2	NON_SYNONYMOUS_CODING	L/P	cTa/cCa	31	0	5988
V	6956711	T	C	SNP	Hom	163.27	5		T07H8.4	mec-1	protein_coding	T07H8.4d.2	exon_V_6956620_6956760	2	NON_SYNONYMOUS_CODING	L/P	cTa/cCa	31	0	5988
V	6956711	T	C	SNP	Hom	163.27	5		T07H8.4	mec-1	protein_coding	T07H8.4h.1	exon_V_6956619_6956760	2	NON_SYNONYMOUS_CODING	L/P	cTa/cCa	31	0	6021
V	6956711	T	C	SNP	Hom	163.27	5		T07H8.4	mec-1	protein_coding	T07H8.4h.2	exon_V_6956620_6956760	2	NON_SYNONYMOUS_CODING	L/P	cTa/cCa	31	0	6021
V	6956711	T	C	SNP	Hom	163.27	5		T07H8.4	mec-1	protein_coding	T07H8.4j	exon_V_6956620_6956760	2	NON_SYNONYMOUS_CODING	L/P	cTa/cCa	31	0	768
V	6956711	T	C	SNP	Hom	163.27	5		T07H8.4	mec-1	protein_coding	T07H8.4i	exon_V_6956620_6956760	2	NON_SYNONYMOUS_CODING	L/P	cTa/cCa	31	0	2865
V	6956711	T	C	SNP	Hom	163.27	5		T07H8.4	mec-1	protein_coding	T07H8.4b	exon_V_6956620_6956760	2	NON_SYNONYMOUS_CODING	L/P	cTa/cCa	31	0	5058
V	6956711	T	C	SNP	Hom	163.27	5		T07H8.4	mec-1	protein_coding	T07H8.4a	exon_V_6956620_6956760	2	NON_SYNONYMOUS_CODING	L/P	cTa/cCa	31	0	6024
V	6956711	T	C	SNP	Hom	163.27	5		T07H8.4	mec-1	protein_coding	T07H8.4c	exon_V_6956620_6956760	2	NON_SYNONYMOUS_CODING	L/P	cTa/cCa	31	0	3504
V	6956743	C	G	SNP	Hom	123.51	4		T07H8.4	mec-1	protein_coding	T07H8.4d.1	exon_V_6956619_6956760	2	NON_SYNONYMOUS_CODING	R/G	Cgc/Ggc	42	0	5988
V	6956743	C	G	SNP	Hom	123.51	4		T07H8.4	mec-1	protein_coding	T07H8.4d.2	exon_V_6956620_6956760	2	NON_SYNONYMOUS_CODING	R/G	Cgc/Ggc	42	0	5988
V	6956743	C	G	SNP	Hom	123.51	4		T07H8.4	mec-1	protein_coding	T07H8.4h.1	exon_V_6956619_6956760	2	NON_SYNONYMOUS_CODING	R/G	Cgc/Ggc	42	0	6021
V	6956743	C	G	SNP	Hom	123.51	4		T07H8.4	mec-1	protein_coding	T07H8.4h.2	exon_V_6956620_6956760	2	NON_SYNONYMOUS_CODING	R/G	Cgc/Ggc	42	0	6021
V	6956743	C	G	SNP	Hom	123.51	4		T07H8.4	mec-1	protein_coding	T07H8.4j	exon_V_6956620_6956760	2	NON_SYNONYMOUS_CODING	R/G	Cgc/Ggc	42	0	768
V	6956743	C	G	SNP	Hom	123.51	4		T07H8.4	mec-1	protein_coding	T07H8.4i	exon_V_6956620_6956760	2	NON_SYNONYMOUS_CODING	R/G	Cgc/Ggc	42	0	2865
V	6956743	C	G	SNP	Hom	123.51	4		T07H8.4	mec-1	protein_coding	T07H8.4b	exon_V_6956620_6956760	2	NON_SYNONYMOUS_CODING	R/G	Cgc/Ggc	42	0	5058
V	6956743	C	G	SNP	Hom	123.51	4		T07H8.4	mec-1	protein_coding	T07H8.4a	exon_V_6956620_6956760	2	NON_SYNONYMOUS_CODING	R/G	Cgc/Ggc	42	0	6024
V	6956743	C	G	SNP	Hom	123.51	4		T07H8.4	mec-1	protein_coding	T07H8.4c	exon_V_6956620_6956760	2	NON_SYNONYMOUS_CODING	R/G	Cgc/Ggc	42	0	3504
V	6956744	G	C	SNP	Hom	123.51	4		T07H8.4	mec-1	protein_coding	T07H8.4d.1	exon_V_6956619_6956760	2	NON_SYNONYMOUS_CODING	R/P	cGc/cCc	42	0	5988
V	6956744	G	C	SNP	Hom	123.51	4		T07H8.4	mec-1	protein_coding	T07H8.4d.2	exon_V_6956620_6956760	2	NON_SYNONYMOUS_CODING	R/P	cGc/cCc	42	0	5988
V	6956744	G	C	SNP	Hom	123.51	4		T07H8.4	mec-1	protein_coding	T07H8.4h.1	exon_V_6956619_6956760	2	NON_SYNONYMOUS_CODING	R/P	cGc/cCc	42	0	6021
V	6956744	G	C	SNP	Hom	123.51	4		T07H8.4	mec-1	protein_coding	T07H8.4h.2	exon_V_6956620_6956760	2	NON_SYNONYMOUS_CODING	R/P	cGc/cCc	42	0	6021
V	6956744	G	C	SNP	Hom	123.51	4		T07H8.4	mec-1	protein_coding	T07H8.4j	exon_V_6956620_6956760	2	NON_SYNONYMOUS_CODING	R/P	cGc/cCc	42	0	768
V	6956744	G	C	SNP	Hom	123.51	4		T07H8.4	mec-1	protein_coding	T07H8.4i	exon_V_6956620_6956760	2	NON_SYNONYMOUS_CODING	R/P	cGc/cCc	42	0	2865
V	6956744	G	C	SNP	Hom	123.51	4		T07H8.4	mec-1	protein_coding	T07H8.4b	exon_V_6956620_6956760	2	NON_SYNONYMOUS_CODING	R/P	cGc/cCc	42	0	5058
V	6956744	G	C	SNP	Hom	123.51	4		T07H8.4	mec-1	protein_coding	T07H8.4a	exon_V_6956620_6956760	2	NON_SYNONYMOUS_CODING	R/P	cGc/cCc	42	0	6024
V	6956744	G	C	SNP	Hom	123.51	4		T07H8.4	mec-1	protein_coding	T07H8.4c	exon_V_6956620_6956760	2	NON_SYNONYMOUS_CODING	R/P	cGc/cCc	42	0	3504
V	7403427	A	G	SNP	Hom	91.01	3		R13D7.3	srj-13	protein_coding	R13D7.3	exon_V_7403413_7403514	5	SYNONYMOUS_CODING	E/E	gaA/gaG	195	1	1008
V	7546600	G	A	SNP	Hom	256.76	7		C54F6.14	ftn-1	protein_coding	C54F6.14	exon_V_7546448_7546627	4	NON_SYNONYMOUS_CODING	H/Y	Cac/Tac	147	0	513
V	8757754	G	T	SNP	Hom	133.74	4		B0507.7	B0507.7	protein_coding	B0507.7.1	exon_V_8757535_8757840	4	NON_SYNONYMOUS_CODING	N/K	aaC/aaA	150	1	1107
V	8757754	G	T	SNP	Hom	133.74	4		B0507.7	B0507.7	protein_coding	B0507.7.2	exon_V_8757535_8757840	4	NON_SYNONYMOUS_CODING	N/K	aaC/aaA	150	1	1107
V	8757755	T	G	SNP	Hom	171.54	5		B0507.7	B0507.7	protein_coding	B0507.7.1	exon_V_8757535_8757840	4	NON_SYNONYMOUS_CODING	N/T	aAc/aCc	150	0	1107
V	8757755	T	G	SNP	Hom	171.54	5		B0507.7	B0507.7	protein_coding	B0507.7.2	exon_V_8757535_8757840	4	NON_SYNONYMOUS_CODING	N/T	aAc/aCc	150	0	1107
V	9162497	T	G	SNP	Hom	164.8	6		B0222.7	col-145	protein_coding	B0222.7	exon_V_9162028_9162801	2	NON_SYNONYMOUS_CODING	Q/P	cAa/cCa	139	0	885
V	9928618	C	T	SNP	Hom	50.3	2		T07C12.12	T07C12.12	protein_coding	T07C12.12	exon_V_9928597_9928695	8	SYNONYMOUS_CODING	Q/Q	caG/caA	581	1	1848
V	12974823	C	T	SNP	Hom	88.09	3		R186.5	shw-3	protein_coding	R186.5	exon_V_12974480_12974884	7	NON_SYNONYMOUS_CODING	C/Y	tGt/tAt	256	0	1440
V	13755427	C	T	SNP	Hom	53.22	2		F20G2.2	F20G2.2	protein_coding	F20G2.2.1	exon_V_13755392_13755679	3	NON_SYNONYMOUS_CODING	V/I	Gtt/Att	157	0	750
V	13755427	C	T	SNP	Hom	53.22	2		F20G2.2	F20G2.2	protein_coding	F20G2.2.2	exon_V_13755392_13755679	3	NON_SYNONYMOUS_CODING	V/I	Gtt/Att	157	0	750
V	13931070	A	T	SNP	Hom	202.45	7		C06B3.14	srxa-13	protein_coding	C06B3.14	exon_V_13931044_13931238	8	NON_SYNONYMOUS_CODING	L/F	ttA/ttT	255	1	933
V	13981772	A	G	SNP	Hom	37.45	2		T26F2.2	T26F2.2	protein_coding	T26F2.2	exon_V_13981533_13981777	6	SYNONYMOUS_CODING	D/D	gaT/gaC	220	1	879
V	14733454	G	C	SNP	Hom	164.49	5		Y50E8A.4	unc-61	protein_coding	Y50E8A.4b	exon_V_14733381_14733475	3	NON_SYNONYMOUS_CODING	L/V	Ctt/Gtt	73	0	1386
V	14733454	G	C	SNP	Hom	164.49	5		Y50E8A.4	unc-61	protein_coding	Y50E8A.4c	exon_V_14733381_14733475	3	NON_SYNONYMOUS_CODING	L/V	Ctt/Gtt	73	0	1398
V	14733454	G	C	SNP	Hom	164.49	5		Y50E8A.4	unc-61	protein_coding	Y50E8A.4a	exon_V_14733381_14733475	4	NON_SYNONYMOUS_CODING	L/V	Ctt/Gtt	142	0	1593
V	15069261	C	T	SNP	Hom	172.28	5		C01G10.12	dnj-3	protein_coding	C01G10.12	exon_V_15069255_15069359	4	SYNONYMOUS_CODING	P/P	ccC/ccT	147	3	576
V	15440061	*	+C	INS	Hom	228.09	6		T26H5.6	T26H5.6	pseudogene	T26H5.6			SPLICE_SITE_ACCEPTOR
V	18260707	C	T	SNP	Hom	173.18	5		R10E8.6	R10E8.6	protein_coding	R10E8.6	exon_V_18260605_18261532	6	SYNONYMOUS_CODING	G/G	ggG/ggA	1308	3	5091
V	18477531	C	T	SNP	Hom	127.07	4		ZK228.7	srh-179	protein_coding	ZK228.7	exon_V_18477495_18477798	3	NON_SYNONYMOUS_CODING	P/S	Ccc/Tcc	181	0	990
V	19335043	C	A	SNP	Hom	93.19	3		C14B4.2	C14B4.2	protein_coding	C14B4.2	exon_V_19334894_19335148	15	NON_SYNONYMOUS_CODING	E/D	gaG/gaT	1612	1	5331
V	19828957	T	C	SNP	Hom	85.77	3		Y116F11B.3	pcp-4	protein_coding	Y116F11B.3.2	exon_V_19828783_19829263	2	SYNONYMOUS_CODING	Q/Q	caA/caG	228	1	3129
V	19828957	T	C	SNP	Hom	85.77	3		Y116F11B.3	pcp-4	protein_coding	Y116F11B.3.1	exon_V_19828783_19829263	2	SYNONYMOUS_CODING	Q/Q	caA/caG	228	1	3129
V	19985645	C	T	SNP	Hom	119.44	4		Y60A3A.31	Y60A3A.31	protein_coding	Y60A3A.31			SPLICE_SITE_ACCEPTOR
V	19990058	C	T	SNP	Hom	90.21	3		Y60A3A.22	sri-67	protein_coding	Y60A3A.22a	exon_V_19989886_19990310	3	NON_SYNONYMOUS_CODING	S/F	tCt/tTt	226	0	975
V	19990058	C	T	SNP	Hom	90.21	3		Y60A3A.22	sri-67	protein_coding	Y60A3A.22b	exon_V_19989989_19990181	4	SYNONYMOUS_CODING	I/I	atC/atT	208	2	747
V	20308063	C	T	SNP	Hom	52.22	2		ZC15.1	ZC15.1	protein_coding	ZC15.1	exon_V_20307489_20308216	4	NON_SYNONYMOUS_CODING	A/V	gCc/gTc	618	0	2628
X	5691	*	#NAME?	INS	Hom	296.06	10		CE7X_3.1	CE7X_3.1	protein_coding	CE7X_3.1	exon_X_5650_5739	2	FRAME_SHIFT: CE7X_3.1					909
X	5704	*	#NAME?	INS	Hom	423.81	13		CE7X_3.1	CE7X_3.1	protein_coding	CE7X_3.1	exon_X_5650_5739	2	FRAME_SHIFT: CE7X_3.1					909
X	425546	C	G	SNP	Hom	218.58	6		ZK1193.4	ZK1193.4	protein_coding	ZK1193.4	exon_X_425530_425632	1	SYNONYMOUS_CODING	G/G	ggG/ggC	27	3	1068
X	1017349	T	A	SNP	Hom	84.03	3		F55A4.2	F55A4.2	protein_coding	F55A4.2	exon_X_1017135_1017564	1	NON_SYNONYMOUS_CODING	N/I	aAc/aTc	51	0	1107
X	1615117	*	-C	DEL	Hom	246.16	8		H11E01.3	H11E01.3	protein_coding	H11E01.3	exon_X_1613913_1617169	10	FRAME_SHIFT: H11E01.3					4395
X	1615125	*	-C	DEL	Hom	269.8	8		H11E01.3	H11E01.3	protein_coding	H11E01.3	exon_X_1613913_1617169	10	FRAME_SHIFT: H11E01.3					4395
X	1615135	*	-C	DEL	Hom	269.81	8		H11E01.3	H11E01.3	protein_coding	H11E01.3	exon_X_1613913_1617169	10	FRAME_SHIFT: H11E01.3					4395
X	2165878	*	#NAME?	INS	Hom	373.15	9		F48B9.3	F48B9.3	protein_coding	F48B9.3	exon_X_2165745_2165932	5	FRAME_SHIFT: F48B9.3					585
X	2585538	T	A	SNP	Hom	91.01	3		H01M10.2	H01M10.2	protein_coding	H01M10.2	exon_X_2585478_2585619	2	NON_SYNONYMOUS_CODING	Q/L	cAa/cTa	48	0	783
X	3237692	A	G	SNP	Hom	291.22	8		F40F4.6	F40F4.6	protein_coding	F40F4.6	exon_X_3237516_3237702	16	NON_SYNONYMOUS_CODING	F/S	tTt/tCt	1728	0	6645
X	3408397	T	C	SNP	Hom	119.55	4		C04F6.1	vit-5	protein_coding	C04F6.1	exon_X_3408282_3408591	6	SYNONYMOUS_CODING	I/I	atT/atC	1556	2	4812
X	4025107	A	G	SNP	Hom	165.5	5		R02E12.8	acr-10	protein_coding	R02E12.8	exon_X_4024961_4025282	7	SYNONYMOUS_CODING	K/K	aaA/aaG	374	1	1533
X	4025158	*	#NAME?	INS	Hom	273.01	7		R02E12.8	acr-10	protein_coding	R02E12.8	exon_X_4024961_4025282	7	FRAME_SHIFT: R02E12.8					1533
X	4491897	G	A	SNP	Hom	123.91	4		F46H6.5	F46H6.5	protein_coding	F46H6.5	exon_X_4491814_4491919	2	NON_SYNONYMOUS_CODING	P/S	Ccg/Tcg	61	0	315
X	4662891	G	A	SNP	Hom	237.58	9		F16H11.2	F16H11.2	protein_coding	F16H11.2	exon_X_4662768_4662941	1	NON_SYNONYMOUS_CODING	E/K	Gag/Aag	42	0	174
X	4836631	G	A	SNP	Hom	295.25	8		F39C12.1	F39C12.1	protein_coding	F39C12.1	exon_X_4836440_4836688	24	NON_SYNONYMOUS_CODING	L/F	Ctt/Ttt	4723	0	15318
X	4914716	*	#NAME?	INS	Hom	174.39	4		K05B2.3	ifa-4	protein_coding	K05B2.3.1	exon_X_4914715_4914998	3	FRAME_SHIFT: K05B2.3.1					1677
X	4914716	*	#NAME?	INS	Hom	174.39	4		K05B2.3	ifa-4	protein_coding	K05B2.3.2	exon_X_4914715_4914998	3	FRAME_SHIFT: K05B2.3.2					1677
X	5025479	G	A	SNP	Hom	131.78	4		ZC449.1	ZC449.1	protein_coding	ZC449.1	exon_X_5025405_5025479	3	SYNONYMOUS_CODING	K/K	aaG/aaA	88	1	1365
X	6374844	*	+C	INS	Hom	362.96	9		C03B1.1	C03B1.1	protein_coding	C03B1.1	exon_X_6374775_6374962	2	FRAME_SHIFT: C03B1.1					894
X	6792037	G	C	SNP	Hom	125.47	4		H22K11.1	asp-3	protein_coding	H22K11.1	exon_X_6791777_6792676	4	NON_SYNONYMOUS_CODING	E/D	gaG/gaC	234	1	1197
X	7566558	T	C	SNP	Hom	328.47	9		F08C6.3	vps-52	protein_coding	F08C6.3.1	exon_X_7566371_7566598	6	NON_SYNONYMOUS_CODING	V/A	gTt/gCt	342	0	2004
X	7566558	T	C	SNP	Hom	328.47	9		F08C6.3	vps-52	protein_coding	F08C6.3.2	exon_X_7566371_7566598	6	NON_SYNONYMOUS_CODING	V/A	gTt/gCt	342	0	2004
X	7588890	T	C	SNP	Hom	136.43	4		F08C6.1	adt-2	protein_coding	F08C6.1a.1	exon_X_7588857_7589048	5	NON_SYNONYMOUS_CODING	S/P	Tca/Cca	75	0	3063
X	7588890	T	C	SNP	Hom	136.43	4		F08C6.1	adt-2	protein_coding	F08C6.1c	exon_X_7588857_7589048	4	NON_SYNONYMOUS_CODING	S/P	Tca/Cca	75	0	2928
X	7588890	T	C	SNP	Hom	136.43	4		F08C6.1	adt-2	protein_coding	F08C6.1a.2	exon_X_7588857_7589048	4	NON_SYNONYMOUS_CODING	S/P	Tca/Cca	75	0	3063
X	7729218	C	T	SNP	Hom	286.37	8		K09F5.2	vit-1	protein_coding	K09F5.2	exon_X_7729105_7732290	3	SYNONYMOUS_CODING	L/L	ctC/ctT	424	3	4851
X	8033828	G	C	SNP	Hom	134.96	4		C18A11.6	C18A11.6	protein_coding	C18A11.6	exon_X_8033702_8033855	2	NON_SYNONYMOUS_CODING	A/G	gCc/gGc	52	0	567
X	8941351	*	#NAME?	DEL	Hom	219.13	5		D1073.1	trk-1	protein_coding	D1073.1a	exon_X_8941341_8941765	12	FRAME_SHIFT: D1073.1a					2112
X	8941351	*	#NAME?	DEL	Hom	219.13	5		D1073.1	trk-1	protein_coding	D1073.1b	exon_X_8941341_8941765	15	FRAME_SHIFT: D1073.1b					2523
X	9168826	G	A	SNP	Hom	52.22	2		B0563.9	B0563.9	protein_coding	B0563.9	exon_X_9168824_9168965	2	STOP_GAINED	W/*	tGg/tAg	26	0	216
X	9421570	G	A	SNP	Hom	257.61	8		C23F12.1	fln-2	protein_coding	C23F12.1a	exon_X_9421313_9421576	39	NON_SYNONYMOUS_CODING	V/I	Gtc/Atc	2400	0	11079
X	9421570	G	A	SNP	Hom	257.61	8		C23F12.1	fln-2	protein_coding	C23F12.1d	exon_X_9421313_9421576	20	NON_SYNONYMOUS_CODING	V/I	Gtc/Atc	1532	0	7269
X	9421570	G	A	SNP	Hom	257.61	8		C23F12.1	fln-2	protein_coding	C23F12.1c	exon_X_9421313_9421576	20	NON_SYNONYMOUS_CODING	V/I	Gtc/Atc	1532	0	8556
X	9536677	T	A	SNP	Hom	198.09	6		C07B5.8	C07B5.8	protein_coding	C07B5.8	exon_X_9536604_9536918	1	NON_SYNONYMOUS_CODING	N/I	aAt/aTt	11	0	105
X	9861515	G	T	SNP	Hom	135.43	4		R07B1.3	scav-5	protein_coding	R07B1.3	exon_X_9861372_9861677	12	NON_SYNONYMOUS_CODING	S/I	aGt/aTt	512	0	1611
X	11624638	T	C	SNP	Hom	299.49	8		Y71H9A.1	twk-44	protein_coding	Y71H9A.1	exon_X_11624630_11624702	15	NON_SYNONYMOUS_CODING	D/G	gAt/gGt	600	0	2679
X	12461563	T	C	SNP	Hom	176.9	6		T18D3.2	odr-7	protein_coding	T18D3.2	exon_X_12461238_12461571	1	SYNONYMOUS_CODING	V/V	gtA/gtG	3	3	1374
X	12786155	G	C	SNP	Hom	49.57	2		T22H6.2	alh-13	protein_coding	T22H6.2b	exon_X_12786051_12786513	8	NON_SYNONYMOUS_CODING	W/C	tgG/tgC	580	0	2409
X	12786155	G	C	SNP	Hom	49.57	2		T22H6.2	alh-13	protein_coding	T22H6.2a	exon_X_12786051_12786513	8	NON_SYNONYMOUS_CODING	W/C	tgG/tgC	578	0	2403
X	13404247	*	#NAME?	INS	Hom	168.38	5		F02C12.1	F02C12.1	protein_coding	F02C12.1	exon_X_13404184_13404249	8	FRAME_SHIFT: F02C12.1					2451
X	13480358	T	A	SNP	Hom	174.72	5		F15A2.4	srd-50	protein_coding	F15A2.4	exon_X_13480231_13480498	2	NON_SYNONYMOUS_CODING	N/I	aAc/aTc	117	0	1014
X	14613813	C	A	SNP	Hom	131.29	4		F54E4.1	rbc-1	protein_coding	F54E4.1	exon_X_14613363_14613845	7	SYNONYMOUS_CODING	R/R	Cga/Aga	608	1	9036
X	14766625	*	#NAME?	DEL	Hom	181.37	7		Y16B4A.2	Y16B4A.2	protein_coding	Y16B4A.2	exon_X_14766327_14766971	18	FRAME_SHIFT: Y16B4A.2					6504
X	14766635	*	#NAME?	DEL	Hom	181.37	7		Y16B4A.2	Y16B4A.2	protein_coding	Y16B4A.2	exon_X_14766327_14766971	18	FRAME_SHIFT: Y16B4A.2					6504
X	14766666	*	#NAME?	DEL	Hom	144.29	7		Y16B4A.2	Y16B4A.2	protein_coding	Y16B4A.2	exon_X_14766327_14766971	18	FRAME_SHIFT: Y16B4A.2					6504
X	14767054	C	G	SNP	Hom	120.16	4		Y16B4A.2	Y16B4A.2	protein_coding	Y16B4A.2	exon_X_14767019_14767096	17	NON_SYNONYMOUS_CODING	E/Q	Gaa/Caa	950	0	6504
X	15226807	G	T	SNP	Hom	173.97	5		H03A11.2	H03A11.2	protein_coding	H03A11.2	exon_X_15226586_15229349	6	NON_SYNONYMOUS_CODING	P/H	cCt/cAt	1048	0	3657
X	15836937	T	C	SNP	Hom	51	2		F59F4.1	F59F4.1	protein_coding	F59F4.1	exon_X_15836795_15836978	4	NON_SYNONYMOUS_CODING	T/A	Aca/Gca	137	0	2004
X	16817042	T	C	SNP	Hom	245.63	8		F41G4.3	sto-5	protein_coding	F41G4.3b	exon_X_16816971_16817153	5	NON_SYNONYMOUS_CODING	K/E	Aaa/Gaa	290	0	939
X	16817042	T	C	SNP	Hom	245.63	8		F41G4.3	sto-5	protein_coding	F41G4.3a	exon_X_16816975_16817153	5	NON_SYNONYMOUS_CODING	K/E	Aaa/Gaa	290	0	1104
X	17047312	C	T	SNP	Hom	199.76	6		C30G4.3	gcy-11	protein_coding	C30G4.3	exon_X_17047293_17047473	19	NON_SYNONYMOUS_CODING	E/K	Gag/Aag	922	0	3618
X	17047319	T	C	SNP	Hom	157.87	5		C30G4.3	gcy-11	protein_coding	C30G4.3	exon_X_17047293_17047473	19	SYNONYMOUS_CODING	E/E	gaA/gaG	919	1	3618
X	17047333	G	T	SNP	Hom	158.65	5		C30G4.3	gcy-11	protein_coding	C30G4.3	exon_X_17047293_17047473	19	NON_SYNONYMOUS_CODING	Q/K	Cag/Aag	915	0	3618
X	17412016	G	T	SNP	Hom	49.83	2		F11C7.4	crb-1	protein_coding	F11C7.4	exon_X_17411908_17412050	5	STOP_GAINED	C/*	tgC/tgA	206	1	5169

## Sheet: HA2478
# Chromo	Position	Reference	Change	Change_type	Homozygous	Quality	Coverage	Warnings	Gene_ID	Gene_name	Bio_type	Trancript_ID	Exon_ID	Exon_Rank	Effect	old_AA/new_AA	Old_codon/New_codon	Codon_Num(CDS)	Codon_Degeneracy	CDS_size	Codons_around	AAs_around	Custom_interval_ID
I	361325	C	A	SNP	Hom	209.98	6		R119.1	R119.1	protein_coding	R119.1	exon_I_361252_361587	4	NON_SYNONYMOUS_CODING	K/N	aaG/aaT	329	1	2193
I	1008194	A	T	SNP	Hom	73.46	3		C54G6.2	C54G6.2	protein_coding	C54G6.2	exon_I_1008083_1008465	7	STOP_GAINED	K/*	Aaa/Taa	423	0	2103
I	1142104	C	A	SNP	Hom	55.76	3		Y48G8AL.10	Y48G8AL.10	protein_coding	Y48G8AL.10	exon_I_1142033_1142301	9	NON_SYNONYMOUS_CODING	G/C	Ggt/Tgt	954	0	2931
I	2379644	C	T	SNP	Hom	208.72	6		Y39G10AR.17	sydn-1	protein_coding	Y39G10AR.17	exon_I_2379561_2379707	2	NON_SYNONYMOUS_CODING	M/I	atG/atA	301	0	1737
I	2777374	C	G	SNP	Hom	134.52	5		Y71F9B.13	Y71F9B.13	protein_coding	Y71F9B.13a	exon_I_2777150_2777451	2	SYNONYMOUS_CODING	A/A	gcG/gcC	70	3	663
I	2777374	C	G	SNP	Hom	134.52	5		Y71F9B.13	Y71F9B.13	protein_coding	Y71F9B.13b	exon_I_2777150_2777451	2	SYNONYMOUS_CODING	A/A	gcG/gcC	42	3	579
I	3108002	G	A	SNP	Hom	52.75	2		C45E1.1	nhr-64	protein_coding	C45E1.1a	exon_I_3107857_3108015	4	NON_SYNONYMOUS_CODING	V/I	Gtt/Att	188	0	1110
I	3108002	G	A	SNP	Hom	52.75	2		C45E1.1	nhr-64	protein_coding	C45E1.1b	exon_I_3107857_3108015	3	NON_SYNONYMOUS_CODING	V/I	Gtt/Att	163	0	1035
I	3385521	G	A	SNP	Hom	138.97	5		W05F2.4	W05F2.4	protein_coding	W05F2.4a.2	exon_I_3385421_3385750	26	NON_SYNONYMOUS_CODING	T/I	aCc/aTc	1228	0	6369
I	3385521	G	A	SNP	Hom	138.97	5		W05F2.4	W05F2.4	protein_coding	W05F2.4a.1	exon_I_3385421_3385750	26	NON_SYNONYMOUS_CODING	T/I	aCc/aTc	1228	0	6369
I	3473941	G	A	SNP	Hom	50.52	2		Y47G6A.15	Y47G6A.15	protein_coding	Y47G6A.15	exon_I_3473800_3474309	3	SYNONYMOUS_CODING	R/R	cgC/cgT	192	3	837
I	3474009	C	T	SNP	Hom	194.37	7		Y47G6A.15	Y47G6A.15	protein_coding	Y47G6A.15	exon_I_3473800_3474309	3	NON_SYNONYMOUS_CODING	A/T	Gcc/Acc	170	0	837
I	4559695	G	A	SNP	Hom	90.23	3		D1007.15	D1007.15	protein_coding	D1007.15			SPLICE_SITE_DONOR
I	4612201	G	A	SNP	Hom	169.89	5		C44E4.1	C44E4.1	protein_coding	C44E4.1a	exon_I_4612027_4613023	11	SYNONYMOUS_CODING	I/I	atC/atT	2342	2	8139
I	4612201	G	A	SNP	Hom	169.89	5		C44E4.1	C44E4.1	protein_coding	C44E4.1c	exon_I_4612027_4613017	11	SYNONYMOUS_CODING	I/I	atC/atT	2340	2	8133
I	4612201	G	A	SNP	Hom	169.89	5		C44E4.1	C44E4.1	protein_coding	C44E4.1b.1	exon_I_4612027_4613023	5	SYNONYMOUS_CODING	I/I	atC/atT	444	2	2445
I	4612201	G	A	SNP	Hom	169.89	5		C44E4.1	C44E4.1	protein_coding	C44E4.1b.2	exon_I_4612027_4613023	3	SYNONYMOUS_CODING	I/I	atC/atT	444	2	2445
I	4764656	G	T	SNP	Hom	44.42	2		M04F3.3	M04F3.3	protein_coding	M04F3.3	exon_I_4764536_4764706	3	SYNONYMOUS_CODING	I/I	atC/atA	79	2	1320
I	4764670	T	A	SNP	Hom	161.51	5		M04F3.3	M04F3.3	protein_coding	M04F3.3	exon_I_4764536_4764706	3	NON_SYNONYMOUS_CODING	I/F	Att/Ttt	75	0	1320
I	4764671	C	T	SNP	Hom	161.51	5		M04F3.3	M04F3.3	protein_coding	M04F3.3	exon_I_4764536_4764706	3	SYNONYMOUS_CODING	K/K	aaG/aaA	74	1	1320
I	4765803	G	T	SNP	Hom	31.82	3		M04F3.2	M04F3.2	protein_coding	M04F3.2	exon_I_4765755_4765845	1	STOP_GAINED	E/*	Gaa/Taa	17	0	474
I	4765811	C	G	SNP	Hom	31.82	3		M04F3.2	M04F3.2	protein_coding	M04F3.2	exon_I_4765755_4765845	1	NON_SYNONYMOUS_CODING	C/W	tgC/tgG	19	1	474
I	4765815	A	G	SNP	Hom	31.82	3		M04F3.2	M04F3.2	protein_coding	M04F3.2	exon_I_4765755_4765845	1	NON_SYNONYMOUS_CODING	T/A	Aca/Gca	21	0	474
I	5305680	G	A	SNP	Hom	90.27	3		C01G8.9	let-526	protein_coding	C01G8.9a	exon_I_5305254_5306450	5	NON_SYNONYMOUS_CODING	P/S	Cct/Tct	713	0	5175
I	5317723	G	A	SNP	Hom	208.29	6		F48C1.5	F48C1.5	protein_coding	F48C1.5	exon_I_5317494_5317804	3	STOP_GAINED	Q/*	Caa/Taa	98	0	375
I	5489812	G	A	SNP	Hom	244.8	7		C09D4.3	C09D4.3	protein_coding	C09D4.3	exon_I_5489452_5490063	5	NON_SYNONYMOUS_CODING	D/N	Gat/Aat	269	0	1221
I	5514429	G	A	SNP	Hom	222.59	7		F59A3.2	F59A3.2	protein_coding	F59A3.2	exon_I_5514064_5514560	7	SYNONYMOUS_CODING	L/L	ctG/ctA	676	3	2064
I	6626515	G	A	SNP	Hom	135.32	5		D2092.2	ppfr-2	protein_coding	D2092.2.2	exon_I_6626440_6626583	2	SYNONYMOUS_CODING	F/F	ttC/ttT	74	1	1137
I	6626515	G	A	SNP	Hom	135.32	5		D2092.2	ppfr-2	protein_coding	D2092.2.1	exon_I_6626440_6626583	2	SYNONYMOUS_CODING	F/F	ttC/ttT	74	1	1137
I	6626542	G	A	SNP	Hom	175.83	6		D2092.2	ppfr-2	protein_coding	D2092.2.2	exon_I_6626440_6626583	2	SYNONYMOUS_CODING	H/H	caC/caT	65	1	1137
I	6626542	G	A	SNP	Hom	175.83	6		D2092.2	ppfr-2	protein_coding	D2092.2.1	exon_I_6626440_6626583	2	SYNONYMOUS_CODING	H/H	caC/caT	65	1	1137
I	7162136	G	A	SNP	Hom	168.74	5		K07G5.3	K07G5.3	protein_coding	K07G5.3	exon_I_7162125_7162315	4	SYNONYMOUS_CODING	K/K	aaG/aaA	200	1	3609
I	7301404	C	G	SNP	Hom	55.76	3		F13G3.5	ttx-7	protein_coding	F13G3.5a	exon_I_7301006_7301424	6	NON_SYNONYMOUS_CODING	G/A	gGc/gCc	206	0	858
I	7301404	C	G	SNP	Hom	55.76	3		F13G3.5	ttx-7	protein_coding	F13G3.5b.1	exon_I_7301060_7301424	6	NON_SYNONYMOUS_CODING	G/A	gGc/gCc	203	0	849
I	7587870	G	A	SNP	Hom	125.43	5		D2030.6	prg-1	protein_coding	D2030.6.1	exon_I_7587640_7587954	2	NON_SYNONYMOUS_CODING	P/S	Cct/Tct	147	0	2475
I	7587870	G	A	SNP	Hom	125.43	5		D2030.6	prg-1	protein_coding	D2030.6.2	exon_I_7587640_7587954	2	NON_SYNONYMOUS_CODING	P/S	Cct/Tct	147	0	2475
I	7621536	G	A	SNP	Hom	300.27	10		F29D11.1	lrp-1	protein_coding	F29D11.1	exon_I_7621414_7621927	14	NON_SYNONYMOUS_CODING	R/Q	cGa/cAa	1198	0	14262
I	8008950	G	A	SNP	Hom	49.57	2		C54G4.2	C54G4.2	protein_coding	C54G4.2	exon_I_8008854_8009113	6	NON_SYNONYMOUS_CODING	G/S	Ggc/Agc	400	0	1272
I	8343305	G	A	SNP	Hom	243.54	9		C34B7.3	cyp-36A1	protein_coding	C34B7.3	exon_I_8343201_8343338	5	NON_SYNONYMOUS_CODING	L/F	Ctt/Ttt	213	0	1482
I	8668380	A	T	SNP	Hom	52.75	2		K07A12.1	K07A12.1	protein_coding	K07A12.1.1	exon_I_8668213_8668505	5	NON_SYNONYMOUS_CODING	T/S	Acg/Tcg	251	0	1746
I	8668380	A	T	SNP	Hom	52.75	2		K07A12.1	K07A12.1	protein_coding	K07A12.1.2	exon_I_8668213_8668505	5	NON_SYNONYMOUS_CODING	T/S	Acg/Tcg	251	0	1746
I	8875107	G	A	SNP	Hom	82.95	3		F55H12.1	snf-2	protein_coding	F55H12.1	exon_I_8875048_8875246	9	SYNONYMOUS_CODING	E/E	gaG/gaA	707	1	2241
I	9246866	C	G	SNP	Hom	176.51	6		F36H2.2	F36H2.2	protein_coding	F36H2.2	exon_I_9246749_9246939	8	NON_SYNONYMOUS_CODING	R/P	cGt/cCt	366	0	1326
I	9246867	G	C	SNP	Hom	178.57	7		F36H2.2	F36H2.2	protein_coding	F36H2.2	exon_I_9246749_9246939	8	NON_SYNONYMOUS_CODING	R/G	Cgt/Ggt	366	0	1326
I	9417131	G	A	SNP	Hom	48.77	2		C17E4.3	C17E4.3	protein_coding	C17E4.3	exon_I_9416696_9417140	6	NON_SYNONYMOUS_CODING	S/F	tCc/tTc	353	0	1296
I	9678438	G	A	SNP	Hom	173.28	5		C04F12.1	C04F12.1	protein_coding	C04F12.1	exon_I_9678405_9678544	1	NON_SYNONYMOUS_CODING	L/F	Ctt/Ttt	18	0	2835
I	9699161	T	C	SNP	Hom	88	3		C04F12.8	C04F12.8	protein_coding	C04F12.8	exon_I_9699118_9699212	2	NON_SYNONYMOUS_CODING	N/S	aAt/aGt	70	0	819
I	10188887	T	C	SNP	Hom	169.99	6		C25A1.10	dao-5	protein_coding	C25A1.10b	exon_I_10187969_10189156	5	SYNONYMOUS_CODING	K/K	aaA/aaG	338	1	2091
I	10188887	T	C	SNP	Hom	169.99	6		C25A1.10	dao-5	protein_coding	C25A1.10a	exon_I_10187969_10190122	4	SYNONYMOUS_CODING	K/K	aaA/aaG	613	1	2916
I	10978887	A	G	SNP	Hom	129.77	4		Y52B11A.3	Y52B11A.3	protein_coding	Y52B11A.3a.1	exon_I_10978783_10978946	7	SYNONYMOUS_CODING	S/S	tcA/tcG	515	3	1659
I	10978887	A	G	SNP	Hom	129.77	4		Y52B11A.3	Y52B11A.3	protein_coding	Y52B11A.3b	exon_I_10978783_10978946	7	SYNONYMOUS_CODING	S/S	tcA/tcG	479	3	1551
I	10978887	A	G	SNP	Hom	129.77	4		Y52B11A.3	Y52B11A.3	protein_coding	Y52B11A.3a.2	exon_I_10978783_10978946	7	SYNONYMOUS_CODING	S/S	tcA/tcG	515	3	1659
I	11485674	C	T	SNP	Hom	302.18	11		K08C9.1	K08C9.1	protein_coding	K08C9.1	exon_I_11485547_11485702	3	NON_SYNONYMOUS_CODING	G/R	Gga/Aga	90	0	723
I	12371364	G	A	SNP	Hom	170.05	5		T15D6.1	T15D6.1	protein_coding	T15D6.1	exon_I_12371341_12371434	1	STOP_GAINED	W/*	tgG/tgA	8	0	909
I	12371365	A	T	SNP	Hom	169.31	5		T15D6.1	T15D6.1	protein_coding	T15D6.1	exon_I_12371341_12371434	1	NON_SYNONYMOUS_CODING	I/F	Atc/Ttc	9	0	909
I	12394159	C	G	SNP	Hom	130.65	5		T15D6.10	T15D6.10	protein_coding	T15D6.10	exon_I_12394110_12394239	1	NON_SYNONYMOUS_CODING	S/C	tCt/tGt	17	0	1524
I	13101700	*	#NAME?	DEL	Hom	128.44	6		Y26D4A.21	Y26D4A.21	protein_coding	Y26D4A.21	exon_I_13101345_13101707	1	FRAME_SHIFT: Y26D4A.21					486
I	13138466	*	#NAME?	INS	Hom	165.89	6		C17H1.7	C17H1.7	protein_coding	C17H1.7	exon_I_13138301_13138510	1	FRAME_SHIFT: C17H1.7					1230
I	13168447	C	G	SNP	Hom	134.96	4		F22G12.5	F22G12.5	protein_coding	F22G12.5	exon_I_13168317_13168696	10	NON_SYNONYMOUS_CODING	H/D	Cac/Gac	697	0	7344
I	13409546	C	T	SNP	Hom	269.93	8		C01A2.1	C01A2.1	protein_coding	C01A2.1.1	exon_I_13408786_13409870	3	NON_SYNONYMOUS_CODING	G/D	gGc/gAc	213	0	1398
I	13409546	C	T	SNP	Hom	269.93	8		C01A2.1	C01A2.1	protein_coding	C01A2.1.2	exon_I_13408786_13409870	2	NON_SYNONYMOUS_CODING	G/D	gGc/gAc	213	0	1398
I	13617732	*	#NAME?	INS	Hom	124.21	6		Y6B3A.1	agef-1	protein_coding	Y6B3A.1c	exon_I_13617682_13618183	9	FRAME_SHIFT: Y6B3A.1c					4887
I	13985037	A	G	SNP	Hom	125.54	4		Y71A12B.17	Y71A12B.17	protein_coding	Y71A12B.17	exon_I_13985020_13985136	5	NON_SYNONYMOUS_CODING	K/E	Aaa/Gaa	176	0	2742
I	15040330	T	C	SNP	Hom	48.08	2		F31C3.2	F31C3.2	protein_coding	F31C3.2b	exon_I_15040264_15040390	10	SYNONYMOUS_CODING	I/I	atT/atC	789	2	2427
I	15040330	T	C	SNP	Hom	48.08	2		F31C3.2	F31C3.2	protein_coding	F31C3.2a	exon_I_15040264_15040476	10	SYNONYMOUS_CODING	I/I	atT/atC	786	2	2418
II	935805	A	G	SNP	Hom	211.7	6		R07C3.4	acs-15	protein_coding	R07C3.4	exon_II_935577_935858	6	SYNONYMOUS_CODING	K/K	aaA/aaG	402	1	2196
II	1563206	T	A	SNP	Hom	96.2	4		K05F6.2	fbxb-50	protein_coding	K05F6.2	exon_II_1562909_1563219	5	NON_SYNONYMOUS_CODING	I/N	aTt/aAt	529	0	1599
II	1772462	T	A	SNP	Hom	333.2	10		F36H5.1	math-26	protein_coding	F36H5.1.1	exon_II_1772455_1772723	4	NON_SYNONYMOUS_CODING	C/S	Tgt/Agt	178	0	2466
II	1772462	T	A	SNP	Hom	333.2	10		F36H5.1	math-26	protein_coding	F36H5.1.2	exon_II_1772455_1772723	4	NON_SYNONYMOUS_CODING	C/S	Tgt/Agt	178	0	2466
II	1848049	*	+C	INS	Hom	272.99	7		C52E2.6	fbxb-97	protein_coding	C52E2.6	exon_II_1847127_1848159	1	FRAME_SHIFT: C52E2.6					1113
II	3321973	*	#NAME?	INS	Hom	168.43	5		Y46D2A.2	Y46D2A.2	protein_coding	Y46D2A.2	exon_II_3321835_3322131	4	FRAME_SHIFT: Y46D2A.2					564
II	3757183	G	A	SNP	Hom	303.3	9		T24E12.5	T24E12.5	protein_coding	T24E12.5	exon_II_3757052_3757359	8	NON_SYNONYMOUS_CODING	V/I	Gtt/Att	624	0	2037
II	3796675	*	+C	INS	Hom	203.79	6		Y8A9A.2	Y8A9A.2	protein_coding	Y8A9A.2	exon_II_3796348_3797638	5	FRAME_SHIFT: Y8A9A.2					4083
II	3796759	A	T	SNP	Hom	1511.63	79		Y8A9A.2	Y8A9A.2	protein_coding	Y8A9A.2	exon_II_3796348_3797638	5	NON_SYNONYMOUS_CODING	N/I	aAt/aTt	311	0	4083
II	3796996	T	C	SNP	Hom	314.28	15		Y8A9A.2	Y8A9A.2	protein_coding	Y8A9A.2	exon_II_3796348_3797638	5	NON_SYNONYMOUS_CODING	L/P	cTa/cCa	390	0	4083
II	3797023	T	C	SNP	Hom	212.37	12		Y8A9A.2	Y8A9A.2	protein_coding	Y8A9A.2	exon_II_3796348_3797638	5	NON_SYNONYMOUS_CODING	L/P	cTg/cCg	399	0	4083
II	3797068	C	T	SNP	Hom	1036.73	40		Y8A9A.2	Y8A9A.2	protein_coding	Y8A9A.2	exon_II_3796348_3797638	5	NON_SYNONYMOUS_CODING	P/L	cCg/cTg	414	0	4083
II	4898655	G	A	SNP	Hom	90.53	3		R05F9.3	msp-32	protein_coding	R05F9.3	exon_II_4898611_4899183	1	SYNONYMOUS_CODING	A/A	gcG/gcA	15	3	573
II	5185662	G	C	SNP	Hom	160.71	7		C27D6.4	C27D6.4	protein_coding	C27D6.4c	exon_II_5185642_5186257	1	NON_SYNONYMOUS_CODING	P/R	cCt/cGt	14	0	882
II	5571588	G	C	SNP	Hom	95.2	4		C17C3.15	C17C3.15	protein_coding	C17C3.15	exon_II_5571285_5571655	1	NON_SYNONYMOUS_CODING	D/H	Gac/Cac	102	0	543
II	5635105	C	G	SNP	Hom	90.54	4		F59E12.8	F59E12.8	protein_coding	F59E12.8	exon_II_5635061_5635177	5	NON_SYNONYMOUS_CODING	E/Q	Gaa/Caa	254	0	1239
II	5647439	C	T	SNP	Hom	213.64	6		F59E12.10	ddl-1	protein_coding	F59E12.10	exon_II_5647397_5647762	2	SYNONYMOUS_CODING	K/K	aaG/aaA	123	1	570
II	5752192	G	A	SNP	Hom	88.78	3		F10C1.7	ifb-2	protein_coding	F10C1.7c.2	exon_II_5751869_5752228	4	NON_SYNONYMOUS_CODING	R/K	aGa/aAa	235	0	1581
II	5752192	G	A	SNP	Hom	88.78	3		F10C1.7	ifb-2	protein_coding	F10C1.7c.1	exon_II_5751869_5752228	4	NON_SYNONYMOUS_CODING	R/K	aGa/aAa	235	0	1581
II	5752192	G	A	SNP	Hom	88.78	3		F10C1.7	ifb-2	protein_coding	F10C1.7a	exon_II_5751869_5752228	4	NON_SYNONYMOUS_CODING	R/K	aGa/aAa	235	0	1632
II	5974558	C	T	SNP	Hom	51	2		B0034.5	B0034.5	protein_coding	B0034.5	exon_II_5974496_5974665	2	SYNONYMOUS_CODING	K/K	aaG/aaA	104	1	1095
II	5974559	T	C	SNP	Hom	50.52	2		B0034.5	B0034.5	protein_coding	B0034.5	exon_II_5974496_5974665	2	NON_SYNONYMOUS_CODING	K/R	aAg/aGg	104	0	1095
II	6084918	*	#NAME?	INS	Hom	172.2	5		F21H12.4	ptc-2	protein_coding	F21H12.4	exon_II_6084633_6084920	2	FRAME_SHIFT: F21H12.4					2004
II	6527441	G	A	SNP	Hom	298.95	10		C56E6.4	C56E6.4	protein_coding	C56E6.4	exon_II_6527370_6527502	7	SYNONYMOUS_CODING	I/I	atC/atT	185	2	972
II	6527442	A	T	SNP	Hom	261.19	9		C56E6.4	C56E6.4	protein_coding	C56E6.4	exon_II_6527370_6527502	7	NON_SYNONYMOUS_CODING	I/N	aTc/aAc	185	0	972
II	6535296	*	#NAME?	DEL	Hom	162.38	6		C56E6.1	abcx-1	protein_coding	C56E6.1	exon_II_6535199_6535333	11	FRAME_SHIFT: C56E6.1					2043
II	6736324	C	G	SNP	Hom	46.96	3		T14B4.2	T14B4.2	protein_coding	T14B4.2	exon_II_6736161_6736379	1	NON_SYNONYMOUS_CODING	S/C	tCc/tGc	54	0	420
II	6736326	T	C	SNP	Hom	46.96	3		T14B4.2	T14B4.2	protein_coding	T14B4.2	exon_II_6736161_6736379	1	NON_SYNONYMOUS_CODING	F/L	Ttc/Ctc	55	0	420
II	6759259	*	-C	DEL	Hom	128.46	6		F41G3.2	F41G3.2	protein_coding	F41G3.2	exon_II_6759250_6759417	1	FRAME_SHIFT: F41G3.2					963
II	6759930	C	G	SNP	Hom	45.13	2		F41G3.2	F41G3.2	protein_coding	F41G3.2	exon_II_6759871_6759999	3	NON_SYNONYMOUS_CODING	Q/E	Caa/Gaa	190	0	963
II	6759935	C	G	SNP	Hom	45.91	2		F41G3.2	F41G3.2	protein_coding	F41G3.2	exon_II_6759871_6759999	3	SYNONYMOUS_CODING	T/T	acC/acG	191	3	963
II	6759938	A	G	SNP	Hom	45.91	2		F41G3.2	F41G3.2	protein_coding	F41G3.2	exon_II_6759871_6759999	3	SYNONYMOUS_CODING	E/E	gaA/gaG	192	1	963
II	6759941	C	T	SNP	Hom	44.31	2		F41G3.2	F41G3.2	protein_coding	F41G3.2	exon_II_6759871_6759999	3	SYNONYMOUS_CODING	T/T	acC/acT	193	3	963
II	7003366	T	A	SNP	Hom	171.54	5		C52E12.2	unc-104	protein_coding	C52E12.2a	exon_II_7003352_7003620	9	NON_SYNONYMOUS_CODING	V/E	gTa/gAa	495	0	4755
II	7003366	T	A	SNP	Hom	171.54	5		C52E12.2	unc-104	protein_coding	C52E12.2b	exon_II_7003352_7003620	9	NON_SYNONYMOUS_CODING	V/E	gTa/gAa	495	0	4887
II	7754525	*	-C	DEL	Hom	144.17	5		B0228.6	B0228.6	protein_coding	B0228.6	exon_II_7754515_7754715	3	FRAME_SHIFT: B0228.6					462
II	8227945	G	C	SNP	Hom	93.07	4		M110.5	dab-1	protein_coding	M110.5a.1	exon_II_8227509_8228143	4	NON_SYNONYMOUS_CODING	R/P	cGc/cCc	341	0	1473
II	8227945	G	C	SNP	Hom	93.07	4		M110.5	dab-1	protein_coding	M110.5b	exon_II_8227509_8228143	4	NON_SYNONYMOUS_CODING	R/P	cGc/cCc	341	0	1479
II	8227945	G	C	SNP	Hom	93.07	4		M110.5	dab-1	protein_coding	M110.5a.2	exon_II_8227509_8228143	4	NON_SYNONYMOUS_CODING	R/P	cGc/cCc	341	0	1473
II	8227945	G	C	SNP	Hom	93.07	4		M110.5	dab-1	protein_coding	M110.5c	exon_II_8227509_8228143	4	NON_SYNONYMOUS_CODING	R/P	cGc/cCc	325	0	1425
II	8227945	G	C	SNP	Hom	93.07	4		M110.5	dab-1	protein_coding	M110.5d	exon_II_8227503_8228143	4	NON_SYNONYMOUS_CODING	R/P	cGc/cCc	343	0	1479
II	8227946	C	G	SNP	Hom	94.28	4		M110.5	dab-1	protein_coding	M110.5a.1	exon_II_8227509_8228143	4	SYNONYMOUS_CODING	R/R	cgC/cgG	341	3	1473
II	8227946	C	G	SNP	Hom	94.28	4		M110.5	dab-1	protein_coding	M110.5b	exon_II_8227509_8228143	4	SYNONYMOUS_CODING	R/R	cgC/cgG	341	3	1479
II	8227946	C	G	SNP	Hom	94.28	4		M110.5	dab-1	protein_coding	M110.5a.2	exon_II_8227509_8228143	4	SYNONYMOUS_CODING	R/R	cgC/cgG	341	3	1473
II	8227946	C	G	SNP	Hom	94.28	4		M110.5	dab-1	protein_coding	M110.5c	exon_II_8227509_8228143	4	SYNONYMOUS_CODING	R/R	cgC/cgG	325	3	1425
II	8227946	C	G	SNP	Hom	94.28	4		M110.5	dab-1	protein_coding	M110.5d	exon_II_8227503_8228143	4	SYNONYMOUS_CODING	R/R	cgC/cgG	343	3	1479
II	8398675	G	A	SNP	Hom	203.47	8		F49E12.2	dod-23	protein_coding	F49E12.2.2	exon_II_8398466_8398765	2	NON_SYNONYMOUS_CODING	P/S	Cct/Tct	81	0	507
II	8398675	G	A	SNP	Hom	203.47	8		F49E12.2	dod-23	protein_coding	F49E12.2.1	exon_II_8398466_8398765	2	NON_SYNONYMOUS_CODING	P/S	Cct/Tct	81	0	507
II	8584111	C	T	SNP	Hom	136.43	4		F54C9.11	F54C9.11	protein_coding	F54C9.11	exon_II_8583501_8584160	3	NON_SYNONYMOUS_CODING	G/E	gGa/gAa	109	0	1104
II	8802506	T	G	SNP	Hom	97.2	4		F07H5.8	F07H5.8	protein_coding	F07H5.8	exon_II_8802324_8802506	4	SYNONYMOUS_CODING	S/S	tcT/tcG	225	3	2619
II	8803220	G	A	SNP	Hom	340.06	10		F07H5.8	F07H5.8	protein_coding	F07H5.8	exon_II_8802554_8803777	5	NON_SYNONYMOUS_CODING	A/T	Gct/Act	448	0	2619
II	9743213	C	T	SNP	Hom	169.86	5		Y53C12B.1	Y53C12B.1	protein_coding	Y53C12B.1	exon_II_9742924_9743395	5	SYNONYMOUS_CODING	E/E	gaG/gaA	747	1	2382
II	10340139	T	G	SNP	Hom	51	2		C07E3.2	pro-2	protein_coding	C07E3.2.1	exon_II_10340060_10340167	10	NON_SYNONYMOUS_CODING	H/P	cAt/cCt	619	0	2148
II	10340139	T	G	SNP	Hom	51	2		C07E3.2	pro-2	protein_coding	C07E3.2.2	exon_II_10340060_10340167	10	NON_SYNONYMOUS_CODING	H/P	cAt/cCt	619	0	2148
II	10739271	G	A	SNP	Hom	287.41	8		C52A11.4	mpz-1	protein_coding	C52A11.4a	exon_II_10739216_10739299	42	NON_SYNONYMOUS_CODING	S/F	tCc/tTc	2376	0	7182
II	10739271	G	A	SNP	Hom	287.41	8		C52A11.4	mpz-1	protein_coding	C52A11.4c	exon_II_10739216_10739299	36	NON_SYNONYMOUS_CODING	S/F	tCc/tTc	2185	0	6609
II	10739271	G	A	SNP	Hom	287.41	8		C52A11.4	mpz-1	protein_coding	C52A11.4d	exon_II_10739216_10739299	43	NON_SYNONYMOUS_CODING	S/F	tCc/tTc	2474	0	7476
II	10739271	G	A	SNP	Hom	287.41	8		C52A11.4	mpz-1	protein_coding	C52A11.4e	exon_II_10739216_10739299	40	NON_SYNONYMOUS_CODING	S/F	tCc/tTc	2167	0	6555
II	10739271	G	A	SNP	Hom	287.41	8		C52A11.4	mpz-1	protein_coding	C52A11.4f	exon_II_10739216_10739299	43	NON_SYNONYMOUS_CODING	S/F	tCc/tTc	2354	0	7116
II	10739271	G	A	SNP	Hom	287.41	8		C52A11.4	mpz-1	protein_coding	C52A11.4g	exon_II_10738927_10739299	40	NON_SYNONYMOUS_CODING	S/F	tCc/tTc	2171	0	6567
II	12605956	G	A	SNP	Hom	66.38	3		Y38E10A.7	lips-15	protein_coding	Y38E10A.7	exon_II_12605903_12606098	1	NON_SYNONYMOUS_CODING	A/T	Gcc/Acc	16	0	861
II	12607640	*	#NAME?	INS	Hom	273	8		Y38E10A.8	Y38E10A.8	protein_coding	Y38E10A.8	exon_II_12607626_12607739	3	FRAME_SHIFT: Y38E10A.8					825
II	13090027	T	A	SNP	Hom	136.95	5		Y81G3A.3	gcn-2	protein_coding	Y81G3A.3b	exon_II_13089815_13090077	10	NON_SYNONYMOUS_CODING	D/E	gaT/gaA	1534	1	5100
II	13090027	T	A	SNP	Hom	136.95	5		Y81G3A.3	gcn-2	protein_coding	Y81G3A.3a	exon_II_13089815_13090077	9	NON_SYNONYMOUS_CODING	D/E	gaT/gaA	1534	1	5091
II	13239553	G	C	SNP	Hom	173.96	7		F15D4.4	F15D4.4	protein_coding	F15D4.4	exon_II_13239544_13239856	7	NON_SYNONYMOUS_CODING	D/E	gaC/gaG	514	1	1827
II	13485411	T	C	SNP	Hom	91.01	4		E01G4.6	E01G4.6	protein_coding	E01G4.6.2	exon_II_13485178_13485597	4	SYNONYMOUS_CODING	C/C	tgT/tgC	823	1	2655
II	13485411	T	C	SNP	Hom	91.01	4		E01G4.6	E01G4.6	protein_coding	E01G4.6.1	exon_II_13485178_13486105	4	SYNONYMOUS_CODING	C/C	tgT/tgC	823	1	2655
II	13835114	*	#NAME?	INS	Hom	253.24	6		F08G2.6	ins-37	protein_coding	F08G2.6	exon_II_13835032_13835377	2	CODON_INSERTION	-/G	-/GGC	142		495
II	14406920	T	C	SNP	Hom	209.83	7		F26H11.2	nurf-1	protein_coding	F26H11.2f	exon_II_14406917_14407096	4	SYNONYMOUS_CODING	F/F	ttT/ttC	289	1	1533
II	14406920	T	C	SNP	Hom	209.83	7		F26H11.2	nurf-1	protein_coding	F26H11.2g	exon_II_14406917_14407096	3	SYNONYMOUS_CODING	F/F	ttT/ttC	192	1	1242
II	14406920	T	C	SNP	Hom	209.83	7		F26H11.2	nurf-1	protein_coding	F26H11.2c	exon_II_14406917_14407096	24	SYNONYMOUS_CODING	F/F	ttT/ttC	2045	1	6801
II	14406920	T	C	SNP	Hom	209.83	7		F26H11.2	nurf-1	protein_coding	F26H11.2d	exon_II_14406917_14407096	10	SYNONYMOUS_CODING	F/F	ttT/ttC	587	1	2427
II	14406920	T	C	SNP	Hom	209.83	7		F26H11.2	nurf-1	protein_coding	F26H11.2e	exon_II_14406917_14407096	4	SYNONYMOUS_CODING	F/F	ttT/ttC	184	1	1218
II	14796281	G	T	SNP	Hom	299.43	9		Y54E2A.11	eif-3.B	protein_coding	Y54E2A.11a.2	exon_II_14796129_14796836	4	NON_SYNONYMOUS_CODING	W/C	tgG/tgT	254	0	2178
II	14796281	G	T	SNP	Hom	299.43	9		Y54E2A.11	eif-3.B	protein_coding	Y54E2A.11a.1	exon_II_14796129_14796836	4	NON_SYNONYMOUS_CODING	W/C	tgG/tgT	254	0	2178
II	14796281	G	T	SNP	Hom	299.43	9		Y54E2A.11	eif-3.B	protein_coding	Y54E2A.11b.2	exon_II_14796214_14796354	4	NON_SYNONYMOUS_CODING	G/V	gGg/gTg	170	0	582
II	14796281	G	T	SNP	Hom	299.43	9		Y54E2A.11	eif-3.B	protein_coding	Y54E2A.11b.1	exon_II_14796214_14796836	4	NON_SYNONYMOUS_CODING	G/V	gGg/gTg	170	0	582
III	118298	T	G	SNP	Hom	90.53	4		C29F9.5	C29F9.5	protein_coding	C29F9.5	exon_III_118228_118338	3	SYNONYMOUS_CODING	V/V	gtT/gtG	89	3	681
III	691186	C	T	SNP	Hom	55.76	3		W02B3.7	W02B3.7	protein_coding	W02B3.7	exon_III_691171_691428	3	SYNONYMOUS_CODING	E/E	gaG/gaA	158	1	489
III	895260	C	A	SNP	Hom	99.74	6		T24C4.7	ztf-18	protein_coding	T24C4.7	exon_III_895156_895287	3	STOP_GAINED	G/*	Gga/Tga	80	0	2622
III	2896040	A	C	SNP	Hom	173.97	5		T20B6.2	T20B6.2	protein_coding	T20B6.2	exon_III_2895301_2896394	3	NON_SYNONYMOUS_CODING	N/H	Aat/Cat	410	0	2148
III	2896045	C	T	SNP	Hom	172.98	5		T20B6.2	T20B6.2	protein_coding	T20B6.2	exon_III_2895301_2896394	3	SYNONYMOUS_CODING	F/F	ttC/ttT	411	1	2148
III	3387035	T	C	SNP	Hom	89.89	4		C56G7.2	C56G7.2	protein_coding	C56G7.2	exon_III_3386899_3387327	5	NON_SYNONYMOUS_CODING	N/S	aAc/aGc	323	0	1104
III	4617907	G	A	SNP	Hom	212.27	7		F10F2.3	lips-3	protein_coding	F10F2.3	exon_III_4617812_4618091	4	NON_SYNONYMOUS_CODING	G/E	gGa/gAa	172	0	978
III	4712954	C	G	SNP	Hom	293.88	8		T04A8.15	him-18	protein_coding	T04A8.15	exon_III_4712786_4713063	7	NON_SYNONYMOUS_CODING	W/C	tgG/tgC	612	0	2157
III	4845218	A	T	SNP	Hom	214.17	6		F26A1.2	fkh-5	protein_coding	F26A1.2	exon_III_4844626_4845233	1	NON_SYNONYMOUS_CODING	N/I	aAt/aTt	198	0	1386
III	4916964	G	A	SNP	Hom	93.19	3		F26F4.10	rars-1	protein_coding	F26F4.10a.1	exon_III_4916709_4916974	2	NON_SYNONYMOUS_CODING	A/V	gCt/gTt	21	0	2142
III	4916964	G	A	SNP	Hom	93.19	3		F26F4.10	rars-1	protein_coding	F26F4.10b.2	exon_III_4916709_4916974	2	NON_SYNONYMOUS_CODING	A/V	gCt/gTt	21	0	2079
III	4916964	G	A	SNP	Hom	93.19	3		F26F4.10	rars-1	protein_coding	F26F4.10b.1	exon_III_4916709_4916974	2	NON_SYNONYMOUS_CODING	A/V	gCt/gTt	21	0	2079
III	4916964	G	A	SNP	Hom	93.19	3		F26F4.10	rars-1	protein_coding	F26F4.10a.2	exon_III_4916709_4916974	2	NON_SYNONYMOUS_CODING	A/V	gCt/gTt	21	0	2142
III	4916964	G	A	SNP	Hom	93.19	3		F26F4.10	rars-1	protein_coding	F26F4.10c.2	exon_III_4916699_4916974	2	NON_SYNONYMOUS_CODING	A/V	gCt/gTt	21	0	327
III	4916964	G	A	SNP	Hom	93.19	3		F26F4.10	rars-1	protein_coding	F26F4.10c.1	exon_III_4916597_4916974	2	NON_SYNONYMOUS_CODING	A/V	gCt/gTt	21	0	327
III	5168326	G	A	SNP	Hom	178.42	5		T10F2.3	ulp-1	protein_coding	T10F2.3	exon_III_5168154_5168435	5	NON_SYNONYMOUS_CODING	P/L	cCg/cTg	231	0	2094
III	5205133	G	A	SNP	Hom	252.9	7		ZC155.3	morc-1	protein_coding	ZC155.3	exon_III_5205094_5205732	5	STOP_GAINED	Q/*	Cag/Tag	500	0	2538
III	5595883	*	#NAME?	INS	Hom	352.68	9		F56D2.7	ced-6	protein_coding	F56D2.7	exon_III_5595730_5595883	1	FRAME_SHIFT: F56D2.7					1479
III	6049353	G	A	SNP	Hom	301.02	8		F40H6.5	F40H6.5	protein_coding	F40H6.5	exon_III_6049265_6049472	21	NON_SYNONYMOUS_CODING	T/I	aCt/aTt	1260	0	3867
III	6371230	A	G	SNP	Hom	258.03	7		C16A3.8	thoc-2	protein_coding	C16A3.8.1	exon_III_6370930_6371749	9	NON_SYNONYMOUS_CODING	D/G	gAt/gGt	695	0	4314
III	6371230	A	G	SNP	Hom	258.03	7		C16A3.8	thoc-2	protein_coding	C16A3.8.2	exon_III_6370930_6371749	9	NON_SYNONYMOUS_CODING	D/G	gAt/gGt	695	0	4314
III	6534764	G	A	SNP	Hom	169.31	5		C09E7.4	C09E7.4	protein_coding	C09E7.4	exon_III_6534414_6534795	11	NON_SYNONYMOUS_CODING	P/S	Cct/Tct	550	0	1923
III	6619224	C	T	SNP	Hom	127.12	4		Y40D12A.1	Y40D12A.1	protein_coding	Y40D12A.1a	exon_III_6619209_6619370	11	NON_SYNONYMOUS_CODING	L/F	Ctc/Ttc	478	0	1908
III	6754398	G	A	SNP	Hom	93.54	4		K07E12.1	dig-1	protein_coding	K07E12.1b	exon_III_6754090_6755482	12	SYNONYMOUS_CODING	Q/Q	caG/caA	1581	1	36753
III	6754398	G	A	SNP	Hom	93.54	4		K07E12.1	dig-1	protein_coding	K07E12.1a.1	exon_III_6754090_6755482	16	SYNONYMOUS_CODING	Q/Q	caG/caA	1644	1	39303
III	6754398	G	A	SNP	Hom	93.54	4		K07E12.1	dig-1	protein_coding	K07E12.1a.2	exon_III_6754090_6755482	15	SYNONYMOUS_CODING	Q/Q	caG/caA	1644	1	39303
III	6958063	C	T	SNP	Hom	167.39	5		F57B9.2	let-711	protein_coding	F57B9.2	exon_III_6958001_6958823	18	NON_SYNONYMOUS_CODING	P/L	cCa/cTa	2504	0	7584
III	6990368	*	#NAME?	INS	Hom	255.96	7		C06E8.3	prk-1	protein_coding	C06E8.3c			SPLICE_SITE_DONOR
III	7028668	C	T	SNP	Hom	165.03	6		F11H8.4	cyk-1	protein_coding	F11H8.4a	exon_III_7028660_7029139	1	NON_SYNONYMOUS_CODING	E/K	Gaa/Aaa	158	0	4308
III	7028668	C	T	SNP	Hom	165.03	6		F11H8.4	cyk-1	protein_coding	F11H8.4b	exon_III_7028660_7029139	1	NON_SYNONYMOUS_CODING	E/K	Gaa/Aaa	158	0	4314
III	7075901	*	+C	INS	Hom	242.38	7		ZK418.6	ZK418.6	protein_coding	ZK418.6	exon_III_7075614_7075968	10	FRAME_SHIFT: ZK418.6					2478
III	7214114	A	C	SNP	Hom	88	3		R151.2	R151.2	protein_coding	R151.2d.1	exon_III_7214059_7214232	5	NON_SYNONYMOUS_CODING	S/R	Agc/Cgc	323	0	1341
III	7214114	A	C	SNP	Hom	88	3		R151.2	R151.2	protein_coding	R151.2d.2	exon_III_7214059_7214232	5	NON_SYNONYMOUS_CODING	S/R	Agc/Cgc	323	0	1341
III	7214114	A	C	SNP	Hom	88	3		R151.2	R151.2	protein_coding	R151.2a	exon_III_7214059_7214232	4	NON_SYNONYMOUS_CODING	S/R	Agc/Cgc	254	0	1134
III	7214114	A	C	SNP	Hom	88	3		R151.2	R151.2	protein_coding	R151.2c	exon_III_7214059_7214232	3	NON_SYNONYMOUS_CODING	S/R	Agc/Cgc	195	0	957
III	7214114	A	C	SNP	Hom	88	3		R151.2	R151.2	protein_coding	R151.2b.1	exon_III_7214059_7214232	3	NON_SYNONYMOUS_CODING	S/R	Agc/Cgc	196	0	960
III	7214114	A	C	SNP	Hom	88	3		R151.2	R151.2	protein_coding	R151.2b.2	exon_III_7214059_7214232	4	NON_SYNONYMOUS_CODING	S/R	Agc/Cgc	196	0	960
III	7214114	A	C	SNP	Hom	88	3		R151.2	R151.2	protein_coding	R151.2b.3	exon_III_7214059_7214232	4	NON_SYNONYMOUS_CODING	S/R	Agc/Cgc	196	0	960
III	7214114	A	C	SNP	Hom	88	3		R151.2	R151.2	protein_coding	R151.2b.4	exon_III_7214059_7214232	3	NON_SYNONYMOUS_CODING	S/R	Agc/Cgc	196	0	960
III	7214114	A	C	SNP	Hom	88	3		R151.2	R151.2	protein_coding	R151.2b.5	exon_III_7214059_7214232	5	NON_SYNONYMOUS_CODING	S/R	Agc/Cgc	196	0	960
III	7243459	C	G	SNP	Hom	6238.2	194		T20H4.1	osm-10	protein_coding	T20H4.1	exon_III_7243440_7243875	2	NON_SYNONYMOUS_CODING	P/R	cCg/cGg	18	0	1260
III	7483373	G	A	SNP	Hom	172.79	6		K07D8.1	mup-4	protein_coding	K07D8.1	exon_III_7483309_7483593	12	SYNONYMOUS_CODING	C/C	tgC/tgT	1242	1	6315
III	7608535	*	+C	INS	Hom	307.56	8		T04A6.4	T04A6.4	protein_coding	T04A6.4	exon_III_7608439_7608873	3	FRAME_SHIFT: T04A6.4					630
III	8650764	*	#NAME?	INS	Hom	437.14	10		F22B7.2	flp-23	protein_coding	F22B7.2	exon_III_8650651_8650821	1	FRAME_SHIFT: F22B7.2					297
III	8693620	G	C	SNP	Hom	93.28	4		B0303.7	B0303.7	protein_coding	B0303.7a	exon_III_8693557_8693661	1	NON_SYNONYMOUS_CODING	C/S	tGt/tCt	16	0	1482
III	8693624	G	A	SNP	Hom	92.06	4		B0303.7	B0303.7	protein_coding	B0303.7a	exon_III_8693557_8693661	1	SYNONYMOUS_CODING	G/G	ggG/ggA	17	3	1482
III	8701750	C	T	SNP	Hom	214.5	7		B0303.9	vps-33.1	protein_coding	B0303.9	exon_III_8701666_8702176	6	SYNONYMOUS_CODING	S/S	tcC/tcT	202	3	1812
III	9101178	G	T	SNP	Hom	152.02	5		ZK507.1	ZK507.1	protein_coding	ZK507.1	exon_III_9101143_9101181	1	NON_SYNONYMOUS_CODING	Q/K	Caa/Aaa	2	0	996
III	9101179	C	T	SNP	Hom	151.55	5		ZK507.1	ZK507.1	protein_coding	ZK507.1	exon_III_9101143_9101181	1	START_LOST	M/I	atG/atA	1	0	996
III	9341383	T	C	SNP	Hom	214.81	8		K04H4.1	emb-9	protein_coding	K04H4.1a	exon_III_9341357_9342211	6	NON_SYNONYMOUS_CODING	R/G	Aga/Gga	582	1	5280
III	9350642	C	T	SNP	Hom	204.89	6		K04H4.2	K04H4.2	protein_coding	K04H4.2c.2	exon_III_9350568_9350816	13	NON_SYNONYMOUS_CODING	G/E	gGa/gAa	857	0	4392
III	9350642	C	T	SNP	Hom	204.89	6		K04H4.2	K04H4.2	protein_coding	K04H4.2c.1	exon_III_9350568_9350816	13	NON_SYNONYMOUS_CODING	G/E	gGa/gAa	857	0	4392
III	9350667	C	T	SNP	Hom	170.11	5		K04H4.2	K04H4.2	protein_coding	K04H4.2c.2	exon_III_9350568_9350816	13	NON_SYNONYMOUS_CODING	E/K	Gag/Aag	849	0	4392
III	9350667	C	T	SNP	Hom	170.11	5		K04H4.2	K04H4.2	protein_coding	K04H4.2c.1	exon_III_9350568_9350816	13	NON_SYNONYMOUS_CODING	E/K	Gag/Aag	849	0	4392
III	9350674	C	T	SNP	Hom	172.54	5		K04H4.2	K04H4.2	protein_coding	K04H4.2c.2	exon_III_9350568_9350816	13	SYNONYMOUS_CODING	R/R	agG/agA	846	1	4392
III	9350674	C	T	SNP	Hom	172.54	5		K04H4.2	K04H4.2	protein_coding	K04H4.2c.1	exon_III_9350568_9350816	13	SYNONYMOUS_CODING	R/R	agG/agA	846	1	4392
III	9352576	C	T	SNP	Hom	218.83	7		K04H4.2	K04H4.2	protein_coding	K04H4.2c.2	exon_III_9351991_9352637	8	SYNONYMOUS_CODING	E/E	gaG/gaA	364	1	4392
III	9352576	C	T	SNP	Hom	218.83	7		K04H4.2	K04H4.2	protein_coding	K04H4.2c.1	exon_III_9351991_9352637	8	SYNONYMOUS_CODING	E/E	gaG/gaA	364	1	4392
III	9754445	C	A	SNP	Hom	84.29	3		T05G5.8	vps-53	protein_coding	T05G5.8.1	exon_III_9754319_9754670	5	NON_SYNONYMOUS_CODING	E/D	gaG/gaT	634	1	2397
III	9754445	C	A	SNP	Hom	84.29	3		T05G5.8	vps-53	protein_coding	T05G5.8.2	exon_III_9754319_9754670	5	NON_SYNONYMOUS_CODING	E/D	gaG/gaT	634	1	2397
III	9918757	C	G	SNP	Hom	175.19	5		F40F12.3	F40F12.3	protein_coding	F40F12.3	exon_III_9918556_9919104	3	SYNONYMOUS_CODING	G/G	ggG/ggC	252	3	957
III	10457046	G	A	SNP	Hom	218.42	7		D2045.2	D2045.2	protein_coding	D2045.2	exon_III_10456405_10457228	12	NON_SYNONYMOUS_CODING	H/Y	Cac/Tac	705	0	5433
III	10498130	T	C	SNP	Hom	51.75	2		F43D9.1	F43D9.1	protein_coding	F43D9.1	exon_III_10498082_10498511	18	SYNONYMOUS_CODING	F/F	ttT/ttC	1031	1	3681
III	10498131	C	A	SNP	Hom	51.75	2		F43D9.1	F43D9.1	protein_coding	F43D9.1	exon_III_10498082_10498511	18	NON_SYNONYMOUS_CODING	Q/K	Cag/Aag	1032	0	3681
III	10498132	A	G	SNP	Hom	51.64	2		F43D9.1	F43D9.1	protein_coding	F43D9.1	exon_III_10498082_10498511	18	NON_SYNONYMOUS_CODING	Q/R	cAg/cGg	1032	0	3681
III	10498133	G	C	SNP	Hom	52.22	2		F43D9.1	F43D9.1	protein_coding	F43D9.1	exon_III_10498082_10498511	18	NON_SYNONYMOUS_CODING	Q/H	caG/caC	1032	1	3681
III	10500617	G	A	SNP	Hom	58.3	4		F43D9.2	rab-33	protein_coding	F43D9.2	exon_III_10500002_10500700	5	SYNONYMOUS_CODING	F/F	ttC/ttT	261	1	924
III	11543293	G	A	SNP	Hom	176.36	6		Y66D12A.14	Y66D12A.14	protein_coding	Y66D12A.14	exon_III_11540516_11544392	5	NON_SYNONYMOUS_CODING	G/E	gGa/gAa	2186	0	8829
III	11576730	C	G	SNP	Hom	94.66	3		Y66D12A.8	Y66D12A.8	protein_coding	Y66D12A.8	exon_III_11576450_11576851	2	NON_SYNONYMOUS_CODING	A/G	gCa/gGa	144	0	735
III	12103265	*	#NAME?	INS	Hom	273.02	7		Y75B8A.3	Y75B8A.3	protein_coding	Y75B8A.3	exon_III_12103042_12103293	5	FRAME_SHIFT: Y75B8A.3					2484
III	12953228	T	G	SNP	Hom	135.32	5		Y39E4A.2	ttm-1	protein_coding	Y39E4A.2a	exon_III_12953104_12953252	4	NON_SYNONYMOUS_CODING	N/T	aAt/aCt	351	0	1176
III	12953228	T	G	SNP	Hom	135.32	5		Y39E4A.2	ttm-1	protein_coding	Y39E4A.2b	exon_III_12952869_12953252	3	NON_SYNONYMOUS_CODING	N/T	aAt/aCt	370	0	1233
III	13025961	G	A	SNP	Hom	203.27	6		F14F7.3	cyp-13A12	protein_coding	F14F7.3	exon_III_13025865_13026515	4	SYNONYMOUS_CODING	R/R	agG/agA	205	1	1557
III	13649712	G	A	SNP	Hom	166	5		T12D8.1	set-16	protein_coding	T12D8.1	exon_III_13649405_13650585	10	SYNONYMOUS_CODING	K/K	aaG/aaA	978	1	7428
IV	1438459	A	T	SNP	Hom	91.76	4		Y77E11A.11	clp-7	protein_coding	Y77E11A.11.1	exon_IV_1438226_1438493	5	NON_SYNONYMOUS_CODING	S/T	Tcc/Acc	459	0	2337
IV	1438459	A	T	SNP	Hom	91.76	4		Y77E11A.11	clp-7	protein_coding	Y77E11A.11.2	exon_IV_1438226_1438493	5	NON_SYNONYMOUS_CODING	S/T	Tcc/Acc	459	0	2337
IV	2643085	C	T	SNP	Hom	329.64	10		Y69A2AR.2	ric-8	protein_coding	Y69A2AR.2b	exon_IV_2642977_2643122	1	NON_SYNONYMOUS_CODING	A/V	gCt/gTt	34	0	474
IV	2643085	C	T	SNP	Hom	329.64	10		Y69A2AR.2	ric-8	protein_coding	Y69A2AR.2a	exon_IV_2642977_2643122	1	NON_SYNONYMOUS_CODING	A/V	gCt/gTt	34	0	1701
IV	2999124	A	G	SNP	Hom	125.47	4		Y54G2A.27	Y54G2A.27	protein_coding	Y54G2A.27.1	exon_IV_2998875_2999425	9	SYNONYMOUS_CODING	P/P	ccT/ccC	147	3	690
IV	2999124	A	G	SNP	Hom	125.47	4		Y54G2A.27	Y54G2A.27	protein_coding	Y54G2A.27.2	exon_IV_2998875_2999425	4	SYNONYMOUS_CODING	P/P	ccT/ccC	147	3	690
IV	3254024	T	A	SNP	Hom	312.87	9		Y67D8A.3	Y67D8A.3	protein_coding	Y67D8A.3	exon_IV_3254016_3254315	2	NON_SYNONYMOUS_CODING	D/V	gAt/gTt	123	0	765
IV	3254163	*	#NAME?	DEL	Hom	862.83	10		Y67D8A.3	Y67D8A.3	protein_coding	Y67D8A.3	exon_IV_3254016_3254315	2	FRAME_SHIFT: Y67D8A.3					765
IV	3371624	C	T	SNP	Hom	52.75	2		Y55H10A.1	vha-19	protein_coding	Y55H10A.1.2	exon_IV_3371581_3371840	5	SYNONYMOUS_CODING	C/C	tgC/tgT	247	1	1356
IV	3371624	C	T	SNP	Hom	52.75	2		Y55H10A.1	vha-19	protein_coding	Y55H10A.1.1	exon_IV_3371581_3371840	5	SYNONYMOUS_CODING	C/C	tgC/tgT	247	1	1356
IV	3880302	C	T	SNP	Hom	176.19	5		F37C4.8	F37C4.8	protein_coding	F37C4.8	exon_IV_3880245_3880484	4	SYNONYMOUS_CODING	G/G	ggG/ggA	238	3	975
IV	4038408	C	T	SNP	Hom	176.95	5		F35F11.3	F35F11.3	protein_coding	F35F11.3	exon_IV_4038145_4038490	2	NON_SYNONYMOUS_CODING	L/F	Ctt/Ttt	149	0	696
IV	4582720	A	T	SNP	Hom	219.58	6		F28E10.1	F28E10.1	protein_coding	F28E10.1a	exon_IV_4582127_4583625	8	NON_SYNONYMOUS_CODING	D/V	gAc/gTc	478	0	3789
IV	4582720	A	T	SNP	Hom	219.58	6		F28E10.1	F28E10.1	protein_coding	F28E10.1d	exon_IV_4582127_4583625	8	NON_SYNONYMOUS_CODING	D/V	gAc/gTc	480	0	3795
IV	4582720	A	T	SNP	Hom	219.58	6		F28E10.1	F28E10.1	protein_coding	F28E10.1c	exon_IV_4582127_4583625	7	NON_SYNONYMOUS_CODING	D/V	gAc/gTc	432	0	3651
IV	4582720	A	T	SNP	Hom	219.58	6		F28E10.1	F28E10.1	protein_coding	F28E10.1b.1	exon_IV_4582127_4583625	4	NON_SYNONYMOUS_CODING	D/V	gAc/gTc	336	0	3363
IV	4582720	A	T	SNP	Hom	219.58	6		F28E10.1	F28E10.1	protein_coding	F28E10.1b.2	exon_IV_4582127_4583625	8	NON_SYNONYMOUS_CODING	D/V	gAc/gTc	336	0	3363
IV	4884419	C	T	SNP	Hom	89.74	3		T08B6.6	str-166	protein_coding	T08B6.6	exon_IV_4884288_4884479	1	SYNONYMOUS_CODING	L/L	ctC/ctT	44	3	1029
IV	4931165	A	C	SNP	Hom	136.28	5		Y9C9A.8	Y9C9A.8	protein_coding	Y9C9A.8	exon_IV_4931101_4931184	8	NON_SYNONYMOUS_CODING	N/H	Aac/Cac	371	0	2001
IV	4972668	C	T	SNP	Hom	144.05	7		Y9C9A.15	srz-28	protein_coding	Y9C9A.15	exon_IV_4972411_4972705	3	NON_SYNONYMOUS_CODING	V/I	Gtt/Att	97	0	966
IV	5030781	C	T	SNP	Hom	86.31	3		C09B9.2	C09B9.2	protein_coding	C09B9.2	exon_IV_5030647_5030899	6	NON_SYNONYMOUS_CODING	T/I	aCc/aTc	273	0	987
IV	5409616	*	#NAME?	INS	Hom	272.99	7		ZK616.8	ZK616.8	protein_coding	ZK616.8	exon_IV_5409563_5409881	6	FRAME_SHIFT: ZK616.8					1083
IV	7053278	C	T	SNP	Hom	93.19	3		C06G3.1	nhr-105	protein_coding	C06G3.1a.2	exon_IV_7053217_7053354	10	NON_SYNONYMOUS_CODING	P/L	cCt/cTt	405	0	1290
IV	7053278	C	T	SNP	Hom	93.19	3		C06G3.1	nhr-105	protein_coding	C06G3.1a.1	exon_IV_7053217_7053424	10	NON_SYNONYMOUS_CODING	P/L	cCt/cTt	405	0	1290
IV	7053278	C	T	SNP	Hom	93.19	3		C06G3.1	nhr-105	protein_coding	C06G3.1b	exon_IV_7053217_7053354	10	NON_SYNONYMOUS_CODING	P/L	cCt/cTt	389	0	1242
IV	7053279	T	A	SNP	Hom	92.07	3		C06G3.1	nhr-105	protein_coding	C06G3.1a.2	exon_IV_7053217_7053354	10	SYNONYMOUS_CODING	P/P	ccT/ccA	405	3	1290
IV	7053279	T	A	SNP	Hom	92.07	3		C06G3.1	nhr-105	protein_coding	C06G3.1a.1	exon_IV_7053217_7053424	10	SYNONYMOUS_CODING	P/P	ccT/ccA	405	3	1290
IV	7053279	T	A	SNP	Hom	92.07	3		C06G3.1	nhr-105	protein_coding	C06G3.1b	exon_IV_7053217_7053354	10	SYNONYMOUS_CODING	P/P	ccT/ccA	389	3	1242
IV	7053280	A	C	SNP	Hom	93.66	3		C06G3.1	nhr-105	protein_coding	C06G3.1a.2	exon_IV_7053217_7053354	10	NON_SYNONYMOUS_CODING	T/P	Act/Cct	406	0	1290
IV	7053280	A	C	SNP	Hom	93.66	3		C06G3.1	nhr-105	protein_coding	C06G3.1a.1	exon_IV_7053217_7053424	10	NON_SYNONYMOUS_CODING	T/P	Act/Cct	406	0	1290
IV	7053280	A	C	SNP	Hom	93.66	3		C06G3.1	nhr-105	protein_coding	C06G3.1b	exon_IV_7053217_7053354	10	NON_SYNONYMOUS_CODING	T/P	Act/Cct	390	0	1242
IV	7053281	C	T	SNP	Hom	93.66	3		C06G3.1	nhr-105	protein_coding	C06G3.1a.2	exon_IV_7053217_7053354	10	NON_SYNONYMOUS_CODING	T/I	aCt/aTt	406	0	1290
IV	7053281	C	T	SNP	Hom	93.66	3		C06G3.1	nhr-105	protein_coding	C06G3.1a.1	exon_IV_7053217_7053424	10	NON_SYNONYMOUS_CODING	T/I	aCt/aTt	406	0	1290
IV	7053281	C	T	SNP	Hom	93.66	3		C06G3.1	nhr-105	protein_coding	C06G3.1b	exon_IV_7053217_7053354	10	NON_SYNONYMOUS_CODING	T/I	aCt/aTt	390	0	1242
IV	7384622	C	T	SNP	Hom	49.09	2		T12B3.1	T12B3.1	protein_coding	T12B3.1	exon_IV_7384574_7384741	8	NON_SYNONYMOUS_CODING	P/S	Cct/Tct	408	0	1341
IV	7592953	G	A	SNP	Hom	68.97	4		Y2C2A.1	tag-80	protein_coding	Y2C2A.1	exon_IV_7590662_7596463	2	NON_SYNONYMOUS_CODING	D/N	Gac/Aac	787	0	14703
IV	7598894	A	G	SNP	Hom	42.84	3		Y2C2A.1	tag-80	protein_coding	Y2C2A.1	exon_IV_7597293_7598900	4	NON_SYNONYMOUS_CODING	I/V	Ata/Gta	2624	0	14703
IV	7598895	T	A	SNP	Hom	42.84	3		Y2C2A.1	tag-80	protein_coding	Y2C2A.1	exon_IV_7597293_7598900	4	NON_SYNONYMOUS_CODING	I/K	aTa/aAa	2624	0	14703
IV	7599684	A	G	SNP	Hom	30.02	2		Y2C2A.1	tag-80	protein_coding	Y2C2A.1	exon_IV_7598986_7605611	5	NON_SYNONYMOUS_CODING	T/A	Act/Gct	2859	0	14703
IV	7599704	C	T	SNP	Hom	31.45	2		Y2C2A.1	tag-80	protein_coding	Y2C2A.1	exon_IV_7598986_7605611	5	SYNONYMOUS_CODING	F/F	ttC/ttT	2865	1	14703
IV	7600490	A	T	SNP	Hom	172.92	5		Y2C2A.1	tag-80	protein_coding	Y2C2A.1	exon_IV_7598986_7605611	5	NON_SYNONYMOUS_CODING	Q/H	caA/caT	3127	1	14703
IV	7621074	C	T	SNP	Hom	148.57	5		F45E4.3	F45E4.3	protein_coding	F45E4.3b.2	exon_IV_7621003_7623731	2	NON_SYNONYMOUS_CODING	A/V	gCg/gTg	15	0	2511
IV	7621074	C	T	SNP	Hom	148.57	5		F45E4.3	F45E4.3	protein_coding	F45E4.3b.1	exon_IV_7621004_7623772	2	NON_SYNONYMOUS_CODING	A/V	gCg/gTg	15	0	2511
IV	7621074	C	T	SNP	Hom	148.57	5		F45E4.3	F45E4.3	protein_coding	F45E4.3a	exon_IV_7621031_7623503	1	NON_SYNONYMOUS_CODING	A/V	gCg/gTg	15	0	3696
IV	7727424	T	A	SNP	Hom	68.27	3		C50F7.5	C50F7.5	protein_coding	C50F7.5	exon_IV_7726707_7727716	1	SYNONYMOUS_CODING	S/S	tcT/tcA	239	3	930
IV	8271550	*	#NAME?	DEL	Hom	183.83	7		K07H8.5	K07H8.5	protein_coding	K07H8.5	exon_IV_8271156_8271555	2	FRAME_SHIFT: K07H8.5					1230
IV	8296343	A	G	SNP	Hom	165.66	5		K07H8.1	K07H8.1	protein_coding	K07H8.1	exon_IV_8296135_8296388	4	SYNONYMOUS_CODING	T/T	acA/acG	424	3	1482
IV	9745675	G	A	SNP	Hom	53.22	2		C28D4.5	C28D4.5	protein_coding	C28D4.5	exon_IV_9745536_9745724	4	NON_SYNONYMOUS_CODING	H/Y	Cac/Tac	327	0	1062
IV	10026524	C	T	SNP	Hom	163.31	5		F44D12.4	F44D12.4	protein_coding	F44D12.4	exon_IV_10026390_10027162	3	STOP_GAINED	W/*	tgG/tgA	324	0	1074
IV	10878687	G	A	SNP	Hom	218.29	6		F13E9.6	sdz-13	protein_coding	F13E9.6a	exon_IV_10878649_10878723	2	NON_SYNONYMOUS_CODING	R/C	Cgt/Tgt	40	0	786
IV	10878687	G	A	SNP	Hom	218.29	6		F13E9.6	sdz-13	protein_coding	F13E9.6b	exon_IV_10878649_10878723	6	NON_SYNONYMOUS_CODING	R/C	Cgt/Tgt	172	0	1182
IV	11070925	*	#NAME?	INS	Hom	710.98	24		Y5F2A.3	Y5F2A.3	protein_coding	Y5F2A.3	exon_IV_11070868_11070927	5	FRAME_SHIFT: Y5F2A.3					873
IV	11180503	A	G	SNP	Hom	248.02	7		R07H5.2	cpt-2	protein_coding	R07H5.2b	exon_IV_11180377_11180510	3	NON_SYNONYMOUS_CODING	I/V	Att/Gtt	14	0	1431
IV	11180503	A	G	SNP	Hom	248.02	7		R07H5.2	cpt-2	protein_coding	R07H5.2a.1	exon_IV_11180377_11180510	3	NON_SYNONYMOUS_CODING	I/V	Att/Gtt	184	0	1941
IV	11226249	A	C	SNP	Hom	111.15	4		C29F4.1	col-125	protein_coding	C29F4.1	exon_IV_11225645_11226497	2	NON_SYNONYMOUS_CODING	Q/P	cAa/cCa	229	0	900
IV	11367589	C	T	SNP	Hom	87.82	3		T01G1.3	sec-31	protein_coding	T01G1.3.1	exon_IV_11367587_11367841	9	NON_SYNONYMOUS_CODING	G/E	gGa/gAa	667	0	3252
IV	11367589	C	T	SNP	Hom	87.82	3		T01G1.3	sec-31	protein_coding	T01G1.3.2	exon_IV_11367587_11367841	9	NON_SYNONYMOUS_CODING	G/E	gGa/gAa	667	0	3252
IV	12054129	C	T	SNP	Hom	133.52	4		K08E4.1	spt-5	protein_coding	K08E4.1	exon_IV_12052973_12054625	5	SYNONYMOUS_CODING	F/F	ttC/ttT	794	1	3627
IV	12164023	G	A	SNP	Hom	180.49	6		B0001.6	B0001.6	protein_coding	B0001.6.1	exon_IV_12163978_12164252	15	NON_SYNONYMOUS_CODING	E/K	Gag/Aag	655	0	2025
IV	12164023	G	A	SNP	Hom	180.49	6		B0001.6	B0001.6	protein_coding	B0001.6.2	exon_IV_12163978_12164085	14	NON_SYNONYMOUS_CODING	E/K	Gag/Aag	655	0	2025
IV	12393534	C	A	SNP	Hom	133.21	4		F28D1.9	acs-20	protein_coding	F28D1.9	exon_IV_12393506_12394120	9	NON_SYNONYMOUS_CODING	M/I	atG/atT	624	0	2055
IV	13038869	C	T	SNP	Hom	82.92	3		F49E11.2	F49E11.2	protein_coding	F49E11.2	exon_IV_13038801_13038966	1	NON_SYNONYMOUS_CODING	D/N	Gac/Aac	12	0	1137
IV	13451564	C	T	SNP	Hom	50.52	2		K09B11.9	uso-1	protein_coding	K09B11.9b	exon_IV_13451507_13451757	3	NON_SYNONYMOUS_CODING	A/T	Gcg/Acg	199	0	2628
IV	13451564	C	T	SNP	Hom	50.52	2		K09B11.9	uso-1	protein_coding	K09B11.9a	exon_IV_13451507_13451757	5	NON_SYNONYMOUS_CODING	A/T	Gcg/Acg	265	0	2826
IV	13677366	T	C	SNP	Hom	168.53	5		T23G4.4	oac-48	protein_coding	T23G4.4	exon_IV_13677232_13677445	11	NON_SYNONYMOUS_CODING	I/T	aTa/aCa	582	0	2070
IV	14489675	C	T	SNP	Hom	169.62	5		Y57G11A.1	tag-273	protein_coding	Y57G11A.1b	exon_IV_14489553_14489758	12	NON_SYNONYMOUS_CODING	E/K	Gag/Aag	743	0	2358
IV	14489675	C	T	SNP	Hom	169.62	5		Y57G11A.1	tag-273	protein_coding	Y57G11A.1a	exon_IV_14489553_14489758	6	NON_SYNONYMOUS_CODING	E/K	Gag/Aag	458	0	1797
IV	15871060	T	G	SNP	Hom	201.19	6		Y105C5B.1	Y105C5B.1	protein_coding	Y105C5B.1	exon_IV_15870611_15871072	1	NON_SYNONYMOUS_CODING	L/W	tTg/tGg	146	0	936
IV	16199512	T	C	SNP	Hom	258.97	8		Y7A9A.1	Y7A9A.1	protein_coding	Y7A9A.1	exon_IV_16199505_16199600	6	SYNONYMOUS_CODING	L/L	ctT/ctC	304	3	1824
IV	16533645	T	A	SNP	Hom	89.21	3		Y51H4A.6	Y51H4A.6	protein_coding	Y51H4A.6	exon_IV_16533628_16533788	1	NON_SYNONYMOUS_CODING	F/L	ttT/ttA	6	1	231
IV	17086658	T	C	SNP	Hom	167.88	5		Y116A8C.26	Y116A8C.26	protein_coding	Y116A8C.26a	exon_IV_17086452_17086693	4	NON_SYNONYMOUS_CODING	H/R	cAt/cGt	156	0	2754
MtDNA	5079	G	A	SNP	Hom	2089.87	61		MTCE.21	ctb-1	protein_coding	MTCE.21	exon_MtDNA_4504_5621	1	SYNONYMOUS_CODING	G/G	ggG/ggA	192	3	1110
MtDNA	8429	A	G	SNP	Hom	1878.66	56		MTCE.26	MTCE.26	protein_coding	MTCE.26	exon_MtDNA_7845_9421	1	SYNONYMOUS_CODING	V/V	gtA/gtG	195	3	1575
MtDNA	12998	C	T	SNP	Hom	346.52	11		MTCE.35	MTCE.35	protein_coding	MTCE.35	exon_MtDNA_11691_13272	1	SYNONYMOUS_CODING	G/G	ggC/ggT	436	3	1581
V	3587029	*	#NAME?	INS	Hom	718.31	7		T22F3.2	T22F3.2	protein_coding	T22F3.2a	exon_V_3586829_3587052	2	FRAME_SHIFT: T22F3.2a					1131
V	3587029	*	#NAME?	INS	Hom	718.31	7		T22F3.2	T22F3.2	protein_coding	T22F3.2b	exon_V_3586829_3587052	2	FRAME_SHIFT: T22F3.2b					1107
V	3750652	*	#NAME?	INS	Hom	168.42	5		Y39H10A.6	Y39H10A.6	protein_coding	Y39H10A.6	exon_V_3750557_3750678	9	FRAME_SHIFT: Y39H10A.6					1668
V	5084742	G	A	SNP	Hom	35.63	2		Y58A7A.4	Y58A7A.4	protein_coding	Y58A7A.4	exon_V_5084732_5084992	1	NON_SYNONYMOUS_CODING	P/L	cCg/cTg	84	0	2715
V	5084780	A	G	SNP	Hom	68.27	3		Y58A7A.4	Y58A7A.4	protein_coding	Y58A7A.4	exon_V_5084732_5084992	1	SYNONYMOUS_CODING	D/D	gaT/gaC	71	1	2715
V	5084791	C	A	SNP	Hom	105.61	4		Y58A7A.4	Y58A7A.4	protein_coding	Y58A7A.4	exon_V_5084732_5084992	1	NON_SYNONYMOUS_CODING	A/S	Gca/Tca	68	0	2715
V	6159697	G	T	SNP	Hom	88.78	3		W06H8.8	ttn-1	protein_coding	W06H8.8g	exon_V_6156138_6160890	36	NON_SYNONYMOUS_CODING	T/K	aCg/aAg	11018	0	55689
V	6159697	G	T	SNP	Hom	88.78	3		W06H8.8	ttn-1	protein_coding	W06H8.8e.1	exon_V_6156138_6160890	36	NON_SYNONYMOUS_CODING	T/K	aCg/aAg	11018	0	55605
V	6159697	G	T	SNP	Hom	88.78	3		W06H8.8	ttn-1	protein_coding	W06H8.8e.2	exon_V_6156138_6160890	36	NON_SYNONYMOUS_CODING	T/K	aCg/aAg	11018	0	55605
V	6159697	G	T	SNP	Hom	88.78	3		W06H8.8	ttn-1	protein_coding	W06H8.8f	exon_V_6156138_6160890	36	NON_SYNONYMOUS_CODING	T/K	aCg/aAg	11018	0	55560
V	6177079	C	A	SNP	Hom	114.87	4		W06H8.8	ttn-1	protein_coding	W06H8.8g	exon_V_6171490_6183706	27	SYNONYMOUS_CODING	V/V	gtG/gtT	6680	3	55689
V	6177079	C	A	SNP	Hom	114.87	4		W06H8.8	ttn-1	protein_coding	W06H8.8e.1	exon_V_6171490_6183706	27	SYNONYMOUS_CODING	V/V	gtG/gtT	6680	3	55605
V	6177079	C	A	SNP	Hom	114.87	4		W06H8.8	ttn-1	protein_coding	W06H8.8e.2	exon_V_6171490_6183706	27	SYNONYMOUS_CODING	V/V	gtG/gtT	6680	3	55605
V	6177079	C	A	SNP	Hom	114.87	4		W06H8.8	ttn-1	protein_coding	W06H8.8d	exon_V_6171490_6180836	28	SYNONYMOUS_CODING	V/V	gtG/gtT	6660	3	31737
V	6177079	C	A	SNP	Hom	114.87	4		W06H8.8	ttn-1	protein_coding	W06H8.8f	exon_V_6171490_6183706	27	SYNONYMOUS_CODING	V/V	gtG/gtT	6680	3	55560
V	6177083	T	G	SNP	Hom	39.99	2		W06H8.8	ttn-1	protein_coding	W06H8.8g	exon_V_6171490_6183706	27	NON_SYNONYMOUS_CODING	Q/P	cAa/cCa	6679	0	55689
V	6177083	T	G	SNP	Hom	39.99	2		W06H8.8	ttn-1	protein_coding	W06H8.8e.1	exon_V_6171490_6183706	27	NON_SYNONYMOUS_CODING	Q/P	cAa/cCa	6679	0	55605
V	6177083	T	G	SNP	Hom	39.99	2		W06H8.8	ttn-1	protein_coding	W06H8.8e.2	exon_V_6171490_6183706	27	NON_SYNONYMOUS_CODING	Q/P	cAa/cCa	6679	0	55605
V	6177083	T	G	SNP	Hom	39.99	2		W06H8.8	ttn-1	protein_coding	W06H8.8d	exon_V_6171490_6180836	28	NON_SYNONYMOUS_CODING	Q/P	cAa/cCa	6659	0	31737
V	6177083	T	G	SNP	Hom	39.99	2		W06H8.8	ttn-1	protein_coding	W06H8.8f	exon_V_6171490_6183706	27	NON_SYNONYMOUS_CODING	Q/P	cAa/cCa	6679	0	55560
V	6178786	T	C	SNP	Hom	56.73	3		W06H8.8	ttn-1	protein_coding	W06H8.8g	exon_V_6171490_6183706	27	SYNONYMOUS_CODING	K/K	aaA/aaG	6111	1	55689
V	6178786	T	C	SNP	Hom	56.73	3		W06H8.8	ttn-1	protein_coding	W06H8.8e.1	exon_V_6171490_6183706	27	SYNONYMOUS_CODING	K/K	aaA/aaG	6111	1	55605
V	6178786	T	C	SNP	Hom	56.73	3		W06H8.8	ttn-1	protein_coding	W06H8.8e.2	exon_V_6171490_6183706	27	SYNONYMOUS_CODING	K/K	aaA/aaG	6111	1	55605
V	6178786	T	C	SNP	Hom	56.73	3		W06H8.8	ttn-1	protein_coding	W06H8.8d	exon_V_6171490_6180836	28	SYNONYMOUS_CODING	K/K	aaA/aaG	6091	1	31737
V	6178786	T	C	SNP	Hom	56.73	3		W06H8.8	ttn-1	protein_coding	W06H8.8f	exon_V_6171490_6183706	27	SYNONYMOUS_CODING	K/K	aaA/aaG	6111	1	55560
V	6179557	C	A	SNP	Hom	89.65	6		W06H8.8	ttn-1	protein_coding	W06H8.8g	exon_V_6171490_6183706	27	SYNONYMOUS_CODING	V/V	gtG/gtT	5854	3	55689
V	6179557	C	A	SNP	Hom	89.65	6		W06H8.8	ttn-1	protein_coding	W06H8.8e.1	exon_V_6171490_6183706	27	SYNONYMOUS_CODING	V/V	gtG/gtT	5854	3	55605
V	6179557	C	A	SNP	Hom	89.65	6		W06H8.8	ttn-1	protein_coding	W06H8.8e.2	exon_V_6171490_6183706	27	SYNONYMOUS_CODING	V/V	gtG/gtT	5854	3	55605
V	6179557	C	A	SNP	Hom	89.65	6		W06H8.8	ttn-1	protein_coding	W06H8.8d	exon_V_6171490_6180836	28	SYNONYMOUS_CODING	V/V	gtG/gtT	5834	3	31737
V	6179557	C	A	SNP	Hom	89.65	6		W06H8.8	ttn-1	protein_coding	W06H8.8f	exon_V_6171490_6183706	27	SYNONYMOUS_CODING	V/V	gtG/gtT	5854	3	55560
V	6483869	G	C	SNP	Hom	32.79	4		W01A11.3	unc-83	protein_coding	W01A11.3c	exon_V_6483810_6484209	6	NON_SYNONYMOUS_CODING	R/P	cGc/cCc	223	0	2223
V	6483869	G	C	SNP	Hom	32.79	4		W01A11.3	unc-83	protein_coding	W01A11.3b.1	exon_V_6483810_6484209	12	NON_SYNONYMOUS_CODING	R/P	cGc/cCc	458	0	2928
V	6483869	G	C	SNP	Hom	32.79	4		W01A11.3	unc-83	protein_coding	W01A11.3a	exon_V_6483810_6484209	13	NON_SYNONYMOUS_CODING	R/P	cGc/cCc	524	0	3126
V	6483869	G	C	SNP	Hom	32.79	4		W01A11.3	unc-83	protein_coding	W01A11.3b.2	exon_V_6483810_6484209	13	NON_SYNONYMOUS_CODING	R/P	cGc/cCc	458	0	2928
V	6824090	C	T	SNP	Hom	131.51	5		T15B7.7	T15B7.7	protein_coding	T15B7.7	exon_V_6824013_6824218	1	SYNONYMOUS_CODING	N/N	aaC/aaT	26	1	1374
V	6956711	T	C	SNP	Hom	218.62	7		T07H8.4	mec-1	protein_coding	T07H8.4d.1	exon_V_6956619_6956760	2	NON_SYNONYMOUS_CODING	L/P	cTa/cCa	31	0	5988
V	6956711	T	C	SNP	Hom	218.62	7		T07H8.4	mec-1	protein_coding	T07H8.4d.2	exon_V_6956620_6956760	2	NON_SYNONYMOUS_CODING	L/P	cTa/cCa	31	0	5988
V	6956711	T	C	SNP	Hom	218.62	7		T07H8.4	mec-1	protein_coding	T07H8.4h.1	exon_V_6956619_6956760	2	NON_SYNONYMOUS_CODING	L/P	cTa/cCa	31	0	6021
V	6956711	T	C	SNP	Hom	218.62	7		T07H8.4	mec-1	protein_coding	T07H8.4h.2	exon_V_6956620_6956760	2	NON_SYNONYMOUS_CODING	L/P	cTa/cCa	31	0	6021
V	6956711	T	C	SNP	Hom	218.62	7		T07H8.4	mec-1	protein_coding	T07H8.4j	exon_V_6956620_6956760	2	NON_SYNONYMOUS_CODING	L/P	cTa/cCa	31	0	768
V	6956711	T	C	SNP	Hom	218.62	7		T07H8.4	mec-1	protein_coding	T07H8.4i	exon_V_6956620_6956760	2	NON_SYNONYMOUS_CODING	L/P	cTa/cCa	31	0	2865
V	6956711	T	C	SNP	Hom	218.62	7		T07H8.4	mec-1	protein_coding	T07H8.4b	exon_V_6956620_6956760	2	NON_SYNONYMOUS_CODING	L/P	cTa/cCa	31	0	5058
V	6956711	T	C	SNP	Hom	218.62	7		T07H8.4	mec-1	protein_coding	T07H8.4a	exon_V_6956620_6956760	2	NON_SYNONYMOUS_CODING	L/P	cTa/cCa	31	0	6024
V	6956711	T	C	SNP	Hom	218.62	7		T07H8.4	mec-1	protein_coding	T07H8.4c	exon_V_6956620_6956760	2	NON_SYNONYMOUS_CODING	L/P	cTa/cCa	31	0	3504
V	6956743	C	G	SNP	Hom	175.07	7		T07H8.4	mec-1	protein_coding	T07H8.4d.1	exon_V_6956619_6956760	2	NON_SYNONYMOUS_CODING	R/G	Cgc/Ggc	42	0	5988
V	6956743	C	G	SNP	Hom	175.07	7		T07H8.4	mec-1	protein_coding	T07H8.4d.2	exon_V_6956620_6956760	2	NON_SYNONYMOUS_CODING	R/G	Cgc/Ggc	42	0	5988
V	6956743	C	G	SNP	Hom	175.07	7		T07H8.4	mec-1	protein_coding	T07H8.4h.1	exon_V_6956619_6956760	2	NON_SYNONYMOUS_CODING	R/G	Cgc/Ggc	42	0	6021
V	6956743	C	G	SNP	Hom	175.07	7		T07H8.4	mec-1	protein_coding	T07H8.4h.2	exon_V_6956620_6956760	2	NON_SYNONYMOUS_CODING	R/G	Cgc/Ggc	42	0	6021
V	6956743	C	G	SNP	Hom	175.07	7		T07H8.4	mec-1	protein_coding	T07H8.4j	exon_V_6956620_6956760	2	NON_SYNONYMOUS_CODING	R/G	Cgc/Ggc	42	0	768
V	6956743	C	G	SNP	Hom	175.07	7		T07H8.4	mec-1	protein_coding	T07H8.4i	exon_V_6956620_6956760	2	NON_SYNONYMOUS_CODING	R/G	Cgc/Ggc	42	0	2865
V	6956743	C	G	SNP	Hom	175.07	7		T07H8.4	mec-1	protein_coding	T07H8.4b	exon_V_6956620_6956760	2	NON_SYNONYMOUS_CODING	R/G	Cgc/Ggc	42	0	5058
V	6956743	C	G	SNP	Hom	175.07	7		T07H8.4	mec-1	protein_coding	T07H8.4a	exon_V_6956620_6956760	2	NON_SYNONYMOUS_CODING	R/G	Cgc/Ggc	42	0	6024
V	6956743	C	G	SNP	Hom	175.07	7		T07H8.4	mec-1	protein_coding	T07H8.4c	exon_V_6956620_6956760	2	NON_SYNONYMOUS_CODING	R/G	Cgc/Ggc	42	0	3504
V	6956744	G	C	SNP	Hom	217.18	7		T07H8.4	mec-1	protein_coding	T07H8.4d.1	exon_V_6956619_6956760	2	NON_SYNONYMOUS_CODING	R/P	cGc/cCc	42	0	5988
V	6956744	G	C	SNP	Hom	217.18	7		T07H8.4	mec-1	protein_coding	T07H8.4d.2	exon_V_6956620_6956760	2	NON_SYNONYMOUS_CODING	R/P	cGc/cCc	42	0	5988
V	6956744	G	C	SNP	Hom	217.18	7		T07H8.4	mec-1	protein_coding	T07H8.4h.1	exon_V_6956619_6956760	2	NON_SYNONYMOUS_CODING	R/P	cGc/cCc	42	0	6021
V	6956744	G	C	SNP	Hom	217.18	7		T07H8.4	mec-1	protein_coding	T07H8.4h.2	exon_V_6956620_6956760	2	NON_SYNONYMOUS_CODING	R/P	cGc/cCc	42	0	6021
V	6956744	G	C	SNP	Hom	217.18	7		T07H8.4	mec-1	protein_coding	T07H8.4j	exon_V_6956620_6956760	2	NON_SYNONYMOUS_CODING	R/P	cGc/cCc	42	0	768
V	6956744	G	C	SNP	Hom	217.18	7		T07H8.4	mec-1	protein_coding	T07H8.4i	exon_V_6956620_6956760	2	NON_SYNONYMOUS_CODING	R/P	cGc/cCc	42	0	2865
V	6956744	G	C	SNP	Hom	217.18	7		T07H8.4	mec-1	protein_coding	T07H8.4b	exon_V_6956620_6956760	2	NON_SYNONYMOUS_CODING	R/P	cGc/cCc	42	0	5058
V	6956744	G	C	SNP	Hom	217.18	7		T07H8.4	mec-1	protein_coding	T07H8.4a	exon_V_6956620_6956760	2	NON_SYNONYMOUS_CODING	R/P	cGc/cCc	42	0	6024
V	6956744	G	C	SNP	Hom	217.18	7		T07H8.4	mec-1	protein_coding	T07H8.4c	exon_V_6956620_6956760	2	NON_SYNONYMOUS_CODING	R/P	cGc/cCc	42	0	3504
V	7403427	A	G	SNP	Hom	94.66	3		R13D7.3	srj-13	protein_coding	R13D7.3	exon_V_7403413_7403514	5	SYNONYMOUS_CODING	E/E	gaA/gaG	195	1	1008
V	7546600	G	A	SNP	Hom	84.39	3		C54F6.14	ftn-1	protein_coding	C54F6.14	exon_V_7546448_7546627	4	NON_SYNONYMOUS_CODING	H/Y	Cac/Tac	147	0	513
V	8757754	G	T	SNP	Hom	255.09	7		B0507.7	B0507.7	protein_coding	B0507.7.1	exon_V_8757535_8757840	4	NON_SYNONYMOUS_CODING	N/K	aaC/aaA	150	1	1107
V	8757754	G	T	SNP	Hom	255.09	7		B0507.7	B0507.7	protein_coding	B0507.7.2	exon_V_8757535_8757840	4	NON_SYNONYMOUS_CODING	N/K	aaC/aaA	150	1	1107
V	8757755	T	G	SNP	Hom	257.03	7		B0507.7	B0507.7	protein_coding	B0507.7.1	exon_V_8757535_8757840	4	NON_SYNONYMOUS_CODING	N/T	aAc/aCc	150	0	1107
V	8757755	T	G	SNP	Hom	257.03	7		B0507.7	B0507.7	protein_coding	B0507.7.2	exon_V_8757535_8757840	4	NON_SYNONYMOUS_CODING	N/T	aAc/aCc	150	0	1107
V	9162497	T	G	SNP	Hom	45.87	2		B0222.7	col-145	protein_coding	B0222.7	exon_V_9162028_9162801	2	NON_SYNONYMOUS_CODING	Q/P	cAa/cCa	139	0	885
V	9376382	G	T	SNP	Hom	302.66	8		E02C12.10	E02C12.10	protein_coding	E02C12.10	exon_V_9376353_9376494	6	NON_SYNONYMOUS_CODING	Q/K	Caa/Aaa	455	0	1998
V	9928618	C	T	SNP	Hom	220.83	7		T07C12.12	T07C12.12	protein_coding	T07C12.12	exon_V_9928597_9928695	8	SYNONYMOUS_CODING	Q/Q	caG/caA	581	1	1848
V	13150210	*	#NAME?	DEL	Hom	230.87	8		B0365.7	B0365.7	protein_coding	B0365.7	exon_V_13150172_13150276	30	FRAME_SHIFT: B0365.7					8310
V	13931070	A	T	SNP	Hom	255.85	7		C06B3.14	srxa-13	protein_coding	C06B3.14	exon_V_13931044_13931238	8	NON_SYNONYMOUS_CODING	L/F	ttA/ttT	255	1	933
V	14733454	G	C	SNP	Hom	130.66	5		Y50E8A.4	unc-61	protein_coding	Y50E8A.4b	exon_V_14733381_14733475	3	NON_SYNONYMOUS_CODING	L/V	Ctt/Gtt	73	0	1386
V	14733454	G	C	SNP	Hom	130.66	5		Y50E8A.4	unc-61	protein_coding	Y50E8A.4c	exon_V_14733381_14733475	3	NON_SYNONYMOUS_CODING	L/V	Ctt/Gtt	73	0	1398
V	14733454	G	C	SNP	Hom	130.66	5		Y50E8A.4	unc-61	protein_coding	Y50E8A.4a	exon_V_14733381_14733475	4	NON_SYNONYMOUS_CODING	L/V	Ctt/Gtt	142	0	1593
V	16733920	A	C	SNP	Hom	255.69	8		T25E12.10	clec-38	protein_coding	T25E12.10	exon_V_16733879_16734258	6	NON_SYNONYMOUS_CODING	F/V	Ttt/Gtt	370	0	1149
V	18260707	C	T	SNP	Hom	348.01	11		R10E8.6	R10E8.6	protein_coding	R10E8.6	exon_V_18260605_18261532	6	SYNONYMOUS_CODING	G/G	ggG/ggA	1308	3	5091
V	18477531	C	T	SNP	Hom	136.43	4		ZK228.7	srh-179	protein_coding	ZK228.7	exon_V_18477495_18477798	3	NON_SYNONYMOUS_CODING	P/S	Ccc/Tcc	181	0	990
V	19335043	C	A	SNP	Hom	214.28	6		C14B4.2	C14B4.2	protein_coding	C14B4.2	exon_V_19334894_19335148	15	NON_SYNONYMOUS_CODING	E/D	gaG/gaT	1612	1	5331
V	19828957	T	C	SNP	Hom	253.89	7		Y116F11B.3	pcp-4	protein_coding	Y116F11B.3.2	exon_V_19828783_19829263	2	SYNONYMOUS_CODING	Q/Q	caA/caG	228	1	3129
V	19828957	T	C	SNP	Hom	253.89	7		Y116F11B.3	pcp-4	protein_coding	Y116F11B.3.1	exon_V_19828783_19829263	2	SYNONYMOUS_CODING	Q/Q	caA/caG	228	1	3129
V	19985645	C	T	SNP	Hom	85.28	3		Y60A3A.31	Y60A3A.31	protein_coding	Y60A3A.31			SPLICE_SITE_ACCEPTOR
V	19990058	C	T	SNP	Hom	294.13	8		Y60A3A.22	sri-67	protein_coding	Y60A3A.22a	exon_V_19989886_19990310	3	NON_SYNONYMOUS_CODING	S/F	tCt/tTt	226	0	975
V	19990058	C	T	SNP	Hom	294.13	8		Y60A3A.22	sri-67	protein_coding	Y60A3A.22b	exon_V_19989989_19990181	4	SYNONYMOUS_CODING	I/I	atC/atT	208	2	747
V	20237506	C	T	SNP	Hom	259.35	8		Y113G7B.24	Y113G7B.24	protein_coding	Y113G7B.24a	exon_V_20237409_20237695	1	NON_SYNONYMOUS_CODING	E/K	Gaa/Aaa	64	0	675
V	20308063	C	T	SNP	Hom	327.35	10		ZC15.1	ZC15.1	protein_coding	ZC15.1	exon_V_20307489_20308216	4	NON_SYNONYMOUS_CODING	A/V	gCc/gTc	618	0	2628
X	5691	*	#NAME?	INS	Hom	210.34	8		CE7X_3.1	CE7X_3.1	protein_coding	CE7X_3.1	exon_X_5650_5739	2	FRAME_SHIFT: CE7X_3.1					909
X	5704	*	#NAME?	INS	Hom	260.66	8		CE7X_3.1	CE7X_3.1	protein_coding	CE7X_3.1	exon_X_5650_5739	2	FRAME_SHIFT: CE7X_3.1					909
X	425546	C	G	SNP	Hom	148.37	5		ZK1193.4	ZK1193.4	protein_coding	ZK1193.4	exon_X_425530_425632	1	SYNONYMOUS_CODING	G/G	ggG/ggC	27	3	1068
X	1202975	*	#NAME?	INS	Hom	228.08	7		T13G4.6	T13G4.6	protein_coding	T13G4.6	exon_X_1202376_1203034	3	FRAME_SHIFT: T13G4.6					765
X	2585538	T	A	SNP	Hom	55.29	3		H01M10.2	H01M10.2	protein_coding	H01M10.2	exon_X_2585478_2585619	2	NON_SYNONYMOUS_CODING	Q/L	cAa/cTa	48	0	783
X	3237692	A	G	SNP	Hom	86.84	3		F40F4.6	F40F4.6	protein_coding	F40F4.6	exon_X_3237516_3237702	16	NON_SYNONYMOUS_CODING	F/S	tTt/tCt	1728	0	6645
X	3812066	A	T	SNP	Hom	92.17	5		F35A5.1	F35A5.1	protein_coding	F35A5.1	exon_X_3812059_3813673	3	SYNONYMOUS_CODING	P/P	ccA/ccT	1298	3	6210
X	3812099	T	A	SNP	Hom	144.6	5		F35A5.1	F35A5.1	protein_coding	F35A5.1	exon_X_3812059_3813673	3	SYNONYMOUS_CODING	P/P	ccT/ccA	1309	3	6210
X	4025107	A	G	SNP	Hom	52.22	2		R02E12.8	acr-10	protein_coding	R02E12.8	exon_X_4024961_4025282	7	SYNONYMOUS_CODING	K/K	aaA/aaG	374	1	1533
X	4491897	G	A	SNP	Hom	209.74	7		F46H6.5	F46H6.5	protein_coding	F46H6.5	exon_X_4491814_4491919	2	NON_SYNONYMOUS_CODING	P/S	Ccg/Tcg	61	0	315
X	4836631	G	A	SNP	Hom	52.75	2		F39C12.1	F39C12.1	protein_coding	F39C12.1	exon_X_4836440_4836688	24	NON_SYNONYMOUS_CODING	L/F	Ctt/Ttt	4723	0	15318
X	5025479	G	A	SNP	Hom	172.07	5		ZC449.1	ZC449.1	protein_coding	ZC449.1	exon_X_5025405_5025479	3	SYNONYMOUS_CODING	K/K	aaG/aaA	88	1	1365
X	6331983	G	A	SNP	Hom	125.41	4		T10E10.6	col-170	protein_coding	T10E10.6	exon_X_6331673_6332650	2	NON_SYNONYMOUS_CODING	G/E	gGa/gAa	104	0	903
X	6374844	*	+C	INS	Hom	272.84	7		C03B1.1	C03B1.1	protein_coding	C03B1.1	exon_X_6374775_6374962	2	FRAME_SHIFT: C03B1.1					894
X	7566558	T	C	SNP	Hom	325.97	9		F08C6.3	vps-52	protein_coding	F08C6.3.1	exon_X_7566371_7566598	6	NON_SYNONYMOUS_CODING	V/A	gTt/gCt	342	0	2004
X	7566558	T	C	SNP	Hom	325.97	9		F08C6.3	vps-52	protein_coding	F08C6.3.2	exon_X_7566371_7566598	6	NON_SYNONYMOUS_CODING	V/A	gTt/gCt	342	0	2004
X	7588890	T	C	SNP	Hom	129.7	5		F08C6.1	adt-2	protein_coding	F08C6.1a.1	exon_X_7588857_7589048	5	NON_SYNONYMOUS_CODING	S/P	Tca/Cca	75	0	3063
X	7588890	T	C	SNP	Hom	129.7	5		F08C6.1	adt-2	protein_coding	F08C6.1c	exon_X_7588857_7589048	4	NON_SYNONYMOUS_CODING	S/P	Tca/Cca	75	0	2928
X	7588890	T	C	SNP	Hom	129.7	5		F08C6.1	adt-2	protein_coding	F08C6.1a.2	exon_X_7588857_7589048	4	NON_SYNONYMOUS_CODING	S/P	Tca/Cca	75	0	3063
X	7729218	C	T	SNP	Hom	166.67	5		K09F5.2	vit-1	protein_coding	K09F5.2	exon_X_7729105_7732290	3	SYNONYMOUS_CODING	L/L	ctC/ctT	424	3	4851
X	8033816	*	+C	INS	Hom	299.88	9		C18A11.6	C18A11.6	protein_coding	C18A11.6	exon_X_8033702_8033855	2	FRAME_SHIFT: C18A11.6					567
X	8033828	G	C	SNP	Hom	329.33	9		C18A11.6	C18A11.6	protein_coding	C18A11.6	exon_X_8033702_8033855	2	NON_SYNONYMOUS_CODING	A/G	gCc/gGc	52	0	567
X	9168826	G	A	SNP	Hom	167.86	5		B0563.9	B0563.9	protein_coding	B0563.9	exon_X_9168824_9168965	2	STOP_GAINED	W/*	tGg/tAg	26	0	216
X	9421570	G	A	SNP	Hom	210.93	6		C23F12.1	fln-2	protein_coding	C23F12.1a	exon_X_9421313_9421576	39	NON_SYNONYMOUS_CODING	V/I	Gtc/Atc	2400	0	11079
X	9421570	G	A	SNP	Hom	210.93	6		C23F12.1	fln-2	protein_coding	C23F12.1d	exon_X_9421313_9421576	20	NON_SYNONYMOUS_CODING	V/I	Gtc/Atc	1532	0	7269
X	9421570	G	A	SNP	Hom	210.93	6		C23F12.1	fln-2	protein_coding	C23F12.1c	exon_X_9421313_9421576	20	NON_SYNONYMOUS_CODING	V/I	Gtc/Atc	1532	0	8556
X	9536677	T	A	SNP	Hom	222.06	7		C07B5.8	C07B5.8	protein_coding	C07B5.8	exon_X_9536604_9536918	1	NON_SYNONYMOUS_CODING	N/I	aAt/aTt	11	0	105
X	9590897	G	A	SNP	Hom	89.21	3		C11E4.3	tag-263	protein_coding	C11E4.3	exon_X_9590891_9591121	6	NON_SYNONYMOUS_CODING	A/T	Gcc/Acc	233	0	1662
X	9861515	G	T	SNP	Hom	212.41	6		R07B1.3	scav-5	protein_coding	R07B1.3	exon_X_9861372_9861677	12	NON_SYNONYMOUS_CODING	S/I	aGt/aTt	512	0	1611
X	10202120	G	A	SNP	Hom	240.37	7		F44A6.2	sex-1	protein_coding	F44A6.2.1	exon_X_10201881_10202415	6	NON_SYNONYMOUS_CODING	A/V	gCa/gTa	384	0	1605
X	10202120	G	A	SNP	Hom	240.37	7		F44A6.2	sex-1	protein_coding	F44A6.2.2	exon_X_10201881_10202415	6	NON_SYNONYMOUS_CODING	A/V	gCa/gTa	384	0	1605
X	10309766	C	T	SNP	Hom	199.41	6		F41E7.6	F41E7.6	protein_coding	F41E7.6	exon_X_10309690_10309853	3	NON_SYNONYMOUS_CODING	V/I	Gtc/Atc	103	0	1818
X	11148814	G	A	SNP	Hom	168.88	5		C05C9.3	C05C9.3	protein_coding	C05C9.3	exon_X_11148347_11148835	8	NON_SYNONYMOUS_CODING	A/V	gCa/gTa	347	0	4311
X	12461563	T	C	SNP	Hom	55.29	3		T18D3.2	odr-7	protein_coding	T18D3.2	exon_X_12461238_12461571	1	SYNONYMOUS_CODING	V/V	gtA/gtG	3	3	1374
X	12701762	*	#NAME?	DEL	Hom	169.3	6		T07C5.3	nhr-214	protein_coding	T07C5.3a	exon_X_12701196_12701884	2	FRAME_SHIFT: T07C5.3a					951
X	12701762	*	#NAME?	DEL	Hom	169.3	6		T07C5.3	nhr-214	protein_coding	T07C5.3b	exon_X_12701196_12701884	2	FRAME_SHIFT: T07C5.3b					948
X	12786155	G	C	SNP	Hom	170.64	6		T22H6.2	alh-13	protein_coding	T22H6.2b	exon_X_12786051_12786513	8	NON_SYNONYMOUS_CODING	W/C	tgG/tgC	580	0	2409
X	12786155	G	C	SNP	Hom	170.64	6		T22H6.2	alh-13	protein_coding	T22H6.2a	exon_X_12786051_12786513	8	NON_SYNONYMOUS_CODING	W/C	tgG/tgC	578	0	2403
X	13480358	T	A	SNP	Hom	218.78	7		F15A2.4	srd-50	protein_coding	F15A2.4	exon_X_13480231_13480498	2	NON_SYNONYMOUS_CODING	N/I	aAc/aTc	117	0	1014
X	14613813	C	A	SNP	Hom	219.14	7		F54E4.1	rbc-1	protein_coding	F54E4.1	exon_X_14613363_14613845	7	SYNONYMOUS_CODING	R/R	Cga/Aga	608	1	9036
X	14614987	*	+C	INS	Hom	486.04	11		F54E4.1	rbc-1	protein_coding	F54E4.1	exon_X_14614898_14615001	11	FRAME_SHIFT: F54E4.1					9036
X	14766625	*	#NAME?	DEL	Hom	218.52	7		Y16B4A.2	Y16B4A.2	protein_coding	Y16B4A.2	exon_X_14766327_14766971	18	FRAME_SHIFT: Y16B4A.2					6504
X	14766635	*	#NAME?	DEL	Hom	212.84	7		Y16B4A.2	Y16B4A.2	protein_coding	Y16B4A.2	exon_X_14766327_14766971	18	FRAME_SHIFT: Y16B4A.2					6504
X	14766666	*	#NAME?	DEL	Hom	218.52	7		Y16B4A.2	Y16B4A.2	protein_coding	Y16B4A.2	exon_X_14766327_14766971	18	FRAME_SHIFT: Y16B4A.2					6504
X	14767054	C	G	SNP	Hom	260.31	9		Y16B4A.2	Y16B4A.2	protein_coding	Y16B4A.2	exon_X_14767019_14767096	17	NON_SYNONYMOUS_CODING	E/Q	Gaa/Caa	950	0	6504
X	15226807	G	T	SNP	Hom	220.83	7		H03A11.2	H03A11.2	protein_coding	H03A11.2	exon_X_15226586_15229349	6	NON_SYNONYMOUS_CODING	P/H	cCt/cAt	1048	0	3657
X	15226869	C	T	SNP	Hom	172.8	5		H03A11.2	H03A11.2	protein_coding	H03A11.2	exon_X_15226586_15229349	6	SYNONYMOUS_CODING	K/K	aaG/aaA	1027	1	3657
X	15836937	T	C	SNP	Hom	386.91	10		F59F4.1	F59F4.1	protein_coding	F59F4.1	exon_X_15836795_15836978	4	NON_SYNONYMOUS_CODING	T/A	Aca/Gca	137	0	2004
X	16406443	C	T	SNP	Hom	92.66	3		T24D11.1	tbc-4	protein_coding	T24D11.1	exon_X_16406135_16407001	5	NON_SYNONYMOUS_CODING	E/K	Gaa/Aaa	334	0	1308
X	16817042	T	C	SNP	Hom	162.56	5		F41G4.3	sto-5	protein_coding	F41G4.3b	exon_X_16816971_16817153	5	NON_SYNONYMOUS_CODING	K/E	Aaa/Gaa	290	0	939
X	16817042	T	C	SNP	Hom	162.56	5		F41G4.3	sto-5	protein_coding	F41G4.3a	exon_X_16816975_16817153	5	NON_SYNONYMOUS_CODING	K/E	Aaa/Gaa	290	0	1104
X	17047312	C	T	SNP	Hom	243.66	7		C30G4.3	gcy-11	protein_coding	C30G4.3	exon_X_17047293_17047473	19	NON_SYNONYMOUS_CODING	E/K	Gag/Aag	922	0	3618
X	17047319	T	C	SNP	Hom	241.28	7		C30G4.3	gcy-11	protein_coding	C30G4.3	exon_X_17047293_17047473	19	SYNONYMOUS_CODING	E/E	gaA/gaG	919	1	3618
X	17047333	G	T	SNP	Hom	208.65	7		C30G4.3	gcy-11	protein_coding	C30G4.3	exon_X_17047293_17047473	19	NON_SYNONYMOUS_CODING	Q/K	Cag/Aag	915	0	3618
X	17256601	C	T	SNP	Hom	173.79	7		Y40C7B.4	Y40C7B.4	protein_coding	Y40C7B.4	exon_X_17256345_17256706	1	NON_SYNONYMOUS_CODING	D/N	Gat/Aat	36	0	492
X	17361352	C	T	SNP	Hom	52.1	3		F10D7.1	F10D7.1	protein_coding	F10D7.1	exon_X_17361241_17361511	5	NON_SYNONYMOUS_CODING	P/L	cCt/cTt	214	0	1971
X	17412016	G	T	SNP	Hom	47.79	2		F11C7.4	crb-1	protein_coding	F11C7.4	exon_X_17411908_17412050	5	STOP_GAINED	C/*	tgC/tgA	206	1	5169

## Sheet: HA2497
# Chromo	Position	Reference	Change	Change_type	Homozygous	Quality	Coverage	Warnings	Gene_ID	Gene_name	Bio_type	Trancript_ID	Exon_ID	Exon_Rank	Effect	old_AA/new_AA	Old_codon/New_codon	Codon_Num(CDS)	Codon_Degeneracy	CDS_size	Codons_around	AAs_around	Custom_interval_ID
I	361325	C	A	SNP	Hom	380.81	10		R119.1	R119.1	protein_coding	R119.1	exon_I_361252_361587	4	NON_SYNONYMOUS_CODING	K/N	aaG/aaT	329	1	2193
I	1008194	A	T	SNP	Hom	248.06	7		C54G6.2	C54G6.2	protein_coding	C54G6.2	exon_I_1008083_1008465	7	STOP_GAINED	K/*	Aaa/Taa	423	0	2103
I	1142104	C	A	SNP	Hom	217.15	7		Y48G8AL.10	Y48G8AL.10	protein_coding	Y48G8AL.10	exon_I_1142033_1142301	9	NON_SYNONYMOUS_CODING	G/C	Ggt/Tgt	954	0	2931
I	2379644	C	T	SNP	Hom	180.58	7		Y39G10AR.17	sydn-1	protein_coding	Y39G10AR.17	exon_I_2379561_2379707	2	NON_SYNONYMOUS_CODING	M/I	atG/atA	301	0	1737
I	2777374	C	G	SNP	Hom	124.45	5		Y71F9B.13	Y71F9B.13	protein_coding	Y71F9B.13a	exon_I_2777150_2777451	2	SYNONYMOUS_CODING	A/A	gcG/gcC	70	3	663
I	2777374	C	G	SNP	Hom	124.45	5		Y71F9B.13	Y71F9B.13	protein_coding	Y71F9B.13b	exon_I_2777150_2777451	2	SYNONYMOUS_CODING	A/A	gcG/gcC	42	3	579
I	4764656	G	T	SNP	Hom	89.52	3		M04F3.3	M04F3.3	protein_coding	M04F3.3	exon_I_4764536_4764706	3	SYNONYMOUS_CODING	I/I	atC/atA	79	2	1320
I	4764670	T	A	SNP	Hom	89.52	3		M04F3.3	M04F3.3	protein_coding	M04F3.3	exon_I_4764536_4764706	3	NON_SYNONYMOUS_CODING	I/F	Att/Ttt	75	0	1320
I	4764671	C	T	SNP	Hom	89.52	3		M04F3.3	M04F3.3	protein_coding	M04F3.3	exon_I_4764536_4764706	3	SYNONYMOUS_CODING	K/K	aaG/aaA	74	1	1320
I	5042625	*	#NAME?	DEL	Hom	285.57	7		C46H11.7	C46H11.7	protein_coding	C46H11.7	exon_I_5042381_5042812	4	CODON_DELETION	T/-	acc/-	113	0	723
I	7301404	C	G	SNP	Hom	120.87	4		F13G3.5	ttx-7	protein_coding	F13G3.5a	exon_I_7301006_7301424	6	NON_SYNONYMOUS_CODING	G/A	gGc/gCc	206	0	858
I	7301404	C	G	SNP	Hom	120.87	4		F13G3.5	ttx-7	protein_coding	F13G3.5b.1	exon_I_7301060_7301424	6	NON_SYNONYMOUS_CODING	G/A	gGc/gCc	203	0	849
I	7525069	C	T	SNP	Hom	97.2	4		C26C6.2	goa-1	protein_coding	C26C6.2.2	exon_I_7525035_7525188	6	NON_SYNONYMOUS_CODING	S/L	tCg/tTg	253	0	1065
I	7525069	C	T	SNP	Hom	97.2	4		C26C6.2	goa-1	protein_coding	C26C6.2.1	exon_I_7525035_7525188	6	NON_SYNONYMOUS_CODING	S/L	tCg/tTg	253	0	1065
I	8444921	G	A	SNP	Hom	335.6	11		F10D11.5	F10D11.5	protein_coding	F10D11.5	exon_I_8444803_8444925	1	NON_SYNONYMOUS_CODING	S/L	tCg/tTg	2	0	1680
I	9246866	C	G	SNP	Hom	378.52	10		F36H2.2	F36H2.2	protein_coding	F36H2.2	exon_I_9246749_9246939	8	NON_SYNONYMOUS_CODING	R/P	cGt/cCt	366	0	1326
I	9246867	G	C	SNP	Hom	376.37	10		F36H2.2	F36H2.2	protein_coding	F36H2.2	exon_I_9246749_9246939	8	NON_SYNONYMOUS_CODING	R/G	Cgt/Ggt	366	0	1326
I	10080652	C	T	SNP	Hom	180.96	6		B0379.3	mut-16	protein_coding	B0379.3b.2	exon_I_10080611_10080778	3	SYNONYMOUS_CODING	F/F	ttC/ttT	135	1	3153
I	10080652	C	T	SNP	Hom	180.96	6		B0379.3	mut-16	protein_coding	B0379.3a	exon_I_10080599_10080778	3	SYNONYMOUS_CODING	F/F	ttC/ttT	139	1	3165
I	10080652	C	T	SNP	Hom	180.96	6		B0379.3	mut-16	protein_coding	B0379.3b.1	exon_I_10080611_10080778	3	SYNONYMOUS_CODING	F/F	ttC/ttT	135	1	3153
I	10113280	*	#NAME?	DEL	Hom	230.87	8		Y106G6D.3	Y106G6D.3	protein_coding	Y106G6D.3	exon_I_10113046_10113336	3	FRAME_SHIFT: Y106G6D.3					1668
I	10188887	T	C	SNP	Hom	168.51	5		C25A1.10	dao-5	protein_coding	C25A1.10b	exon_I_10187969_10189156	5	SYNONYMOUS_CODING	K/K	aaA/aaG	338	1	2091
I	10188887	T	C	SNP	Hom	168.51	5		C25A1.10	dao-5	protein_coding	C25A1.10a	exon_I_10187969_10190122	4	SYNONYMOUS_CODING	K/K	aaA/aaG	613	1	2916
I	10269077	G	A	SNP	Hom	95.62	10		ZC247.1	ZC247.1	protein_coding	ZC247.1	exon_I_10265192_10276352	8	SYNONYMOUS_CODING	S/S	tcC/tcT	2955	3	13170
I	10978887	A	G	SNP	Hom	50.52	2		Y52B11A.3	Y52B11A.3	protein_coding	Y52B11A.3a.1	exon_I_10978783_10978946	7	SYNONYMOUS_CODING	S/S	tcA/tcG	515	3	1659
I	10978887	A	G	SNP	Hom	50.52	2		Y52B11A.3	Y52B11A.3	protein_coding	Y52B11A.3b	exon_I_10978783_10978946	7	SYNONYMOUS_CODING	S/S	tcA/tcG	479	3	1551
I	10978887	A	G	SNP	Hom	50.52	2		Y52B11A.3	Y52B11A.3	protein_coding	Y52B11A.3a.2	exon_I_10978783_10978946	7	SYNONYMOUS_CODING	S/S	tcA/tcG	515	3	1659
I	11145688	*	#NAME?	INS	Hom	246.14	6		ZK39.9	ZK39.9	protein_coding	ZK39.9	exon_I_11145619_11145689	4	FRAME_SHIFT: ZK39.9					354
I	11485674	C	T	SNP	Hom	174.29	5		K08C9.1	K08C9.1	protein_coding	K08C9.1	exon_I_11485547_11485702	3	NON_SYNONYMOUS_CODING	G/R	Gga/Aga	90	0	723
I	11743628	C	T	SNP	Hom	217.29	6		F35E2.5	F35E2.5	protein_coding	F35E2.5	exon_I_11743572_11743767	2	NON_SYNONYMOUS_CODING	M/I	atG/atA	90	0	1728
I	12104532	T	A	SNP	Hom	136.75	5		M01G12.12	rrf-2	protein_coding	M01G12.12	exon_I_12104434_12104580	5	NON_SYNONYMOUS_CODING	I/F	Att/Ttt	241	0	4740
I	12394159	C	G	SNP	Hom	180.58	7		T15D6.10	T15D6.10	protein_coding	T15D6.10	exon_I_12394110_12394239	1	NON_SYNONYMOUS_CODING	S/C	tCt/tGt	17	0	1524
I	13138466	*	#NAME?	INS	Hom	165.83	8		C17H1.7	C17H1.7	protein_coding	C17H1.7	exon_I_13138301_13138510	1	FRAME_SHIFT: C17H1.7					1230
I	13168447	C	G	SNP	Hom	339.59	10		F22G12.5	F22G12.5	protein_coding	F22G12.5	exon_I_13168317_13168696	10	NON_SYNONYMOUS_CODING	H/D	Cac/Gac	697	0	7344
I	13409546	C	T	SNP	Hom	52.1	3		C01A2.1	C01A2.1	protein_coding	C01A2.1.1	exon_I_13408786_13409870	3	NON_SYNONYMOUS_CODING	G/D	gGc/gAc	213	0	1398
I	13409546	C	T	SNP	Hom	52.1	3		C01A2.1	C01A2.1	protein_coding	C01A2.1.2	exon_I_13408786_13409870	2	NON_SYNONYMOUS_CODING	G/D	gGc/gAc	213	0	1398
I	13617732	*	#NAME?	INS	Hom	124.21	5		Y6B3A.1	agef-1	protein_coding	Y6B3A.1c	exon_I_13617682_13618183	9	FRAME_SHIFT: Y6B3A.1c					4887
I	13807143	C	T	SNP	Hom	131.31	4		W09G3.3	tag-229	protein_coding	W09G3.3	exon_I_13806672_13807391	3	START_GAINED: ATG, UTR_5_PRIME: 365 bases from TSS
I	13807143	C	T	SNP	Hom	131.31	4		W09G3.2	W09G3.2	protein_coding	W09G3.2	exon_I_13806904_13807391	5	SYNONYMOUS_CODING	R/R	cgG/cgA	424	3	1287
I	13985037	A	G	SNP	Hom	300.74	9		Y71A12B.17	Y71A12B.17	protein_coding	Y71A12B.17	exon_I_13985020_13985136	5	NON_SYNONYMOUS_CODING	K/E	Aaa/Gaa	176	0	2742
I	14327278	C	T	SNP	Hom	88.94	3		F49B2.5	src-2	protein_coding	F49B2.5	exon_I_14327017_14327280	6	STOP_GAINED	Q/*	Cag/Tag	341	0	1524
I	14349946	*	+C	INS	Hom	228.08	6		Y105E8A.2	Y105E8A.2	protein_coding	Y105E8A.2			SPLICE_SITE_DONOR
I	15040330	T	C	SNP	Hom	171.11	5		F31C3.2	F31C3.2	protein_coding	F31C3.2b	exon_I_15040264_15040390	10	SYNONYMOUS_CODING	I/I	atT/atC	789	2	2427
I	15040330	T	C	SNP	Hom	171.11	5		F31C3.2	F31C3.2	protein_coding	F31C3.2a	exon_I_15040264_15040476	10	SYNONYMOUS_CODING	I/I	atT/atC	786	2	2418
II	935805	A	G	SNP	Hom	53.22	2		R07C3.4	acs-15	protein_coding	R07C3.4	exon_II_935577_935858	6	SYNONYMOUS_CODING	K/K	aaA/aaG	402	1	2196
II	1772462	T	A	SNP	Hom	207.91	6		F36H5.1	math-26	protein_coding	F36H5.1.1	exon_II_1772455_1772723	4	NON_SYNONYMOUS_CODING	C/S	Tgt/Agt	178	0	2466
II	1772462	T	A	SNP	Hom	207.91	6		F36H5.1	math-26	protein_coding	F36H5.1.2	exon_II_1772455_1772723	4	NON_SYNONYMOUS_CODING	C/S	Tgt/Agt	178	0	2466
II	3321973	*	#NAME?	INS	Hom	378.36	10		Y46D2A.2	Y46D2A.2	protein_coding	Y46D2A.2	exon_II_3321835_3322131	4	FRAME_SHIFT: Y46D2A.2					564
II	3796565	C	T	SNP	Hom	854.19	71		Y8A9A.2	Y8A9A.2	protein_coding	Y8A9A.2	exon_II_3796348_3797638	5	SYNONYMOUS_CODING	T/T	acC/acT	246	3	4083
II	3796759	A	T	SNP	Hom	1354.06	71		Y8A9A.2	Y8A9A.2	protein_coding	Y8A9A.2	exon_II_3796348_3797638	5	NON_SYNONYMOUS_CODING	N/I	aAt/aTt	311	0	4083
II	3796996	T	C	SNP	Hom	347.81	18		Y8A9A.2	Y8A9A.2	protein_coding	Y8A9A.2	exon_II_3796348_3797638	5	NON_SYNONYMOUS_CODING	L/P	cTa/cCa	390	0	4083
II	3797023	T	C	SNP	Hom	31.82	7		Y8A9A.2	Y8A9A.2	protein_coding	Y8A9A.2	exon_II_3796348_3797638	5	NON_SYNONYMOUS_CODING	L/P	cTg/cCg	399	0	4083
II	3797068	C	T	SNP	Hom	888.11	37		Y8A9A.2	Y8A9A.2	protein_coding	Y8A9A.2	exon_II_3796348_3797638	5	NON_SYNONYMOUS_CODING	P/L	cCg/cTg	414	0	4083
II	3797302	A	T	SNP	Hom	274.83	15		Y8A9A.2	Y8A9A.2	protein_coding	Y8A9A.2	exon_II_3796348_3797638	5	NON_SYNONYMOUS_CODING	H/L	cAt/cTt	492	0	4083
II	3797362	A	T	SNP	Hom	346.43	19		Y8A9A.2	Y8A9A.2	protein_coding	Y8A9A.2	exon_II_3796348_3797638	5	NON_SYNONYMOUS_CODING	H/L	cAt/cTt	512	0	4083
II	5006746	*	#NAME?	INS	Hom	260.64	8		F59A6.4	F59A6.4	protein_coding	F59A6.4	exon_II_5006695_5006792	5	FRAME_SHIFT: F59A6.4					2259
II	5078776	*	#NAME?	INS	Hom	228.07	6		C27A2.6	dsh-2	protein_coding	C27A2.6	exon_II_5078612_5078916	8	FRAME_SHIFT: C27A2.6					2076
II	5078782	*	+C	INS	Hom	228.05	6		C27A2.6	dsh-2	protein_coding	C27A2.6	exon_II_5078612_5078916	8	FRAME_SHIFT: C27A2.6					2076
II	5185662	G	C	SNP	Hom	259.77	7		C27D6.4	C27D6.4	protein_coding	C27D6.4c	exon_II_5185642_5186257	1	NON_SYNONYMOUS_CODING	P/R	cCt/cGt	14	0	882
II	5571588	G	C	SNP	Hom	305.42	9		C17C3.15	C17C3.15	protein_coding	C17C3.15	exon_II_5571285_5571655	1	NON_SYNONYMOUS_CODING	D/H	Gac/Cac	102	0	543
II	5635105	C	G	SNP	Hom	97.2	4		F59E12.8	F59E12.8	protein_coding	F59E12.8	exon_II_5635061_5635177	5	NON_SYNONYMOUS_CODING	E/Q	Gaa/Caa	254	0	1239
II	5647439	C	T	SNP	Hom	134.21	4		F59E12.10	ddl-1	protein_coding	F59E12.10	exon_II_5647397_5647762	2	SYNONYMOUS_CODING	K/K	aaG/aaA	123	1	570
II	5974558	C	T	SNP	Hom	332.59	10		B0034.5	B0034.5	protein_coding	B0034.5	exon_II_5974496_5974665	2	SYNONYMOUS_CODING	K/K	aaG/aaA	104	1	1095
II	5974559	T	C	SNP	Hom	330.99	10		B0034.5	B0034.5	protein_coding	B0034.5	exon_II_5974496_5974665	2	NON_SYNONYMOUS_CODING	K/R	aAg/aGg	104	0	1095
II	6736324	C	G	SNP	Hom	89.53	3		T14B4.2	T14B4.2	protein_coding	T14B4.2	exon_II_6736161_6736379	1	NON_SYNONYMOUS_CODING	S/C	tCc/tGc	54	0	420
II	6736326	T	C	SNP	Hom	91.96	3		T14B4.2	T14B4.2	protein_coding	T14B4.2	exon_II_6736161_6736379	1	NON_SYNONYMOUS_CODING	F/L	Ttc/Ctc	55	0	420
II	6759259	*	-C	DEL	Hom	128.25	6		F41G3.2	F41G3.2	protein_coding	F41G3.2	exon_II_6759250_6759417	1	FRAME_SHIFT: F41G3.2					963
II	6759930	C	G	SNP	Hom	148.37	5		F41G3.2	F41G3.2	protein_coding	F41G3.2	exon_II_6759871_6759999	3	NON_SYNONYMOUS_CODING	Q/E	Caa/Gaa	190	0	963
II	6759935	C	G	SNP	Hom	186.82	6		F41G3.2	F41G3.2	protein_coding	F41G3.2	exon_II_6759871_6759999	3	SYNONYMOUS_CODING	T/T	acC/acG	191	3	963
II	6759938	A	G	SNP	Hom	183.37	6		F41G3.2	F41G3.2	protein_coding	F41G3.2	exon_II_6759871_6759999	3	SYNONYMOUS_CODING	E/E	gaA/gaG	192	1	963
II	6759941	C	T	SNP	Hom	179.45	6		F41G3.2	F41G3.2	protein_coding	F41G3.2	exon_II_6759871_6759999	3	SYNONYMOUS_CODING	T/T	acC/acT	193	3	963
II	7003366	T	A	SNP	Hom	49.99	2		C52E12.2	unc-104	protein_coding	C52E12.2a	exon_II_7003352_7003620	9	NON_SYNONYMOUS_CODING	V/E	gTa/gAa	495	0	4755
II	7003366	T	A	SNP	Hom	49.99	2		C52E12.2	unc-104	protein_coding	C52E12.2b	exon_II_7003352_7003620	9	NON_SYNONYMOUS_CODING	V/E	gTa/gAa	495	0	4887
II	7123956	A	G	SNP	Hom	35.63	3		F10E7.2	F10E7.2	protein_coding	F10E7.2	exon_II_7123868_7124359	4	NON_SYNONYMOUS_CODING	D/G	gAt/gGt	112	0	723
II	8227945	G	C	SNP	Hom	176.3	6		M110.5	dab-1	protein_coding	M110.5a.1	exon_II_8227509_8228143	4	NON_SYNONYMOUS_CODING	R/P	cGc/cCc	341	0	1473
II	8227945	G	C	SNP	Hom	176.3	6		M110.5	dab-1	protein_coding	M110.5b	exon_II_8227509_8228143	4	NON_SYNONYMOUS_CODING	R/P	cGc/cCc	341	0	1479
II	8227945	G	C	SNP	Hom	176.3	6		M110.5	dab-1	protein_coding	M110.5a.2	exon_II_8227509_8228143	4	NON_SYNONYMOUS_CODING	R/P	cGc/cCc	341	0	1473
II	8227945	G	C	SNP	Hom	176.3	6		M110.5	dab-1	protein_coding	M110.5c	exon_II_8227509_8228143	4	NON_SYNONYMOUS_CODING	R/P	cGc/cCc	325	0	1425
II	8227945	G	C	SNP	Hom	176.3	6		M110.5	dab-1	protein_coding	M110.5d	exon_II_8227503_8228143	4	NON_SYNONYMOUS_CODING	R/P	cGc/cCc	343	0	1479
II	8227946	C	G	SNP	Hom	175.2	6		M110.5	dab-1	protein_coding	M110.5a.1	exon_II_8227509_8228143	4	SYNONYMOUS_CODING	R/R	cgC/cgG	341	3	1473
II	8227946	C	G	SNP	Hom	175.2	6		M110.5	dab-1	protein_coding	M110.5b	exon_II_8227509_8228143	4	SYNONYMOUS_CODING	R/R	cgC/cgG	341	3	1479
II	8227946	C	G	SNP	Hom	175.2	6		M110.5	dab-1	protein_coding	M110.5a.2	exon_II_8227509_8228143	4	SYNONYMOUS_CODING	R/R	cgC/cgG	341	3	1473
II	8227946	C	G	SNP	Hom	175.2	6		M110.5	dab-1	protein_coding	M110.5c	exon_II_8227509_8228143	4	SYNONYMOUS_CODING	R/R	cgC/cgG	325	3	1425
II	8227946	C	G	SNP	Hom	175.2	6		M110.5	dab-1	protein_coding	M110.5d	exon_II_8227503_8228143	4	SYNONYMOUS_CODING	R/R	cgC/cgG	343	3	1479
II	8398675	G	A	SNP	Hom	53.22	2		F49E12.2	dod-23	protein_coding	F49E12.2.2	exon_II_8398466_8398765	2	NON_SYNONYMOUS_CODING	P/S	Cct/Tct	81	0	507
II	8398675	G	A	SNP	Hom	53.22	2		F49E12.2	dod-23	protein_coding	F49E12.2.1	exon_II_8398466_8398765	2	NON_SYNONYMOUS_CODING	P/S	Cct/Tct	81	0	507
II	8584111	C	T	SNP	Hom	132.31	4		F54C9.11	F54C9.11	protein_coding	F54C9.11	exon_II_8583501_8584160	3	NON_SYNONYMOUS_CODING	G/E	gGa/gAa	109	0	1104
II	8802506	T	G	SNP	Hom	251.25	8		F07H5.8	F07H5.8	protein_coding	F07H5.8	exon_II_8802324_8802506	4	SYNONYMOUS_CODING	S/S	tcT/tcG	225	3	2619
II	9743213	C	T	SNP	Hom	176.3	6		Y53C12B.1	Y53C12B.1	protein_coding	Y53C12B.1	exon_II_9742924_9743395	5	SYNONYMOUS_CODING	E/E	gaG/gaA	747	1	2382
II	10340139	T	G	SNP	Hom	93.19	3		C07E3.2	pro-2	protein_coding	C07E3.2.1	exon_II_10340060_10340167	10	NON_SYNONYMOUS_CODING	H/P	cAt/cCt	619	0	2148
II	10340139	T	G	SNP	Hom	93.19	3		C07E3.2	pro-2	protein_coding	C07E3.2.2	exon_II_10340060_10340167	10	NON_SYNONYMOUS_CODING	H/P	cAt/cCt	619	0	2148
II	12606774	A	T	SNP	Hom	134.43	5		Y38E10A.7	lips-15	protein_coding	Y38E10A.7	exon_II_12606672_12606792	3	SYNONYMOUS_CODING	A/A	gcA/gcT	255	3	861
II	12607640	*	#NAME?	INS	Hom	317.97	8		Y38E10A.8	Y38E10A.8	protein_coding	Y38E10A.8	exon_II_12607626_12607739	3	FRAME_SHIFT: Y38E10A.8					825
II	12668790	*	#NAME?	INS	Hom	183.21	5		Y38E10A.21	rgs-4	protein_coding	Y38E10A.21	exon_II_12668772_12668871	1	FRAME_SHIFT: Y38E10A.21					705
II	12673468	C	T	SNP	Hom	428.78	13		Y38E10A.22	Y38E10A.22	protein_coding	Y38E10A.22	exon_II_12673139_12673700	3	NON_SYNONYMOUS_CODING	E/K	Gag/Aag	240	0	918
II	12677323	*	#NAME?	INS	Hom	167.87	6		Y38E10A.23	Y38E10A.23	protein_coding	Y38E10A.23	exon_II_12677314_12677555	2	FRAME_SHIFT: Y38E10A.23					462
II	12677434	T	G	SNP	Hom	205.9	6		Y38E10A.23	Y38E10A.23	protein_coding	Y38E10A.23	exon_II_12677314_12677555	2	NON_SYNONYMOUS_CODING	N/T	aAc/aCc	83	0	462
II	13090027	T	A	SNP	Hom	175.45	6		Y81G3A.3	gcn-2	protein_coding	Y81G3A.3b	exon_II_13089815_13090077	10	NON_SYNONYMOUS_CODING	D/E	gaT/gaA	1534	1	5100
II	13090027	T	A	SNP	Hom	175.45	6		Y81G3A.3	gcn-2	protein_coding	Y81G3A.3a	exon_II_13089815_13090077	9	NON_SYNONYMOUS_CODING	D/E	gaT/gaA	1534	1	5091
II	13239553	G	C	SNP	Hom	167.63	5		F15D4.4	F15D4.4	protein_coding	F15D4.4	exon_II_13239544_13239856	7	NON_SYNONYMOUS_CODING	D/E	gaC/gaG	514	1	1827
II	13440605	G	T	SNP	Hom	92.75	4		Y48E1C.3	tbc-15	protein_coding	Y48E1C.3	exon_II_13440522_13440839	2	NON_SYNONYMOUS_CODING	T/K	aCg/aAg	88	0	756
II	13485411	T	C	SNP	Hom	370.68	10		E01G4.6	E01G4.6	protein_coding	E01G4.6.2	exon_II_13485178_13485597	4	SYNONYMOUS_CODING	C/C	tgT/tgC	823	1	2655
II	13485411	T	C	SNP	Hom	370.68	10		E01G4.6	E01G4.6	protein_coding	E01G4.6.1	exon_II_13485178_13486105	4	SYNONYMOUS_CODING	C/C	tgT/tgC	823	1	2655
II	13835114	*	#NAME?	INS	Hom	348.2	6		F08G2.6	ins-37	protein_coding	F08G2.6	exon_II_13835032_13835377	2	CODON_INSERTION	-/G	-/GGC	142		495
II	14276735	T	C	SNP	Hom	217.99	6		Y54G11A.3	Y54G11A.3	protein_coding	Y54G11A.3	exon_II_14276724_14276972	2	SYNONYMOUS_CODING	L/L	Ttg/Ctg	14	1	1515
II	14406920	T	C	SNP	Hom	204.84	6		F26H11.2	nurf-1	protein_coding	F26H11.2f	exon_II_14406917_14407096	4	SYNONYMOUS_CODING	F/F	ttT/ttC	289	1	1533
II	14406920	T	C	SNP	Hom	204.84	6		F26H11.2	nurf-1	protein_coding	F26H11.2g	exon_II_14406917_14407096	3	SYNONYMOUS_CODING	F/F	ttT/ttC	192	1	1242
II	14406920	T	C	SNP	Hom	204.84	6		F26H11.2	nurf-1	protein_coding	F26H11.2c	exon_II_14406917_14407096	24	SYNONYMOUS_CODING	F/F	ttT/ttC	2045	1	6801
II	14406920	T	C	SNP	Hom	204.84	6		F26H11.2	nurf-1	protein_coding	F26H11.2d	exon_II_14406917_14407096	10	SYNONYMOUS_CODING	F/F	ttT/ttC	587	1	2427
II	14406920	T	C	SNP	Hom	204.84	6		F26H11.2	nurf-1	protein_coding	F26H11.2e	exon_II_14406917_14407096	4	SYNONYMOUS_CODING	F/F	ttT/ttC	184	1	1218
II	14796281	G	T	SNP	Hom	121.69	4		Y54E2A.11	eif-3.B	protein_coding	Y54E2A.11a.2	exon_II_14796129_14796836	4	NON_SYNONYMOUS_CODING	W/C	tgG/tgT	254	0	2178
II	14796281	G	T	SNP	Hom	121.69	4		Y54E2A.11	eif-3.B	protein_coding	Y54E2A.11a.1	exon_II_14796129_14796836	4	NON_SYNONYMOUS_CODING	W/C	tgG/tgT	254	0	2178
II	14796281	G	T	SNP	Hom	121.69	4		Y54E2A.11	eif-3.B	protein_coding	Y54E2A.11b.2	exon_II_14796214_14796354	4	NON_SYNONYMOUS_CODING	G/V	gGg/gTg	170	0	582
II	14796281	G	T	SNP	Hom	121.69	4		Y54E2A.11	eif-3.B	protein_coding	Y54E2A.11b.1	exon_II_14796214_14796836	4	NON_SYNONYMOUS_CODING	G/V	gGg/gTg	170	0	582
III	118298	T	G	SNP	Hom	212.05	7		C29F9.5	C29F9.5	protein_coding	C29F9.5	exon_III_118228_118338	3	SYNONYMOUS_CODING	V/V	gtT/gtG	89	3	681
III	691186	C	T	SNP	Hom	303.5	9		W02B3.7	W02B3.7	protein_coding	W02B3.7	exon_III_691171_691428	3	SYNONYMOUS_CODING	E/E	gaG/gaA	158	1	489
III	895260	C	A	SNP	Hom	90.53	3		T24C4.7	ztf-18	protein_coding	T24C4.7	exon_III_895156_895287	3	STOP_GAINED	G/*	Gga/Tga	80	0	2622
III	2896040	A	C	SNP	Hom	88	3		T20B6.2	T20B6.2	protein_coding	T20B6.2	exon_III_2895301_2896394	3	NON_SYNONYMOUS_CODING	N/H	Aat/Cat	410	0	2148
III	2896045	C	T	SNP	Hom	51	2		T20B6.2	T20B6.2	protein_coding	T20B6.2	exon_III_2895301_2896394	3	SYNONYMOUS_CODING	F/F	ttC/ttT	411	1	2148
III	3387035	T	C	SNP	Hom	49.57	2		C56G7.2	C56G7.2	protein_coding	C56G7.2	exon_III_3386899_3387327	5	NON_SYNONYMOUS_CODING	N/S	aAc/aGc	323	0	1104
III	4712954	C	G	SNP	Hom	136.75	5		T04A8.15	him-18	protein_coding	T04A8.15	exon_III_4712786_4713063	7	NON_SYNONYMOUS_CODING	W/C	tgG/tgC	612	0	2157
III	4845218	A	T	SNP	Hom	134.21	4		F26A1.2	fkh-5	protein_coding	F26A1.2	exon_III_4844626_4845233	1	NON_SYNONYMOUS_CODING	N/I	aAt/aTt	198	0	1386
III	5017350	*	+C	INS	Hom	268.2	9		R144.7	larp-1	protein_coding	R144.7b	exon_III_5017228_5017372	2	FRAME_SHIFT: R144.7b					3393
III	5595883	*	#NAME?	INS	Hom	272.98	7		F56D2.7	ced-6	protein_coding	F56D2.7	exon_III_5595730_5595883	1	FRAME_SHIFT: F56D2.7					1479
III	6049353	G	A	SNP	Hom	176.95	5		F40H6.5	F40H6.5	protein_coding	F40H6.5	exon_III_6049265_6049472	21	NON_SYNONYMOUS_CODING	T/I	aCt/aTt	1260	0	3867
III	6371230	A	G	SNP	Hom	133.21	4		C16A3.8	thoc-2	protein_coding	C16A3.8.1	exon_III_6370930_6371749	9	NON_SYNONYMOUS_CODING	D/G	gAt/gGt	695	0	4314
III	6371230	A	G	SNP	Hom	133.21	4		C16A3.8	thoc-2	protein_coding	C16A3.8.2	exon_III_6370930_6371749	9	NON_SYNONYMOUS_CODING	D/G	gAt/gGt	695	0	4314
III	6619224	C	T	SNP	Hom	173.5	5		Y40D12A.1	Y40D12A.1	protein_coding	Y40D12A.1a	exon_III_6619209_6619370	11	NON_SYNONYMOUS_CODING	L/F	Ctc/Ttc	478	0	1908
III	6990368	*	#NAME?	INS	Hom	183.19	5		C06E8.3	prk-1	protein_coding	C06E8.3c			SPLICE_SITE_DONOR
III	7028433	T	A	SNP	Hom	210.03	7		F11H8.4	cyk-1	protein_coding	F11H8.4a	exon_III_7028430_7028523	2	NON_SYNONYMOUS_CODING	T/S	Aca/Tca	191	0	4308
III	7028433	T	A	SNP	Hom	210.03	7		F11H8.4	cyk-1	protein_coding	F11H8.4b	exon_III_7028430_7028523	2	NON_SYNONYMOUS_CODING	T/S	Aca/Tca	191	0	4314
III	7028668	C	T	SNP	Hom	207.91	6		F11H8.4	cyk-1	protein_coding	F11H8.4a	exon_III_7028660_7029139	1	NON_SYNONYMOUS_CODING	E/K	Gaa/Aaa	158	0	4308
III	7028668	C	T	SNP	Hom	207.91	6		F11H8.4	cyk-1	protein_coding	F11H8.4b	exon_III_7028660_7029139	1	NON_SYNONYMOUS_CODING	E/K	Gaa/Aaa	158	0	4314
III	7075901	*	+C	INS	Hom	244.9	6		ZK418.6	ZK418.6	protein_coding	ZK418.6	exon_III_7075614_7075968	10	FRAME_SHIFT: ZK418.6					2478
III	7214114	A	C	SNP	Hom	135.43	4		R151.2	R151.2	protein_coding	R151.2d.1	exon_III_7214059_7214232	5	NON_SYNONYMOUS_CODING	S/R	Agc/Cgc	323	0	1341
III	7214114	A	C	SNP	Hom	135.43	4		R151.2	R151.2	protein_coding	R151.2d.2	exon_III_7214059_7214232	5	NON_SYNONYMOUS_CODING	S/R	Agc/Cgc	323	0	1341
III	7214114	A	C	SNP	Hom	135.43	4		R151.2	R151.2	protein_coding	R151.2a	exon_III_7214059_7214232	4	NON_SYNONYMOUS_CODING	S/R	Agc/Cgc	254	0	1134
III	7214114	A	C	SNP	Hom	135.43	4		R151.2	R151.2	protein_coding	R151.2c	exon_III_7214059_7214232	3	NON_SYNONYMOUS_CODING	S/R	Agc/Cgc	195	0	957
III	7214114	A	C	SNP	Hom	135.43	4		R151.2	R151.2	protein_coding	R151.2b.1	exon_III_7214059_7214232	3	NON_SYNONYMOUS_CODING	S/R	Agc/Cgc	196	0	960
III	7214114	A	C	SNP	Hom	135.43	4		R151.2	R151.2	protein_coding	R151.2b.2	exon_III_7214059_7214232	4	NON_SYNONYMOUS_CODING	S/R	Agc/Cgc	196	0	960
III	7214114	A	C	SNP	Hom	135.43	4		R151.2	R151.2	protein_coding	R151.2b.3	exon_III_7214059_7214232	4	NON_SYNONYMOUS_CODING	S/R	Agc/Cgc	196	0	960
III	7214114	A	C	SNP	Hom	135.43	4		R151.2	R151.2	protein_coding	R151.2b.4	exon_III_7214059_7214232	3	NON_SYNONYMOUS_CODING	S/R	Agc/Cgc	196	0	960
III	7214114	A	C	SNP	Hom	135.43	4		R151.2	R151.2	protein_coding	R151.2b.5	exon_III_7214059_7214232	5	NON_SYNONYMOUS_CODING	S/R	Agc/Cgc	196	0	960
III	7243459	C	G	SNP	Hom	6733.23	208		T20H4.1	osm-10	protein_coding	T20H4.1	exon_III_7243440_7243875	2	NON_SYNONYMOUS_CODING	P/R	cCg/cGg	18	0	1260
III	7608535	*	+C	INS	Hom	227.9	6		T04A6.4	T04A6.4	protein_coding	T04A6.4	exon_III_7608439_7608873	3	FRAME_SHIFT: T04A6.4					630
III	8693620	G	C	SNP	Hom	213.32	7		B0303.7	B0303.7	protein_coding	B0303.7a	exon_III_8693557_8693661	1	NON_SYNONYMOUS_CODING	C/S	tGt/tCt	16	0	1482
III	8693624	G	A	SNP	Hom	213.79	7		B0303.7	B0303.7	protein_coding	B0303.7a	exon_III_8693557_8693661	1	SYNONYMOUS_CODING	G/G	ggG/ggA	17	3	1482
III	8701750	C	T	SNP	Hom	171.16	6		B0303.9	vps-33.1	protein_coding	B0303.9	exon_III_8701666_8702176	6	SYNONYMOUS_CODING	S/S	tcC/tcT	202	3	1812
III	9101178	G	T	SNP	Hom	225.27	7		ZK507.1	ZK507.1	protein_coding	ZK507.1	exon_III_9101143_9101181	1	NON_SYNONYMOUS_CODING	Q/K	Caa/Aaa	2	0	996
III	9101179	C	T	SNP	Hom	224.8	7		ZK507.1	ZK507.1	protein_coding	ZK507.1	exon_III_9101143_9101181	1	START_LOST	M/I	atG/atA	1	0	996
III	9350642	C	T	SNP	Hom	174.38	6		K04H4.2	K04H4.2	protein_coding	K04H4.2c.2	exon_III_9350568_9350816	13	NON_SYNONYMOUS_CODING	G/E	gGa/gAa	857	0	4392
III	9350642	C	T	SNP	Hom	174.38	6		K04H4.2	K04H4.2	protein_coding	K04H4.2c.1	exon_III_9350568_9350816	13	NON_SYNONYMOUS_CODING	G/E	gGa/gAa	857	0	4392
III	9350667	C	T	SNP	Hom	128.96	4		K04H4.2	K04H4.2	protein_coding	K04H4.2c.2	exon_III_9350568_9350816	13	NON_SYNONYMOUS_CODING	E/K	Gag/Aag	849	0	4392
III	9350667	C	T	SNP	Hom	128.96	4		K04H4.2	K04H4.2	protein_coding	K04H4.2c.1	exon_III_9350568_9350816	13	NON_SYNONYMOUS_CODING	E/K	Gag/Aag	849	0	4392
III	9350674	C	T	SNP	Hom	93.72	3		K04H4.2	K04H4.2	protein_coding	K04H4.2c.2	exon_III_9350568_9350816	13	SYNONYMOUS_CODING	R/R	agG/agA	846	1	4392
III	9350674	C	T	SNP	Hom	93.72	3		K04H4.2	K04H4.2	protein_coding	K04H4.2c.1	exon_III_9350568_9350816	13	SYNONYMOUS_CODING	R/R	agG/agA	846	1	4392
III	9352576	C	T	SNP	Hom	172.8	5		K04H4.2	K04H4.2	protein_coding	K04H4.2c.2	exon_III_9351991_9352637	8	SYNONYMOUS_CODING	E/E	gaG/gaA	364	1	4392
III	9352576	C	T	SNP	Hom	172.8	5		K04H4.2	K04H4.2	protein_coding	K04H4.2c.1	exon_III_9351991_9352637	8	SYNONYMOUS_CODING	E/E	gaG/gaA	364	1	4392
III	9557909	A	G	SNP	Hom	219.05	6		C48B4.6	C48B4.6	protein_coding	C48B4.6	exon_III_9557795_9557927	2	NON_SYNONYMOUS_CODING	S/P	Tcg/Ccg	64	0	531
III	9754445	C	A	SNP	Hom	346.01	11		T05G5.8	vps-53	protein_coding	T05G5.8.1	exon_III_9754319_9754670	5	NON_SYNONYMOUS_CODING	E/D	gaG/gaT	634	1	2397
III	9754445	C	A	SNP	Hom	346.01	11		T05G5.8	vps-53	protein_coding	T05G5.8.2	exon_III_9754319_9754670	5	NON_SYNONYMOUS_CODING	E/D	gaG/gaT	634	1	2397
III	9918757	C	G	SNP	Hom	213.64	6		F40F12.3	F40F12.3	protein_coding	F40F12.3	exon_III_9918556_9919104	3	SYNONYMOUS_CODING	G/G	ggG/ggC	252	3	957
III	10030897	*	#NAME?	INS	Hom	183.18	5		M04D8.4	M04D8.4	protein_coding	M04D8.4	exon_III_10030858_10031035	1	FRAME_SHIFT: M04D8.4					657
III	10368788	C	G	SNP	Hom	211.56	7		C38H2.1	tbc-8	protein_coding	C38H2.1	exon_III_10368661_10368788	5	SYNONYMOUS_CODING	S/S	tcC/tcG	257	3	2712
III	10500617	G	A	SNP	Hom	90.85	3		F43D9.2	rab-33	protein_coding	F43D9.2	exon_III_10500002_10500700	5	SYNONYMOUS_CODING	F/F	ttC/ttT	261	1	924
III	11503461	T	C	SNP	Hom	54.76	3		Y66D12A.21	Y66D12A.21	protein_coding	Y66D12A.21	exon_III_11503354_11503516	5	NON_SYNONYMOUS_CODING	K/R	aAa/aGa	202	0	990
III	11543293	G	A	SNP	Hom	213.17	6		Y66D12A.14	Y66D12A.14	protein_coding	Y66D12A.14	exon_III_11540516_11544392	5	NON_SYNONYMOUS_CODING	G/E	gGa/gAa	2186	0	8829
III	11576730	C	G	SNP	Hom	171.16	6		Y66D12A.8	Y66D12A.8	protein_coding	Y66D12A.8	exon_III_11576450_11576851	2	NON_SYNONYMOUS_CODING	A/G	gCa/gGa	144	0	735
III	12103265	*	#NAME?	INS	Hom	452.94	11		Y75B8A.3	Y75B8A.3	protein_coding	Y75B8A.3	exon_III_12103042_12103293	5	FRAME_SHIFT: Y75B8A.3					2484
III	12953228	T	G	SNP	Hom	49.57	2		Y39E4A.2	ttm-1	protein_coding	Y39E4A.2a	exon_III_12953104_12953252	4	NON_SYNONYMOUS_CODING	N/T	aAt/aCt	351	0	1176
III	12953228	T	G	SNP	Hom	49.57	2		Y39E4A.2	ttm-1	protein_coding	Y39E4A.2b	exon_III_12952869_12953252	3	NON_SYNONYMOUS_CODING	N/T	aAt/aCt	370	0	1233
IV	373081	G	A	SNP	Hom	331.96	9		Y66H1B.2	fln-1	protein_coding	Y66H1B.2g.1	exon_IV_372808_373343	7	SYNONYMOUS_CODING	V/V	gtC/gtT	533	3	6621
IV	373081	G	A	SNP	Hom	331.96	9		Y66H1B.2	fln-1	protein_coding	Y66H1B.2g.2	exon_IV_372808_373343	7	SYNONYMOUS_CODING	V/V	gtC/gtT	533	3	6621
IV	373081	G	A	SNP	Hom	331.96	9		Y66H1B.2	fln-1	protein_coding	Y66H1B.2a	exon_IV_372808_373343	7	SYNONYMOUS_CODING	V/V	gtC/gtT	533	3	6768
IV	373081	G	A	SNP	Hom	331.96	9		Y66H1B.2	fln-1	protein_coding	Y66H1B.2b.1	exon_IV_372808_373343	7	SYNONYMOUS_CODING	V/V	gtC/gtT	533	3	3255
IV	373081	G	A	SNP	Hom	331.96	9		Y66H1B.2	fln-1	protein_coding	Y66H1B.2b.2	exon_IV_372808_373343	7	SYNONYMOUS_CODING	V/V	gtC/gtT	533	3	3255
IV	373081	G	A	SNP	Hom	331.96	9		Y66H1B.2	fln-1	protein_coding	Y66H1B.2e	exon_IV_372808_373343	7	SYNONYMOUS_CODING	V/V	gtC/gtT	533	3	2628
IV	373081	G	A	SNP	Hom	331.96	9		Y66H1B.2	fln-1	protein_coding	Y66H1B.2f	exon_IV_372808_373343	7	SYNONYMOUS_CODING	V/V	gtC/gtT	533	3	6615
IV	757658	T	A	SNP	Hom	280.63	8		Y55F3C.2	srt-23	protein_coding	Y55F3C.2	exon_IV_757550_757776	3	NON_SYNONYMOUS_CODING	F/Y	tTc/tAc	160	0	1071
IV	835856	G	A	SNP	Hom	102.25	6		Y55F3BR.6	Y55F3BR.6	protein_coding	Y55F3BR.6	exon_IV_835026_836031	4	NON_SYNONYMOUS_CODING	A/V	gCa/gTa	155	0	543
IV	868900	G	A	SNP	Hom	96.2	4		Y55F3BR.2	Y55F3BR.2	protein_coding	Y55F3BR.2	exon_IV_868662_869242	18	NON_SYNONYMOUS_CODING	E/K	Gag/Aag	902	0	4785
IV	1242569	G	A	SNP	Hom	309.8	11		F38A1.15	F38A1.15	protein_coding	F38A1.15	exon_IV_1242530_1242712	3	SYNONYMOUS_CODING	Y/Y	taC/taT	139	1	960
IV	1321104	G	A	SNP	Hom	97.2	4		F53H1.4	F53H1.4	protein_coding	F53H1.4a	exon_IV_1321063_1321166	11	SYNONYMOUS_CODING	S/S	tcG/tcA	791	3	4113
IV	1354229	G	A	SNP	Hom	291.2	10		F58F6.1	col-104	protein_coding	F58F6.1	exon_IV_1353678_1354298	2	NON_SYNONYMOUS_CODING	T/I	aCc/aTc	106	0	846
IV	1438459	A	T	SNP	Hom	202.42	6		Y77E11A.11	clp-7	protein_coding	Y77E11A.11.1	exon_IV_1438226_1438493	5	NON_SYNONYMOUS_CODING	S/T	Tcc/Acc	459	0	2337
IV	1438459	A	T	SNP	Hom	202.42	6		Y77E11A.11	clp-7	protein_coding	Y77E11A.11.2	exon_IV_1438226_1438493	5	NON_SYNONYMOUS_CODING	S/T	Tcc/Acc	459	0	2337
IV	4582720	A	T	SNP	Hom	302.72	9		F28E10.1	F28E10.1	protein_coding	F28E10.1a	exon_IV_4582127_4583625	8	NON_SYNONYMOUS_CODING	D/V	gAc/gTc	478	0	3789
IV	4582720	A	T	SNP	Hom	302.72	9		F28E10.1	F28E10.1	protein_coding	F28E10.1d	exon_IV_4582127_4583625	8	NON_SYNONYMOUS_CODING	D/V	gAc/gTc	480	0	3795
IV	4582720	A	T	SNP	Hom	302.72	9		F28E10.1	F28E10.1	protein_coding	F28E10.1c	exon_IV_4582127_4583625	7	NON_SYNONYMOUS_CODING	D/V	gAc/gTc	432	0	3651
IV	4582720	A	T	SNP	Hom	302.72	9		F28E10.1	F28E10.1	protein_coding	F28E10.1b.1	exon_IV_4582127_4583625	4	NON_SYNONYMOUS_CODING	D/V	gAc/gTc	336	0	3363
IV	4582720	A	T	SNP	Hom	302.72	9		F28E10.1	F28E10.1	protein_coding	F28E10.1b.2	exon_IV_4582127_4583625	8	NON_SYNONYMOUS_CODING	D/V	gAc/gTc	336	0	3363
IV	4931165	A	C	SNP	Hom	376.95	11		Y9C9A.8	Y9C9A.8	protein_coding	Y9C9A.8	exon_IV_4931101_4931184	8	NON_SYNONYMOUS_CODING	N/H	Aac/Cac	371	0	2001
IV	4972668	C	T	SNP	Hom	53.53	3		Y9C9A.15	srz-28	protein_coding	Y9C9A.15	exon_IV_4972411_4972705	3	NON_SYNONYMOUS_CODING	V/I	Gtt/Att	97	0	966
IV	6236059	G	A	SNP	Hom	130.55	4		F58F9.6	F58F9.6	protein_coding	F58F9.6	exon_IV_6235966_6236638	3	SYNONYMOUS_CODING	N/N	aaC/aaT	261	1	876
IV	7579122	C	T	SNP	Hom	220.85	7		F32E10.6	F32E10.6	protein_coding	F32E10.6.2	exon_IV_7578738_7579394	5	SYNONYMOUS_CODING	E/E	gaG/gaA	247	1	1125
IV	7579122	C	T	SNP	Hom	220.85	7		F32E10.6	F32E10.6	protein_coding	F32E10.6.1	exon_IV_7578440_7579394	5	SYNONYMOUS_CODING	E/E	gaG/gaA	247	1	1125
IV	7579122	C	T	SNP	Hom	220.85	7		F32E10.6	F32E10.6	protein_coding	F32E10.6.3	exon_IV_7578738_7579394	5	SYNONYMOUS_CODING	E/E	gaG/gaA	247	1	1125
IV	7591632	A	C	SNP	Hom	92.43	5		Y2C2A.1	tag-80	protein_coding	Y2C2A.1	exon_IV_7590662_7596463	2	NON_SYNONYMOUS_CODING	E/D	gaA/gaC	346	1	14703
IV	7592911	G	A	SNP	Hom	49.77	3		Y2C2A.1	tag-80	protein_coding	Y2C2A.1	exon_IV_7590662_7596463	2	NON_SYNONYMOUS_CODING	V/I	Gtt/Att	773	0	14703
IV	7596416	A	T	SNP	Hom	35.21	2		Y2C2A.1	tag-80	protein_coding	Y2C2A.1	exon_IV_7590662_7596463	2	NON_SYNONYMOUS_CODING	Y/F	tAt/tTt	1941	0	14703
IV	7598181	C	T	SNP	Hom	123.08	5		Y2C2A.1	tag-80	protein_coding	Y2C2A.1	exon_IV_7597293_7598900	4	NON_SYNONYMOUS_CODING	P/L	cCa/cTa	2386	0	14703
IV	7600490	A	T	SNP	Hom	215.35	6		Y2C2A.1	tag-80	protein_coding	Y2C2A.1	exon_IV_7598986_7605611	5	NON_SYNONYMOUS_CODING	Q/H	caA/caT	3127	1	14703
IV	7686833	C	T	SNP	Hom	201.75	6		F33D4.2	itr-1	protein_coding	F33D4.2e	exon_IV_7686688_7687134	12	NON_SYNONYMOUS_CODING	S/F	tCc/tTc	567	0	8574
IV	7686833	C	T	SNP	Hom	201.75	6		F33D4.2	itr-1	protein_coding	F33D4.2d	exon_IV_7686688_7687134	11	NON_SYNONYMOUS_CODING	S/F	tCc/tTc	548	0	8511
IV	7686833	C	T	SNP	Hom	201.75	6		F33D4.2	itr-1	protein_coding	F33D4.2a	exon_IV_7686688_7687134	12	NON_SYNONYMOUS_CODING	S/F	tCc/tTc	604	0	8679
IV	7686833	C	T	SNP	Hom	201.75	6		F33D4.2	itr-1	protein_coding	F33D4.2h	exon_IV_7686688_7687134	11	NON_SYNONYMOUS_CODING	S/F	tCc/tTc	558	0	8604
IV	7686833	C	T	SNP	Hom	201.75	6		F33D4.2	itr-1	protein_coding	F33D4.2g	exon_IV_7686688_7687134	11	NON_SYNONYMOUS_CODING	S/F	tCc/tTc	558	0	5142
IV	7686833	C	T	SNP	Hom	201.75	6		F33D4.2	itr-1	protein_coding	F33D4.2f	exon_IV_7686688_7687134	11	NON_SYNONYMOUS_CODING	S/F	tCc/tTc	558	0	8541
IV	7727548	*	#NAME?	INS	Hom	217.48	6		C50F7.5	C50F7.5	protein_coding	C50F7.5	exon_IV_7726707_7727716	1	FRAME_SHIFT: C50F7.5					930
IV	8296343	A	G	SNP	Hom	136.75	5		K07H8.1	K07H8.1	protein_coding	K07H8.1	exon_IV_8296135_8296388	4	SYNONYMOUS_CODING	T/T	acA/acG	424	3	1482
IV	9680411	C	T	SNP	Hom	94.19	3		ZK1251.11	ins-8	protein_coding	ZK1251.11	exon_IV_9680370_9680449	2	NON_SYNONYMOUS_CODING	A/T	Gca/Aca	92	0	315
IV	9745675	G	A	SNP	Hom	233.39	7		C28D4.5	C28D4.5	protein_coding	C28D4.5	exon_IV_9745536_9745724	4	NON_SYNONYMOUS_CODING	H/Y	Cac/Tac	327	0	1062
IV	10480034	C	T	SNP	Hom	293.92	9		F01D4.4	egl-21	protein_coding	F01D4.4.2	exon_IV_10479965_10480168	2	SYNONYMOUS_CODING	E/E	gaG/gaA	104	1	1419
IV	10480034	C	T	SNP	Hom	293.92	9		F01D4.4	egl-21	protein_coding	F01D4.4.1	exon_IV_10479965_10480168	2	SYNONYMOUS_CODING	E/E	gaG/gaA	104	1	1419
IV	10480034	C	T	SNP	Hom	293.92	9		F01D4.4	egl-21	protein_coding	F01D4.4.3	exon_IV_10479965_10480168	2	SYNONYMOUS_CODING	E/E	gaG/gaA	104	1	1419
IV	10878687	G	A	SNP	Hom	262.31	10		F13E9.6	sdz-13	protein_coding	F13E9.6a	exon_IV_10878649_10878723	2	NON_SYNONYMOUS_CODING	R/C	Cgt/Tgt	40	0	786
IV	10878687	G	A	SNP	Hom	262.31	10		F13E9.6	sdz-13	protein_coding	F13E9.6b	exon_IV_10878649_10878723	6	NON_SYNONYMOUS_CODING	R/C	Cgt/Tgt	172	0	1182
IV	11070925	*	#NAME?	INS	Hom	1351.24	42		Y5F2A.3	Y5F2A.3	protein_coding	Y5F2A.3	exon_IV_11070868_11070927	5	FRAME_SHIFT: Y5F2A.3					873
IV	11180503	A	G	SNP	Hom	52.75	2		R07H5.2	cpt-2	protein_coding	R07H5.2b	exon_IV_11180377_11180510	3	NON_SYNONYMOUS_CODING	I/V	Att/Gtt	14	0	1431
IV	11180503	A	G	SNP	Hom	52.75	2		R07H5.2	cpt-2	protein_coding	R07H5.2a.1	exon_IV_11180377_11180510	3	NON_SYNONYMOUS_CODING	I/V	Att/Gtt	184	0	1941
IV	11226249	A	C	SNP	Hom	134.74	5		C29F4.1	col-125	protein_coding	C29F4.1	exon_IV_11225645_11226497	2	NON_SYNONYMOUS_CODING	Q/P	cAa/cCa	229	0	900
IV	11933248	C	T	SNP	Hom	84.75	3		ZK822.3	nhx-9	protein_coding	ZK822.3b.2	exon_IV_11933065_11933509	4	NON_SYNONYMOUS_CODING	A/V	gCa/gTa	174	0	2004
IV	11933248	C	T	SNP	Hom	84.75	3		ZK822.3	nhx-9	protein_coding	ZK822.3c.3	exon_IV_11933065_11933509	4	NON_SYNONYMOUS_CODING	A/V	gCa/gTa	114	0	1821
IV	11933248	C	T	SNP	Hom	84.75	3		ZK822.3	nhx-9	protein_coding	ZK822.3b.1	exon_IV_11933065_11933509	4	NON_SYNONYMOUS_CODING	A/V	gCa/gTa	174	0	2004
IV	11933248	C	T	SNP	Hom	84.75	3		ZK822.3	nhx-9	protein_coding	ZK822.3c.1	exon_IV_11933065_11933509	3	NON_SYNONYMOUS_CODING	A/V	gCa/gTa	114	0	1821
IV	11933248	C	T	SNP	Hom	84.75	3		ZK822.3	nhx-9	protein_coding	ZK822.3c.2	exon_IV_11933065_11933509	4	NON_SYNONYMOUS_CODING	A/V	gCa/gTa	114	0	1821
IV	11933248	C	T	SNP	Hom	84.75	3		ZK822.3	nhx-9	protein_coding	ZK822.3a	exon_IV_11933065_11933509	4	NON_SYNONYMOUS_CODING	A/V	gCa/gTa	154	0	1944
IV	12164023	G	A	SNP	Hom	467.59	14		B0001.6	B0001.6	protein_coding	B0001.6.1	exon_IV_12163978_12164252	15	NON_SYNONYMOUS_CODING	E/K	Gag/Aag	655	0	2025
IV	12164023	G	A	SNP	Hom	467.59	14		B0001.6	B0001.6	protein_coding	B0001.6.2	exon_IV_12163978_12164085	14	NON_SYNONYMOUS_CODING	E/K	Gag/Aag	655	0	2025
IV	12369740	C	T	SNP	Hom	207.99	6		ZC518.3	ccr-4	protein_coding	ZC518.3d	exon_IV_12369274_12369801	4	SYNONYMOUS_CODING	L/L	ctC/ctT	599	3	2034
IV	12369740	C	T	SNP	Hom	207.99	6		ZC518.3	ccr-4	protein_coding	ZC518.3c.1	exon_IV_12369274_12369801	6	SYNONYMOUS_CODING	L/L	ctC/ctT	519	3	1794
IV	12369740	C	T	SNP	Hom	207.99	6		ZC518.3	ccr-4	protein_coding	ZC518.3c.2	exon_IV_12369274_12369801	7	SYNONYMOUS_CODING	L/L	ctC/ctT	519	3	1794
IV	12369740	C	T	SNP	Hom	207.99	6		ZC518.3	ccr-4	protein_coding	ZC518.3a	exon_IV_12369274_12369801	7	SYNONYMOUS_CODING	L/L	ctC/ctT	528	3	1821
IV	12369740	C	T	SNP	Hom	207.99	6		ZC518.3	ccr-4	protein_coding	ZC518.3b	exon_IV_12369274_12369801	7	SYNONYMOUS_CODING	L/L	ctC/ctT	535	3	1842
IV	12393534	C	A	SNP	Hom	296.59	8		F28D1.9	acs-20	protein_coding	F28D1.9	exon_IV_12393506_12394120	9	NON_SYNONYMOUS_CODING	M/I	atG/atT	624	0	2055
IV	12425238	C	T	SNP	Hom	130.65	5		F08G5.5	ugt-65	protein_coding	F08G5.5.2	exon_IV_12425194_12425345	1	SYNONYMOUS_CODING	I/I	atC/atT	11	2	1530
IV	12425238	C	T	SNP	Hom	130.65	5		F08G5.5	ugt-65	protein_coding	F08G5.5.1	exon_IV_12425192_12425345	1	SYNONYMOUS_CODING	I/I	atC/atT	11	2	1530
IV	15476850	*	#NAME?	INS	Hom	268.39	5		Y73F8A.26	Y73F8A.26	protein_coding	Y73F8A.26			SPLICE_SITE_ACCEPTOR
IV	15871060	T	G	SNP	Hom	82.92	3		Y105C5B.1	Y105C5B.1	protein_coding	Y105C5B.1	exon_IV_15870611_15871072	1	NON_SYNONYMOUS_CODING	L/W	tTg/tGg	146	0	936
IV	16199512	T	C	SNP	Hom	246.34	7		Y7A9A.1	Y7A9A.1	protein_coding	Y7A9A.1	exon_IV_16199505_16199600	6	SYNONYMOUS_CODING	L/L	ctT/ctC	304	3	1824
IV	16533645	T	A	SNP	Hom	172.9	6		Y51H4A.6	Y51H4A.6	protein_coding	Y51H4A.6	exon_IV_16533628_16533788	1	NON_SYNONYMOUS_CODING	F/L	ttT/ttA	6	1	231
IV	16813769	C	T	SNP	Hom	96.73	4		Y116A8A.2	Y116A8A.2	protein_coding	Y116A8A.2	exon_IV_16813335_16813801	3	NON_SYNONYMOUS_CODING	D/N	Gac/Aac	26	0	510
IV	17086658	T	C	SNP	Hom	212.09	7		Y116A8C.26	Y116A8C.26	protein_coding	Y116A8C.26a	exon_IV_17086452_17086693	4	NON_SYNONYMOUS_CODING	H/R	cAt/cGt	156	0	2754
IV	17228771	*	+C	INS	Hom	198.26	5		Y116A8B.5	Y116A8B.5	protein_coding	Y116A8B.5	exon_IV_17228622_17228778	5	FRAME_SHIFT: Y116A8B.5					1308
MtDNA	5079	G	A	SNP	Hom	860.25	25		MTCE.21	ctb-1	protein_coding	MTCE.21	exon_MtDNA_4504_5621	1	SYNONYMOUS_CODING	G/G	ggG/ggA	192	3	1110
MtDNA	8429	A	G	SNP	Hom	1237.52	38		MTCE.26	MTCE.26	protein_coding	MTCE.26	exon_MtDNA_7845_9421	1	SYNONYMOUS_CODING	V/V	gtA/gtG	195	3	1575
MtDNA	12998	C	T	SNP	Hom	75.13	3		MTCE.35	MTCE.35	protein_coding	MTCE.35	exon_MtDNA_11691_13272	1	SYNONYMOUS_CODING	G/G	ggC/ggT	436	3	1581
V	3587029	*	#NAME?	INS	Hom	1643.17	11		T22F3.2	T22F3.2	protein_coding	T22F3.2a	exon_V_3586829_3587052	2	FRAME_SHIFT: T22F3.2a					1131
V	3587029	*	#NAME?	INS	Hom	1643.17	11		T22F3.2	T22F3.2	protein_coding	T22F3.2b	exon_V_3586829_3587052	2	FRAME_SHIFT: T22F3.2b					1107
V	3750652	*	#NAME?	INS	Hom	378.36	9		Y39H10A.6	Y39H10A.6	protein_coding	Y39H10A.6	exon_V_3750557_3750678	9	FRAME_SHIFT: Y39H10A.6					1668
V	4164869	A	C	SNP	Hom	131.04	4		Y45G5AM.3	Y45G5AM.3	protein_coding	Y45G5AM.3	exon_V_4164830_4165177	1	NON_SYNONYMOUS_CODING	I/L	Att/Ctt	14	0	1233
V	5084742	G	A	SNP	Hom	72.63	3		Y58A7A.4	Y58A7A.4	protein_coding	Y58A7A.4	exon_V_5084732_5084992	1	NON_SYNONYMOUS_CODING	P/L	cCg/cTg	84	0	2715
V	5084780	A	G	SNP	Hom	113.01	4		Y58A7A.4	Y58A7A.4	protein_coding	Y58A7A.4	exon_V_5084732_5084992	1	SYNONYMOUS_CODING	D/D	gaT/gaC	71	1	2715
V	5084791	C	A	SNP	Hom	47.39	2		Y58A7A.4	Y58A7A.4	protein_coding	Y58A7A.4	exon_V_5084732_5084992	1	NON_SYNONYMOUS_CODING	A/S	Gca/Tca	68	0	2715
V	6172768	C	G	SNP	Hom	37.01	6		W06H8.8	ttn-1	protein_coding	W06H8.8g	exon_V_6171490_6183706	27	SYNONYMOUS_CODING	L/L	ctG/ctC	8117	3	55689
V	6172768	C	G	SNP	Hom	37.01	6		W06H8.8	ttn-1	protein_coding	W06H8.8e.1	exon_V_6171490_6183706	27	SYNONYMOUS_CODING	L/L	ctG/ctC	8117	3	55605
V	6172768	C	G	SNP	Hom	37.01	6		W06H8.8	ttn-1	protein_coding	W06H8.8e.2	exon_V_6171490_6183706	27	SYNONYMOUS_CODING	L/L	ctG/ctC	8117	3	55605
V	6172768	C	G	SNP	Hom	37.01	6		W06H8.8	ttn-1	protein_coding	W06H8.8d	exon_V_6171490_6180836	28	SYNONYMOUS_CODING	L/L	ctG/ctC	8097	3	31737
V	6172768	C	G	SNP	Hom	37.01	6		W06H8.8	ttn-1	protein_coding	W06H8.8f	exon_V_6171490_6183706	27	SYNONYMOUS_CODING	L/L	ctG/ctC	8117	3	55560
V	6173543	C	G	SNP	Hom	71.94	6		W06H8.8	ttn-1	protein_coding	W06H8.8g	exon_V_6171490_6183706	27	NON_SYNONYMOUS_CODING	G/A	gGt/gCt	7859	0	55689
V	6173543	C	G	SNP	Hom	71.94	6		W06H8.8	ttn-1	protein_coding	W06H8.8e.1	exon_V_6171490_6183706	27	NON_SYNONYMOUS_CODING	G/A	gGt/gCt	7859	0	55605
V	6173543	C	G	SNP	Hom	71.94	6		W06H8.8	ttn-1	protein_coding	W06H8.8e.2	exon_V_6171490_6183706	27	NON_SYNONYMOUS_CODING	G/A	gGt/gCt	7859	0	55605
V	6173543	C	G	SNP	Hom	71.94	6		W06H8.8	ttn-1	protein_coding	W06H8.8d	exon_V_6171490_6180836	28	NON_SYNONYMOUS_CODING	G/A	gGt/gCt	7839	0	31737
V	6173543	C	G	SNP	Hom	71.94	6		W06H8.8	ttn-1	protein_coding	W06H8.8f	exon_V_6171490_6183706	27	NON_SYNONYMOUS_CODING	G/A	gGt/gCt	7859	0	55560
V	6177079	C	A	SNP	Hom	286.89	10		W06H8.8	ttn-1	protein_coding	W06H8.8g	exon_V_6171490_6183706	27	SYNONYMOUS_CODING	V/V	gtG/gtT	6680	3	55689
V	6177079	C	A	SNP	Hom	286.89	10		W06H8.8	ttn-1	protein_coding	W06H8.8e.1	exon_V_6171490_6183706	27	SYNONYMOUS_CODING	V/V	gtG/gtT	6680	3	55605
V	6177079	C	A	SNP	Hom	286.89	10		W06H8.8	ttn-1	protein_coding	W06H8.8e.2	exon_V_6171490_6183706	27	SYNONYMOUS_CODING	V/V	gtG/gtT	6680	3	55605
V	6177079	C	A	SNP	Hom	286.89	10		W06H8.8	ttn-1	protein_coding	W06H8.8d	exon_V_6171490_6180836	28	SYNONYMOUS_CODING	V/V	gtG/gtT	6660	3	31737
V	6177079	C	A	SNP	Hom	286.89	10		W06H8.8	ttn-1	protein_coding	W06H8.8f	exon_V_6171490_6183706	27	SYNONYMOUS_CODING	V/V	gtG/gtT	6680	3	55560
V	6177083	T	G	SNP	Hom	140.31	6		W06H8.8	ttn-1	protein_coding	W06H8.8g	exon_V_6171490_6183706	27	NON_SYNONYMOUS_CODING	Q/P	cAa/cCa	6679	0	55689
V	6177083	T	G	SNP	Hom	140.31	6		W06H8.8	ttn-1	protein_coding	W06H8.8e.1	exon_V_6171490_6183706	27	NON_SYNONYMOUS_CODING	Q/P	cAa/cCa	6679	0	55605
V	6177083	T	G	SNP	Hom	140.31	6		W06H8.8	ttn-1	protein_coding	W06H8.8e.2	exon_V_6171490_6183706	27	NON_SYNONYMOUS_CODING	Q/P	cAa/cCa	6679	0	55605
V	6177083	T	G	SNP	Hom	140.31	6		W06H8.8	ttn-1	protein_coding	W06H8.8d	exon_V_6171490_6180836	28	NON_SYNONYMOUS_CODING	Q/P	cAa/cCa	6659	0	31737
V	6177083	T	G	SNP	Hom	140.31	6		W06H8.8	ttn-1	protein_coding	W06H8.8f	exon_V_6171490_6183706	27	NON_SYNONYMOUS_CODING	Q/P	cAa/cCa	6679	0	55560
V	6177103	A	G	SNP	Hom	35.63	3		W06H8.8	ttn-1	protein_coding	W06H8.8g	exon_V_6171490_6183706	27	SYNONYMOUS_CODING	I/I	atT/atC	6672	2	55689
V	6177103	A	G	SNP	Hom	35.63	3		W06H8.8	ttn-1	protein_coding	W06H8.8e.1	exon_V_6171490_6183706	27	SYNONYMOUS_CODING	I/I	atT/atC	6672	2	55605
V	6177103	A	G	SNP	Hom	35.63	3		W06H8.8	ttn-1	protein_coding	W06H8.8e.2	exon_V_6171490_6183706	27	SYNONYMOUS_CODING	I/I	atT/atC	6672	2	55605
V	6177103	A	G	SNP	Hom	35.63	3		W06H8.8	ttn-1	protein_coding	W06H8.8d	exon_V_6171490_6180836	28	SYNONYMOUS_CODING	I/I	atT/atC	6652	2	31737
V	6177103	A	G	SNP	Hom	35.63	3		W06H8.8	ttn-1	protein_coding	W06H8.8f	exon_V_6171490_6183706	27	SYNONYMOUS_CODING	I/I	atT/atC	6672	2	55560
V	6177117	G	C	SNP	Hom	35.63	3		W06H8.8	ttn-1	protein_coding	W06H8.8g	exon_V_6171490_6183706	27	NON_SYNONYMOUS_CODING	Q/E	Caa/Gaa	6668	0	55689
V	6177117	G	C	SNP	Hom	35.63	3		W06H8.8	ttn-1	protein_coding	W06H8.8e.1	exon_V_6171490_6183706	27	NON_SYNONYMOUS_CODING	Q/E	Caa/Gaa	6668	0	55605
V	6177117	G	C	SNP	Hom	35.63	3		W06H8.8	ttn-1	protein_coding	W06H8.8e.2	exon_V_6171490_6183706	27	NON_SYNONYMOUS_CODING	Q/E	Caa/Gaa	6668	0	55605
V	6177117	G	C	SNP	Hom	35.63	3		W06H8.8	ttn-1	protein_coding	W06H8.8d	exon_V_6171490_6180836	28	NON_SYNONYMOUS_CODING	Q/E	Caa/Gaa	6648	0	31737
V	6177117	G	C	SNP	Hom	35.63	3		W06H8.8	ttn-1	protein_coding	W06H8.8f	exon_V_6171490_6183706	27	NON_SYNONYMOUS_CODING	Q/E	Caa/Gaa	6668	0	55560
V	6177123	C	T	SNP	Hom	35.63	2		W06H8.8	ttn-1	protein_coding	W06H8.8g	exon_V_6171490_6183706	27	NON_SYNONYMOUS_CODING	E/K	Gaa/Aaa	6666	0	55689
V	6177123	C	T	SNP	Hom	35.63	2		W06H8.8	ttn-1	protein_coding	W06H8.8e.1	exon_V_6171490_6183706	27	NON_SYNONYMOUS_CODING	E/K	Gaa/Aaa	6666	0	55605
V	6177123	C	T	SNP	Hom	35.63	2		W06H8.8	ttn-1	protein_coding	W06H8.8e.2	exon_V_6171490_6183706	27	NON_SYNONYMOUS_CODING	E/K	Gaa/Aaa	6666	0	55605
V	6177123	C	T	SNP	Hom	35.63	2		W06H8.8	ttn-1	protein_coding	W06H8.8d	exon_V_6171490_6180836	28	NON_SYNONYMOUS_CODING	E/K	Gaa/Aaa	6646	0	31737
V	6177123	C	T	SNP	Hom	35.63	2		W06H8.8	ttn-1	protein_coding	W06H8.8f	exon_V_6171490_6183706	27	NON_SYNONYMOUS_CODING	E/K	Gaa/Aaa	6666	0	55560
V	6177124	A	G	SNP	Hom	35.63	2		W06H8.8	ttn-1	protein_coding	W06H8.8g	exon_V_6171490_6183706	27	SYNONYMOUS_CODING	S/S	tcT/tcC	6665	3	55689
V	6177124	A	G	SNP	Hom	35.63	2		W06H8.8	ttn-1	protein_coding	W06H8.8e.1	exon_V_6171490_6183706	27	SYNONYMOUS_CODING	S/S	tcT/tcC	6665	3	55605
V	6177124	A	G	SNP	Hom	35.63	2		W06H8.8	ttn-1	protein_coding	W06H8.8e.2	exon_V_6171490_6183706	27	SYNONYMOUS_CODING	S/S	tcT/tcC	6665	3	55605
V	6177124	A	G	SNP	Hom	35.63	2		W06H8.8	ttn-1	protein_coding	W06H8.8d	exon_V_6171490_6180836	28	SYNONYMOUS_CODING	S/S	tcT/tcC	6645	3	31737
V	6177124	A	G	SNP	Hom	35.63	2		W06H8.8	ttn-1	protein_coding	W06H8.8f	exon_V_6171490_6183706	27	SYNONYMOUS_CODING	S/S	tcT/tcC	6665	3	55560
V	6177125	G	A	SNP	Hom	35.63	2		W06H8.8	ttn-1	protein_coding	W06H8.8g	exon_V_6171490_6183706	27	NON_SYNONYMOUS_CODING	S/F	tCt/tTt	6665	0	55689
V	6177125	G	A	SNP	Hom	35.63	2		W06H8.8	ttn-1	protein_coding	W06H8.8e.1	exon_V_6171490_6183706	27	NON_SYNONYMOUS_CODING	S/F	tCt/tTt	6665	0	55605
V	6177125	G	A	SNP	Hom	35.63	2		W06H8.8	ttn-1	protein_coding	W06H8.8e.2	exon_V_6171490_6183706	27	NON_SYNONYMOUS_CODING	S/F	tCt/tTt	6665	0	55605
V	6177125	G	A	SNP	Hom	35.63	2		W06H8.8	ttn-1	protein_coding	W06H8.8d	exon_V_6171490_6180836	28	NON_SYNONYMOUS_CODING	S/F	tCt/tTt	6645	0	31737
V	6177125	G	A	SNP	Hom	35.63	2		W06H8.8	ttn-1	protein_coding	W06H8.8f	exon_V_6171490_6183706	27	NON_SYNONYMOUS_CODING	S/F	tCt/tTt	6665	0	55560
V	6177180	G	T	SNP	Hom	68.27	3		W06H8.8	ttn-1	protein_coding	W06H8.8g	exon_V_6171490_6183706	27	NON_SYNONYMOUS_CODING	P/T	Cct/Act	6647	0	55689
V	6177180	G	T	SNP	Hom	68.27	3		W06H8.8	ttn-1	protein_coding	W06H8.8e.1	exon_V_6171490_6183706	27	NON_SYNONYMOUS_CODING	P/T	Cct/Act	6647	0	55605
V	6177180	G	T	SNP	Hom	68.27	3		W06H8.8	ttn-1	protein_coding	W06H8.8e.2	exon_V_6171490_6183706	27	NON_SYNONYMOUS_CODING	P/T	Cct/Act	6647	0	55605
V	6177180	G	T	SNP	Hom	68.27	3		W06H8.8	ttn-1	protein_coding	W06H8.8d	exon_V_6171490_6180836	28	NON_SYNONYMOUS_CODING	P/T	Cct/Act	6627	0	31737
V	6177180	G	T	SNP	Hom	68.27	3		W06H8.8	ttn-1	protein_coding	W06H8.8f	exon_V_6171490_6183706	27	NON_SYNONYMOUS_CODING	P/T	Cct/Act	6647	0	55560
V	6177196	C	A	SNP	Hom	101.24	4		W06H8.8	ttn-1	protein_coding	W06H8.8g	exon_V_6171490_6183706	27	SYNONYMOUS_CODING	V/V	gtG/gtT	6641	3	55689
V	6177196	C	A	SNP	Hom	101.24	4		W06H8.8	ttn-1	protein_coding	W06H8.8e.1	exon_V_6171490_6183706	27	SYNONYMOUS_CODING	V/V	gtG/gtT	6641	3	55605
V	6177196	C	A	SNP	Hom	101.24	4		W06H8.8	ttn-1	protein_coding	W06H8.8e.2	exon_V_6171490_6183706	27	SYNONYMOUS_CODING	V/V	gtG/gtT	6641	3	55605
V	6177196	C	A	SNP	Hom	101.24	4		W06H8.8	ttn-1	protein_coding	W06H8.8d	exon_V_6171490_6180836	28	SYNONYMOUS_CODING	V/V	gtG/gtT	6621	3	31737
V	6177196	C	A	SNP	Hom	101.24	4		W06H8.8	ttn-1	protein_coding	W06H8.8f	exon_V_6171490_6183706	27	SYNONYMOUS_CODING	V/V	gtG/gtT	6641	3	55560
V	6177202	C	A	SNP	Hom	101.24	4		W06H8.8	ttn-1	protein_coding	W06H8.8g	exon_V_6171490_6183706	27	SYNONYMOUS_CODING	V/V	gtG/gtT	6639	3	55689
V	6177202	C	A	SNP	Hom	101.24	4		W06H8.8	ttn-1	protein_coding	W06H8.8e.1	exon_V_6171490_6183706	27	SYNONYMOUS_CODING	V/V	gtG/gtT	6639	3	55605
V	6177202	C	A	SNP	Hom	101.24	4		W06H8.8	ttn-1	protein_coding	W06H8.8e.2	exon_V_6171490_6183706	27	SYNONYMOUS_CODING	V/V	gtG/gtT	6639	3	55605
V	6177202	C	A	SNP	Hom	101.24	4		W06H8.8	ttn-1	protein_coding	W06H8.8d	exon_V_6171490_6180836	28	SYNONYMOUS_CODING	V/V	gtG/gtT	6619	3	31737
V	6177202	C	A	SNP	Hom	101.24	4		W06H8.8	ttn-1	protein_coding	W06H8.8f	exon_V_6171490_6183706	27	SYNONYMOUS_CODING	V/V	gtG/gtT	6639	3	55560
V	6177217	A	G	SNP	Hom	101.24	4		W06H8.8	ttn-1	protein_coding	W06H8.8g	exon_V_6171490_6183706	27	SYNONYMOUS_CODING	V/V	gtT/gtC	6634	3	55689
V	6177217	A	G	SNP	Hom	101.24	4		W06H8.8	ttn-1	protein_coding	W06H8.8e.1	exon_V_6171490_6183706	27	SYNONYMOUS_CODING	V/V	gtT/gtC	6634	3	55605
V	6177217	A	G	SNP	Hom	101.24	4		W06H8.8	ttn-1	protein_coding	W06H8.8e.2	exon_V_6171490_6183706	27	SYNONYMOUS_CODING	V/V	gtT/gtC	6634	3	55605
V	6177217	A	G	SNP	Hom	101.24	4		W06H8.8	ttn-1	protein_coding	W06H8.8d	exon_V_6171490_6180836	28	SYNONYMOUS_CODING	V/V	gtT/gtC	6614	3	31737
V	6177217	A	G	SNP	Hom	101.24	4		W06H8.8	ttn-1	protein_coding	W06H8.8f	exon_V_6171490_6183706	27	SYNONYMOUS_CODING	V/V	gtT/gtC	6634	3	55560
V	6177220	A	G	SNP	Hom	101.24	4		W06H8.8	ttn-1	protein_coding	W06H8.8g	exon_V_6171490_6183706	27	SYNONYMOUS_CODING	I/I	atT/atC	6633	2	55689
V	6177220	A	G	SNP	Hom	101.24	4		W06H8.8	ttn-1	protein_coding	W06H8.8e.1	exon_V_6171490_6183706	27	SYNONYMOUS_CODING	I/I	atT/atC	6633	2	55605
V	6177220	A	G	SNP	Hom	101.24	4		W06H8.8	ttn-1	protein_coding	W06H8.8e.2	exon_V_6171490_6183706	27	SYNONYMOUS_CODING	I/I	atT/atC	6633	2	55605
V	6177220	A	G	SNP	Hom	101.24	4		W06H8.8	ttn-1	protein_coding	W06H8.8d	exon_V_6171490_6180836	28	SYNONYMOUS_CODING	I/I	atT/atC	6613	2	31737
V	6177220	A	G	SNP	Hom	101.24	4		W06H8.8	ttn-1	protein_coding	W06H8.8f	exon_V_6171490_6183706	27	SYNONYMOUS_CODING	I/I	atT/atC	6633	2	55560
V	6177250	T	C	SNP	Hom	68.27	3		W06H8.8	ttn-1	protein_coding	W06H8.8g	exon_V_6171490_6183706	27	SYNONYMOUS_CODING	K/K	aaA/aaG	6623	1	55689
V	6177250	T	C	SNP	Hom	68.27	3		W06H8.8	ttn-1	protein_coding	W06H8.8e.1	exon_V_6171490_6183706	27	SYNONYMOUS_CODING	K/K	aaA/aaG	6623	1	55605
V	6177250	T	C	SNP	Hom	68.27	3		W06H8.8	ttn-1	protein_coding	W06H8.8e.2	exon_V_6171490_6183706	27	SYNONYMOUS_CODING	K/K	aaA/aaG	6623	1	55605
V	6177250	T	C	SNP	Hom	68.27	3		W06H8.8	ttn-1	protein_coding	W06H8.8d	exon_V_6171490_6180836	28	SYNONYMOUS_CODING	K/K	aaA/aaG	6603	1	31737
V	6177250	T	C	SNP	Hom	68.27	3		W06H8.8	ttn-1	protein_coding	W06H8.8f	exon_V_6171490_6183706	27	SYNONYMOUS_CODING	K/K	aaA/aaG	6623	1	55560
V	6178810	C	T	SNP	Hom	35.63	2		W06H8.8	ttn-1	protein_coding	W06H8.8g	exon_V_6171490_6183706	27	SYNONYMOUS_CODING	E/E	gaG/gaA	6103	1	55689
V	6178810	C	T	SNP	Hom	35.63	2		W06H8.8	ttn-1	protein_coding	W06H8.8e.1	exon_V_6171490_6183706	27	SYNONYMOUS_CODING	E/E	gaG/gaA	6103	1	55605
V	6178810	C	T	SNP	Hom	35.63	2		W06H8.8	ttn-1	protein_coding	W06H8.8e.2	exon_V_6171490_6183706	27	SYNONYMOUS_CODING	E/E	gaG/gaA	6103	1	55605
V	6178810	C	T	SNP	Hom	35.63	2		W06H8.8	ttn-1	protein_coding	W06H8.8d	exon_V_6171490_6180836	28	SYNONYMOUS_CODING	E/E	gaG/gaA	6083	1	31737
V	6178810	C	T	SNP	Hom	35.63	2		W06H8.8	ttn-1	protein_coding	W06H8.8f	exon_V_6171490_6183706	27	SYNONYMOUS_CODING	E/E	gaG/gaA	6103	1	55560
V	6178815	T	C	SNP	Hom	35.63	2		W06H8.8	ttn-1	protein_coding	W06H8.8g	exon_V_6171490_6183706	27	NON_SYNONYMOUS_CODING	I/V	Att/Gtt	6102	0	55689
V	6178815	T	C	SNP	Hom	35.63	2		W06H8.8	ttn-1	protein_coding	W06H8.8e.1	exon_V_6171490_6183706	27	NON_SYNONYMOUS_CODING	I/V	Att/Gtt	6102	0	55605
V	6178815	T	C	SNP	Hom	35.63	2		W06H8.8	ttn-1	protein_coding	W06H8.8e.2	exon_V_6171490_6183706	27	NON_SYNONYMOUS_CODING	I/V	Att/Gtt	6102	0	55605
V	6178815	T	C	SNP	Hom	35.63	2		W06H8.8	ttn-1	protein_coding	W06H8.8d	exon_V_6171490_6180836	28	NON_SYNONYMOUS_CODING	I/V	Att/Gtt	6082	0	31737
V	6178815	T	C	SNP	Hom	35.63	2		W06H8.8	ttn-1	protein_coding	W06H8.8f	exon_V_6171490_6183706	27	NON_SYNONYMOUS_CODING	I/V	Att/Gtt	6102	0	55560
V	6179089	C	A	SNP	Hom	35.63	3		W06H8.8	ttn-1	protein_coding	W06H8.8g	exon_V_6171490_6183706	27	SYNONYMOUS_CODING	V/V	gtG/gtT	6010	3	55689
V	6179089	C	A	SNP	Hom	35.63	3		W06H8.8	ttn-1	protein_coding	W06H8.8e.1	exon_V_6171490_6183706	27	SYNONYMOUS_CODING	V/V	gtG/gtT	6010	3	55605
V	6179089	C	A	SNP	Hom	35.63	3		W06H8.8	ttn-1	protein_coding	W06H8.8e.2	exon_V_6171490_6183706	27	SYNONYMOUS_CODING	V/V	gtG/gtT	6010	3	55605
V	6179089	C	A	SNP	Hom	35.63	3		W06H8.8	ttn-1	protein_coding	W06H8.8d	exon_V_6171490_6180836	28	SYNONYMOUS_CODING	V/V	gtG/gtT	5990	3	31737
V	6179089	C	A	SNP	Hom	35.63	3		W06H8.8	ttn-1	protein_coding	W06H8.8f	exon_V_6171490_6183706	27	SYNONYMOUS_CODING	V/V	gtG/gtT	6010	3	55560
V	6179121	C	G	SNP	Hom	35.63	3		W06H8.8	ttn-1	protein_coding	W06H8.8g	exon_V_6171490_6183706	27	NON_SYNONYMOUS_CODING	E/Q	Gaa/Caa	6000	0	55689
V	6179121	C	G	SNP	Hom	35.63	3		W06H8.8	ttn-1	protein_coding	W06H8.8e.1	exon_V_6171490_6183706	27	NON_SYNONYMOUS_CODING	E/Q	Gaa/Caa	6000	0	55605
V	6179121	C	G	SNP	Hom	35.63	3		W06H8.8	ttn-1	protein_coding	W06H8.8e.2	exon_V_6171490_6183706	27	NON_SYNONYMOUS_CODING	E/Q	Gaa/Caa	6000	0	55605
V	6179121	C	G	SNP	Hom	35.63	3		W06H8.8	ttn-1	protein_coding	W06H8.8d	exon_V_6171490_6180836	28	NON_SYNONYMOUS_CODING	E/Q	Gaa/Caa	5980	0	31737
V	6179121	C	G	SNP	Hom	35.63	3		W06H8.8	ttn-1	protein_coding	W06H8.8f	exon_V_6171490_6183706	27	NON_SYNONYMOUS_CODING	E/Q	Gaa/Caa	6000	0	55560
V	6179133	T	G	SNP	Hom	35.63	2		W06H8.8	ttn-1	protein_coding	W06H8.8g	exon_V_6171490_6183706	27	NON_SYNONYMOUS_CODING	T/P	Aca/Cca	5996	0	55689
V	6179133	T	G	SNP	Hom	35.63	2		W06H8.8	ttn-1	protein_coding	W06H8.8e.1	exon_V_6171490_6183706	27	NON_SYNONYMOUS_CODING	T/P	Aca/Cca	5996	0	55605
V	6179133	T	G	SNP	Hom	35.63	2		W06H8.8	ttn-1	protein_coding	W06H8.8e.2	exon_V_6171490_6183706	27	NON_SYNONYMOUS_CODING	T/P	Aca/Cca	5996	0	55605
V	6179133	T	G	SNP	Hom	35.63	2		W06H8.8	ttn-1	protein_coding	W06H8.8d	exon_V_6171490_6180836	28	NON_SYNONYMOUS_CODING	T/P	Aca/Cca	5976	0	31737
V	6179133	T	G	SNP	Hom	35.63	2		W06H8.8	ttn-1	protein_coding	W06H8.8f	exon_V_6171490_6183706	27	NON_SYNONYMOUS_CODING	T/P	Aca/Cca	5996	0	55560
V	6179137	T	C	SNP	Hom	35.63	2		W06H8.8	ttn-1	protein_coding	W06H8.8g	exon_V_6171490_6183706	27	SYNONYMOUS_CODING	K/K	aaA/aaG	5994	1	55689
V	6179137	T	C	SNP	Hom	35.63	2		W06H8.8	ttn-1	protein_coding	W06H8.8e.1	exon_V_6171490_6183706	27	SYNONYMOUS_CODING	K/K	aaA/aaG	5994	1	55605
V	6179137	T	C	SNP	Hom	35.63	2		W06H8.8	ttn-1	protein_coding	W06H8.8e.2	exon_V_6171490_6183706	27	SYNONYMOUS_CODING	K/K	aaA/aaG	5994	1	55605
V	6179137	T	C	SNP	Hom	35.63	2		W06H8.8	ttn-1	protein_coding	W06H8.8d	exon_V_6171490_6180836	28	SYNONYMOUS_CODING	K/K	aaA/aaG	5974	1	31737
V	6179137	T	C	SNP	Hom	35.63	2		W06H8.8	ttn-1	protein_coding	W06H8.8f	exon_V_6171490_6183706	27	SYNONYMOUS_CODING	K/K	aaA/aaG	5994	1	55560
V	6824090	C	T	SNP	Hom	135.16	5		T15B7.7	T15B7.7	protein_coding	T15B7.7	exon_V_6824013_6824218	1	SYNONYMOUS_CODING	N/N	aaC/aaT	26	1	1374
V	6889636	C	G	SNP	Hom	87.53	3		K11C4.3	unc-70	protein_coding	K11C4.3b	exon_V_6889581_6889664	10	SYNONYMOUS_CODING	A/A	gcC/gcG	2148	3	6909
V	6889637	G	C	SNP	Hom	85.57	3		K11C4.3	unc-70	protein_coding	K11C4.3b	exon_V_6889581_6889664	10	NON_SYNONYMOUS_CODING	A/P	Gca/Cca	2149	0	6909
V	6956711	T	C	SNP	Hom	45.74	2		T07H8.4	mec-1	protein_coding	T07H8.4d.1	exon_V_6956619_6956760	2	NON_SYNONYMOUS_CODING	L/P	cTa/cCa	31	0	5988
V	6956711	T	C	SNP	Hom	45.74	2		T07H8.4	mec-1	protein_coding	T07H8.4d.2	exon_V_6956620_6956760	2	NON_SYNONYMOUS_CODING	L/P	cTa/cCa	31	0	5988
V	6956711	T	C	SNP	Hom	45.74	2		T07H8.4	mec-1	protein_coding	T07H8.4h.1	exon_V_6956619_6956760	2	NON_SYNONYMOUS_CODING	L/P	cTa/cCa	31	0	6021
V	6956711	T	C	SNP	Hom	45.74	2		T07H8.4	mec-1	protein_coding	T07H8.4h.2	exon_V_6956620_6956760	2	NON_SYNONYMOUS_CODING	L/P	cTa/cCa	31	0	6021
V	6956711	T	C	SNP	Hom	45.74	2		T07H8.4	mec-1	protein_coding	T07H8.4j	exon_V_6956620_6956760	2	NON_SYNONYMOUS_CODING	L/P	cTa/cCa	31	0	768
V	6956711	T	C	SNP	Hom	45.74	2		T07H8.4	mec-1	protein_coding	T07H8.4i	exon_V_6956620_6956760	2	NON_SYNONYMOUS_CODING	L/P	cTa/cCa	31	0	2865
V	6956711	T	C	SNP	Hom	45.74	2		T07H8.4	mec-1	protein_coding	T07H8.4b	exon_V_6956620_6956760	2	NON_SYNONYMOUS_CODING	L/P	cTa/cCa	31	0	5058
V	6956711	T	C	SNP	Hom	45.74	2		T07H8.4	mec-1	protein_coding	T07H8.4a	exon_V_6956620_6956760	2	NON_SYNONYMOUS_CODING	L/P	cTa/cCa	31	0	6024
V	6956711	T	C	SNP	Hom	45.74	2		T07H8.4	mec-1	protein_coding	T07H8.4c	exon_V_6956620_6956760	2	NON_SYNONYMOUS_CODING	L/P	cTa/cCa	31	0	3504
V	6956743	C	G	SNP	Hom	85.86	3		T07H8.4	mec-1	protein_coding	T07H8.4d.1	exon_V_6956619_6956760	2	NON_SYNONYMOUS_CODING	R/G	Cgc/Ggc	42	0	5988
V	6956743	C	G	SNP	Hom	85.86	3		T07H8.4	mec-1	protein_coding	T07H8.4d.2	exon_V_6956620_6956760	2	NON_SYNONYMOUS_CODING	R/G	Cgc/Ggc	42	0	5988
V	6956743	C	G	SNP	Hom	85.86	3		T07H8.4	mec-1	protein_coding	T07H8.4h.1	exon_V_6956619_6956760	2	NON_SYNONYMOUS_CODING	R/G	Cgc/Ggc	42	0	6021
V	6956743	C	G	SNP	Hom	85.86	3		T07H8.4	mec-1	protein_coding	T07H8.4h.2	exon_V_6956620_6956760	2	NON_SYNONYMOUS_CODING	R/G	Cgc/Ggc	42	0	6021
V	6956743	C	G	SNP	Hom	85.86	3		T07H8.4	mec-1	protein_coding	T07H8.4j	exon_V_6956620_6956760	2	NON_SYNONYMOUS_CODING	R/G	Cgc/Ggc	42	0	768
V	6956743	C	G	SNP	Hom	85.86	3		T07H8.4	mec-1	protein_coding	T07H8.4i	exon_V_6956620_6956760	2	NON_SYNONYMOUS_CODING	R/G	Cgc/Ggc	42	0	2865
V	6956743	C	G	SNP	Hom	85.86	3		T07H8.4	mec-1	protein_coding	T07H8.4b	exon_V_6956620_6956760	2	NON_SYNONYMOUS_CODING	R/G	Cgc/Ggc	42	0	5058
V	6956743	C	G	SNP	Hom	85.86	3		T07H8.4	mec-1	protein_coding	T07H8.4a	exon_V_6956620_6956760	2	NON_SYNONYMOUS_CODING	R/G	Cgc/Ggc	42	0	6024
V	6956743	C	G	SNP	Hom	85.86	3		T07H8.4	mec-1	protein_coding	T07H8.4c	exon_V_6956620_6956760	2	NON_SYNONYMOUS_CODING	R/G	Cgc/Ggc	42	0	3504
V	6956744	G	C	SNP	Hom	85.86	3		T07H8.4	mec-1	protein_coding	T07H8.4d.1	exon_V_6956619_6956760	2	NON_SYNONYMOUS_CODING	R/P	cGc/cCc	42	0	5988
V	6956744	G	C	SNP	Hom	85.86	3		T07H8.4	mec-1	protein_coding	T07H8.4d.2	exon_V_6956620_6956760	2	NON_SYNONYMOUS_CODING	R/P	cGc/cCc	42	0	5988
V	6956744	G	C	SNP	Hom	85.86	3		T07H8.4	mec-1	protein_coding	T07H8.4h.1	exon_V_6956619_6956760	2	NON_SYNONYMOUS_CODING	R/P	cGc/cCc	42	0	6021
V	6956744	G	C	SNP	Hom	85.86	3		T07H8.4	mec-1	protein_coding	T07H8.4h.2	exon_V_6956620_6956760	2	NON_SYNONYMOUS_CODING	R/P	cGc/cCc	42	0	6021
V	6956744	G	C	SNP	Hom	85.86	3		T07H8.4	mec-1	protein_coding	T07H8.4j	exon_V_6956620_6956760	2	NON_SYNONYMOUS_CODING	R/P	cGc/cCc	42	0	768
V	6956744	G	C	SNP	Hom	85.86	3		T07H8.4	mec-1	protein_coding	T07H8.4i	exon_V_6956620_6956760	2	NON_SYNONYMOUS_CODING	R/P	cGc/cCc	42	0	2865
V	6956744	G	C	SNP	Hom	85.86	3		T07H8.4	mec-1	protein_coding	T07H8.4b	exon_V_6956620_6956760	2	NON_SYNONYMOUS_CODING	R/P	cGc/cCc	42	0	5058
V	6956744	G	C	SNP	Hom	85.86	3		T07H8.4	mec-1	protein_coding	T07H8.4a	exon_V_6956620_6956760	2	NON_SYNONYMOUS_CODING	R/P	cGc/cCc	42	0	6024
V	6956744	G	C	SNP	Hom	85.86	3		T07H8.4	mec-1	protein_coding	T07H8.4c	exon_V_6956620_6956760	2	NON_SYNONYMOUS_CODING	R/P	cGc/cCc	42	0	3504
V	7403427	A	G	SNP	Hom	256.02	7		R13D7.3	srj-13	protein_coding	R13D7.3	exon_V_7403413_7403514	5	SYNONYMOUS_CODING	E/E	gaA/gaG	195	1	1008
V	8757754	G	T	SNP	Hom	96.08	5		B0507.7	B0507.7	protein_coding	B0507.7.1	exon_V_8757535_8757840	4	NON_SYNONYMOUS_CODING	N/K	aaC/aaA	150	1	1107
V	8757754	G	T	SNP	Hom	96.08	5		B0507.7	B0507.7	protein_coding	B0507.7.2	exon_V_8757535_8757840	4	NON_SYNONYMOUS_CODING	N/K	aaC/aaA	150	1	1107
V	8757755	T	G	SNP	Hom	91.32	4		B0507.7	B0507.7	protein_coding	B0507.7.1	exon_V_8757535_8757840	4	NON_SYNONYMOUS_CODING	N/T	aAc/aCc	150	0	1107
V	8757755	T	G	SNP	Hom	91.32	4		B0507.7	B0507.7	protein_coding	B0507.7.2	exon_V_8757535_8757840	4	NON_SYNONYMOUS_CODING	N/T	aAc/aCc	150	0	1107
V	9162497	T	G	SNP	Hom	125.63	5		B0222.7	col-145	protein_coding	B0222.7	exon_V_9162028_9162801	2	NON_SYNONYMOUS_CODING	Q/P	cAa/cCa	139	0	885
V	9376382	G	T	SNP	Hom	86.35	3		E02C12.10	E02C12.10	protein_coding	E02C12.10	exon_V_9376353_9376494	6	NON_SYNONYMOUS_CODING	Q/K	Caa/Aaa	455	0	1998
V	9928618	C	T	SNP	Hom	170.95	5		T07C12.12	T07C12.12	protein_coding	T07C12.12	exon_V_9928597_9928695	8	SYNONYMOUS_CODING	Q/Q	caG/caA	581	1	1848
V	13851587	C	T	SNP	Hom	55.75	3		F09F3.5	F09F3.5	protein_coding	F09F3.5	exon_V_13851531_13851926	5	NON_SYNONYMOUS_CODING	P/S	Cct/Tct	270	0	2157
V	13931070	A	T	SNP	Hom	304.03	9		C06B3.14	srxa-13	protein_coding	C06B3.14	exon_V_13931044_13931238	8	NON_SYNONYMOUS_CODING	L/F	ttA/ttT	255	1	933
V	14733454	G	C	SNP	Hom	293.13	9		Y50E8A.4	unc-61	protein_coding	Y50E8A.4b	exon_V_14733381_14733475	3	NON_SYNONYMOUS_CODING	L/V	Ctt/Gtt	73	0	1386
V	14733454	G	C	SNP	Hom	293.13	9		Y50E8A.4	unc-61	protein_coding	Y50E8A.4c	exon_V_14733381_14733475	3	NON_SYNONYMOUS_CODING	L/V	Ctt/Gtt	73	0	1398
V	14733454	G	C	SNP	Hom	293.13	9		Y50E8A.4	unc-61	protein_coding	Y50E8A.4a	exon_V_14733381_14733475	4	NON_SYNONYMOUS_CODING	L/V	Ctt/Gtt	142	0	1593
V	15886866	C	T	SNP	Hom	130.98	4		T06C12.10	cgt-1	protein_coding	T06C12.10.2	exon_V_15886855_15886904	8	NON_SYNONYMOUS_CODING	G/R	Gga/Aga	464	0	1401
V	15886866	C	T	SNP	Hom	130.98	4		T06C12.10	cgt-1	protein_coding	T06C12.10.1	exon_V_15886705_15886904	8	NON_SYNONYMOUS_CODING	G/R	Gga/Aga	464	0	1401
V	16733920	A	C	SNP	Hom	209.83	6		T25E12.10	clec-38	protein_coding	T25E12.10	exon_V_16733879_16734258	6	NON_SYNONYMOUS_CODING	F/V	Ttt/Gtt	370	0	1149
V	16796431	C	T	SNP	Hom	133.52	4		W06H3.3	W06H3.3	protein_coding	W06H3.3	exon_V_16796051_16797054	3	SYNONYMOUS_CODING	L/L	ctC/ctT	166	3	2019
V	16907212	C	T	SNP	Hom	172.85	6		F09C6.8	nhr-262	protein_coding	F09C6.8	exon_V_16907000_16907263	8	SYNONYMOUS_CODING	P/P	ccC/ccT	482	3	1497
V	19335043	C	A	SNP	Hom	134.85	5		C14B4.2	C14B4.2	protein_coding	C14B4.2	exon_V_19334894_19335148	15	NON_SYNONYMOUS_CODING	E/D	gaG/gaT	1612	1	5331
V	19828957	T	C	SNP	Hom	208.55	6		Y116F11B.3	pcp-4	protein_coding	Y116F11B.3.2	exon_V_19828783_19829263	2	SYNONYMOUS_CODING	Q/Q	caA/caG	228	1	3129
V	19828957	T	C	SNP	Hom	208.55	6		Y116F11B.3	pcp-4	protein_coding	Y116F11B.3.1	exon_V_19828783_19829263	2	SYNONYMOUS_CODING	Q/Q	caA/caG	228	1	3129
X	5691	*	#NAME?	INS	Hom	210.34	6		CE7X_3.1	CE7X_3.1	protein_coding	CE7X_3.1	exon_X_5650_5739	2	FRAME_SHIFT: CE7X_3.1					909
X	5704	*	#NAME?	INS	Hom	303.85	8		CE7X_3.1	CE7X_3.1	protein_coding	CE7X_3.1	exon_X_5650_5739	2	FRAME_SHIFT: CE7X_3.1					909
X	425546	C	G	SNP	Hom	87.18	3		ZK1193.4	ZK1193.4	protein_coding	ZK1193.4	exon_X_425530_425632	1	SYNONYMOUS_CODING	G/G	ggG/ggC	27	3	1068
X	666116	T	A	SNP	Hom	169.16	5		T19D7.5	T19D7.5	protein_coding	T19D7.5	exon_X_666027_666200	1	NON_SYNONYMOUS_CODING	T/S	Act/Tct	29	0	429
X	1017349	T	A	SNP	Hom	86.88	3		F55A4.2	F55A4.2	protein_coding	F55A4.2	exon_X_1017135_1017564	1	NON_SYNONYMOUS_CODING	N/I	aAc/aTc	51	0	1107
X	1202975	*	#NAME?	INS	Hom	228.08	6		T13G4.6	T13G4.6	protein_coding	T13G4.6	exon_X_1202376_1203034	3	FRAME_SHIFT: T13G4.6					765
X	2165878	*	#NAME?	INS	Hom	342.02	8		F48B9.3	F48B9.3	protein_coding	F48B9.3	exon_X_2165745_2165932	5	FRAME_SHIFT: F48B9.3					585
X	2585538	T	A	SNP	Hom	133.73	5		H01M10.2	H01M10.2	protein_coding	H01M10.2	exon_X_2585478_2585619	2	NON_SYNONYMOUS_CODING	Q/L	cAa/cTa	48	0	783
X	3237692	A	G	SNP	Hom	219.83	7		F40F4.6	F40F4.6	protein_coding	F40F4.6	exon_X_3237516_3237702	16	NON_SYNONYMOUS_CODING	F/S	tTt/tCt	1728	0	6645
X	3408397	T	C	SNP	Hom	117.72	5		C04F6.1	vit-5	protein_coding	C04F6.1	exon_X_3408282_3408591	6	SYNONYMOUS_CODING	I/I	atT/atC	1556	2	4812
X	4025107	A	G	SNP	Hom	330.08	11		R02E12.8	acr-10	protein_coding	R02E12.8	exon_X_4024961_4025282	7	SYNONYMOUS_CODING	K/K	aaA/aaG	374	1	1533
X	4025158	*	#NAME?	INS	Hom	261.85	8		R02E12.8	acr-10	protein_coding	R02E12.8	exon_X_4024961_4025282	7	FRAME_SHIFT: R02E12.8					1533
X	6374844	*	+C	INS	Hom	183.22	5		C03B1.1	C03B1.1	protein_coding	C03B1.1	exon_X_6374775_6374962	2	FRAME_SHIFT: C03B1.1					894
X	6792037	G	C	SNP	Hom	85.75	3		H22K11.1	asp-3	protein_coding	H22K11.1	exon_X_6791777_6792676	4	NON_SYNONYMOUS_CODING	E/D	gaG/gaC	234	1	1197
X	7566558	T	C	SNP	Hom	133.74	4		F08C6.3	vps-52	protein_coding	F08C6.3.1	exon_X_7566371_7566598	6	NON_SYNONYMOUS_CODING	V/A	gTt/gCt	342	0	2004
X	7566558	T	C	SNP	Hom	133.74	4		F08C6.3	vps-52	protein_coding	F08C6.3.2	exon_X_7566371_7566598	6	NON_SYNONYMOUS_CODING	V/A	gTt/gCt	342	0	2004
X	7588890	T	C	SNP	Hom	93.66	3		F08C6.1	adt-2	protein_coding	F08C6.1a.1	exon_X_7588857_7589048	5	NON_SYNONYMOUS_CODING	S/P	Tca/Cca	75	0	3063
X	7588890	T	C	SNP	Hom	93.66	3		F08C6.1	adt-2	protein_coding	F08C6.1c	exon_X_7588857_7589048	4	NON_SYNONYMOUS_CODING	S/P	Tca/Cca	75	0	2928
X	7588890	T	C	SNP	Hom	93.66	3		F08C6.1	adt-2	protein_coding	F08C6.1a.2	exon_X_7588857_7589048	4	NON_SYNONYMOUS_CODING	S/P	Tca/Cca	75	0	3063
X	7729218	C	T	SNP	Hom	255.53	9		K09F5.2	vit-1	protein_coding	K09F5.2	exon_X_7729105_7732290	3	SYNONYMOUS_CODING	L/L	ctC/ctT	424	3	4851
X	8033828	G	C	SNP	Hom	83.93	3		C18A11.6	C18A11.6	protein_coding	C18A11.6	exon_X_8033702_8033855	2	NON_SYNONYMOUS_CODING	A/G	gCc/gGc	52	0	567
X	8941351	*	#NAME?	DEL	Hom	462.03	9		D1073.1	trk-1	protein_coding	D1073.1a	exon_X_8941341_8941765	12	FRAME_SHIFT: D1073.1a					2112
X	8941351	*	#NAME?	DEL	Hom	462.03	9		D1073.1	trk-1	protein_coding	D1073.1b	exon_X_8941341_8941765	15	FRAME_SHIFT: D1073.1b					2523
X	9460194	A	C	SNP	Hom	34.75	2		ZK899.5	ZK899.5	protein_coding	ZK899.5	exon_X_9459852_9460586	3	NON_SYNONYMOUS_CODING	D/E	gaT/gaG	195	1	927
X	9536677	T	A	SNP	Hom	55.76	3		C07B5.8	C07B5.8	protein_coding	C07B5.8	exon_X_9536604_9536918	1	NON_SYNONYMOUS_CODING	N/I	aAt/aTt	11	0	105
X	9861515	G	T	SNP	Hom	49.99	2		R07B1.3	scav-5	protein_coding	R07B1.3	exon_X_9861372_9861677	12	NON_SYNONYMOUS_CODING	S/I	aGt/aTt	512	0	1611
X	11624638	T	C	SNP	Hom	300.07	9		Y71H9A.1	twk-44	protein_coding	Y71H9A.1	exon_X_11624630_11624702	15	NON_SYNONYMOUS_CODING	D/G	gAt/gGt	600	0	2679
X	12461563	T	C	SNP	Hom	53.22	2		T18D3.2	odr-7	protein_coding	T18D3.2	exon_X_12461238_12461571	1	SYNONYMOUS_CODING	V/V	gtA/gtG	3	3	1374
X	12786155	G	C	SNP	Hom	285.64	8		T22H6.2	alh-13	protein_coding	T22H6.2b	exon_X_12786051_12786513	8	NON_SYNONYMOUS_CODING	W/C	tgG/tgC	580	0	2409
X	12786155	G	C	SNP	Hom	285.64	8		T22H6.2	alh-13	protein_coding	T22H6.2a	exon_X_12786051_12786513	8	NON_SYNONYMOUS_CODING	W/C	tgG/tgC	578	0	2403
X	13480358	T	A	SNP	Hom	85.79	3		F15A2.4	srd-50	protein_coding	F15A2.4	exon_X_13480231_13480498	2	NON_SYNONYMOUS_CODING	N/I	aAc/aTc	117	0	1014
X	14613813	C	A	SNP	Hom	211.21	6		F54E4.1	rbc-1	protein_coding	F54E4.1	exon_X_14613363_14613845	7	SYNONYMOUS_CODING	R/R	Cga/Aga	608	1	9036
X	14614987	*	+C	INS	Hom	438	10		F54E4.1	rbc-1	protein_coding	F54E4.1	exon_X_14614898_14615001	11	FRAME_SHIFT: F54E4.1					9036
X	14766625	*	#NAME?	DEL	Hom	218.52	7		Y16B4A.2	Y16B4A.2	protein_coding	Y16B4A.2	exon_X_14766327_14766971	18	FRAME_SHIFT: Y16B4A.2					6504
X	14766635	*	#NAME?	DEL	Hom	218.51	7		Y16B4A.2	Y16B4A.2	protein_coding	Y16B4A.2	exon_X_14766327_14766971	18	FRAME_SHIFT: Y16B4A.2					6504
X	14766666	*	#NAME?	DEL	Hom	285.6	10		Y16B4A.2	Y16B4A.2	protein_coding	Y16B4A.2	exon_X_14766327_14766971	18	FRAME_SHIFT: Y16B4A.2					6504
X	14767054	C	G	SNP	Hom	300.57	9		Y16B4A.2	Y16B4A.2	protein_coding	Y16B4A.2	exon_X_14767019_14767096	17	NON_SYNONYMOUS_CODING	E/Q	Gaa/Caa	950	0	6504
X	15226807	G	T	SNP	Hom	214.91	6		H03A11.2	H03A11.2	protein_coding	H03A11.2	exon_X_15226586_15229349	6	NON_SYNONYMOUS_CODING	P/H	cCt/cAt	1048	0	3657
X	15226869	C	T	SNP	Hom	177.95	5		H03A11.2	H03A11.2	protein_coding	H03A11.2	exon_X_15226586_15229349	6	SYNONYMOUS_CODING	K/K	aaG/aaA	1027	1	3657
X	16817042	T	C	SNP	Hom	89.23	3		F41G4.3	sto-5	protein_coding	F41G4.3b	exon_X_16816971_16817153	5	NON_SYNONYMOUS_CODING	K/E	Aaa/Gaa	290	0	939
X	16817042	T	C	SNP	Hom	89.23	3		F41G4.3	sto-5	protein_coding	F41G4.3a	exon_X_16816975_16817153	5	NON_SYNONYMOUS_CODING	K/E	Aaa/Gaa	290	0	1104
X	17047312	C	T	SNP	Hom	327.18	10		C30G4.3	gcy-11	protein_coding	C30G4.3	exon_X_17047293_17047473	19	NON_SYNONYMOUS_CODING	E/K	Gag/Aag	922	0	3618
X	17047319	T	C	SNP	Hom	245.29	8		C30G4.3	gcy-11	protein_coding	C30G4.3	exon_X_17047293_17047473	19	SYNONYMOUS_CODING	E/E	gaA/gaG	919	1	3618
X	17047333	G	T	SNP	Hom	251.77	8		C30G4.3	gcy-11	protein_coding	C30G4.3	exon_X_17047293_17047473	19	NON_SYNONYMOUS_CODING	Q/K	Cag/Aag	915	0	3618
X	17412016	G	T	SNP	Hom	169.64	5		F11C7.4	crb-1	protein_coding	F11C7.4	exon_X_17411908_17412050	5	STOP_GAINED	C/*	tgC/tgA	206	1	5169

## Sheet: HA2362
# Chromo	Position	Reference	Change	Change_type	Homozygous	Quality	Coverage	Warnings	Gene_ID	Gene_name	Bio_type	Trancript_ID	Exon_ID	Exon_Rank	Effect	old_AA/new_AA	Old_codon/New_codon	Codon_Num(CDS)	Codon_Degeneracy	CDS_size	Codons_around	AAs_around	Custom_interval_ID
I	361325	C	A	SNP	Hom	130.08	4		R119.1	R119.1	protein_coding	R119.1	exon_I_361252_361587	4	NON_SYNONYMOUS_CODING	K/N	aaG/aaT	329	1	2193
I	1008194	A	T	SNP	Hom	36.21	3		C54G6.2	C54G6.2	protein_coding	C54G6.2	exon_I_1008083_1008465	7	STOP_GAINED	K/*	Aaa/Taa	423	0	2103
I	1142104	C	A	SNP	Hom	133.96	4		Y48G8AL.10	Y48G8AL.10	protein_coding	Y48G8AL.10	exon_I_1142033_1142301	9	NON_SYNONYMOUS_CODING	G/C	Ggt/Tgt	954	0	2931
I	1530002	G	A	SNP	Hom	93.54	4		Y92H12A.3	Y92H12A.3	protein_coding	Y92H12A.3	exon_I_1529891_1530100	1	NON_SYNONYMOUS_CODING	G/E	gGa/gAa	24	0	750
I	2262733	G	A	SNP	Hom	55.29	3		F12B6.1	abt-2	protein_coding	F12B6.1	exon_I_2262482_2262851	21	SYNONYMOUS_CODING	V/V	gtC/gtT	1174	3	6441
I	2379644	C	T	SNP	Hom	127.64	4		Y39G10AR.17	sydn-1	protein_coding	Y39G10AR.17	exon_I_2379561_2379707	2	NON_SYNONYMOUS_CODING	M/I	atG/atA	301	0	1737
I	2763714	G	A	SNP	Hom	332.77	12		Y71F9B.10	sop-3	protein_coding	Y71F9B.10a.1	exon_I_2763444_2764400	12	NON_SYNONYMOUS_CODING	S/F	tCt/tTt	1239	0	4428
I	2763714	G	A	SNP	Hom	332.77	12		Y71F9B.10	sop-3	protein_coding	Y71F9B.10a.2	exon_I_2763444_2764400	12	NON_SYNONYMOUS_CODING	S/F	tCt/tTt	1239	0	4428
I	2777374	C	G	SNP	Hom	131.78	4		Y71F9B.13	Y71F9B.13	protein_coding	Y71F9B.13a	exon_I_2777150_2777451	2	SYNONYMOUS_CODING	A/A	gcG/gcC	70	3	663
I	2777374	C	G	SNP	Hom	131.78	4		Y71F9B.13	Y71F9B.13	protein_coding	Y71F9B.13b	exon_I_2777150_2777451	2	SYNONYMOUS_CODING	A/A	gcG/gcC	42	3	579
I	3227498	G	A	SNP	Hom	295.79	9		Y54E10A.15	cdt-1	protein_coding	Y54E10A.15	exon_I_3226881_3227844	2	NON_SYNONYMOUS_CODING	A/V	gCa/gTa	138	0	2055
I	3801910	G	A	SNP	Hom	88.78	3		C32E8.10	unc-11	protein_coding	C32E8.10c	exon_I_3801838_3801957	6	NON_SYNONYMOUS_CODING	P/S	Ccg/Tcg	436	0	1974
I	3801910	G	A	SNP	Hom	88.78	3		C32E8.10	unc-11	protein_coding	C32E8.10a	exon_I_3801838_3801957	6	NON_SYNONYMOUS_CODING	P/S	Ccg/Tcg	436	0	1761
I	3801910	G	A	SNP	Hom	88.78	3		C32E8.10	unc-11	protein_coding	C32E8.10f	exon_I_3801838_3801957	6	NON_SYNONYMOUS_CODING	P/S	Ccg/Tcg	48	0	597
I	4064239	G	A	SNP	Hom	88.78	3		C09D1.1	unc-89	protein_coding	C09D1.1f	exon_I_4062677_4064836	23	NON_SYNONYMOUS_CODING	G/R	Gga/Aga	2965	0	22326
I	4064239	G	A	SNP	Hom	88.78	3		C09D1.1	unc-89	protein_coding	C09D1.1g	exon_I_4062677_4064836	25	NON_SYNONYMOUS_CODING	G/R	Gga/Aga	3605	0	21369
I	4064239	G	A	SNP	Hom	88.78	3		C09D1.1	unc-89	protein_coding	C09D1.1e	exon_I_4062677_4064836	23	NON_SYNONYMOUS_CODING	G/R	Gga/Aga	2965	0	17979
I	4064239	G	A	SNP	Hom	88.78	3		C09D1.1	unc-89	protein_coding	C09D1.1b	exon_I_4062677_4064836	25	NON_SYNONYMOUS_CODING	G/R	Gga/Aga	3605	0	24246
I	4064239	G	A	SNP	Hom	88.78	3		C09D1.1	unc-89	protein_coding	C09D1.1a	exon_I_4062677_4064836	25	NON_SYNONYMOUS_CODING	G/R	Gga/Aga	3605	0	19899
I	4250418	G	A	SNP	Hom	135.32	5		C43E11.11	cogc-5	protein_coding	C43E11.11.2	exon_I_4250043_4251178	2	SYNONYMOUS_CODING	E/E	gaG/gaA	150	1	1971
I	4250418	G	A	SNP	Hom	135.32	5		C43E11.11	cogc-5	protein_coding	C43E11.11.1	exon_I_4250043_4251178	2	SYNONYMOUS_CODING	E/E	gaG/gaA	150	1	1971
I	4764656	G	T	SNP	Hom	46.96	5		M04F3.3	M04F3.3	protein_coding	M04F3.3	exon_I_4764536_4764706	3	SYNONYMOUS_CODING	I/I	atC/atA	79	2	1320
I	4764670	T	A	SNP	Hom	83.97	5		M04F3.3	M04F3.3	protein_coding	M04F3.3	exon_I_4764536_4764706	3	NON_SYNONYMOUS_CODING	I/F	Att/Ttt	75	0	1320
I	4764671	C	T	SNP	Hom	83.97	5		M04F3.3	M04F3.3	protein_coding	M04F3.3	exon_I_4764536_4764706	3	SYNONYMOUS_CODING	K/K	aaG/aaA	74	1	1320
I	5042625	*	#NAME?	DEL	Hom	272.6	8		C46H11.7	C46H11.7	protein_coding	C46H11.7	exon_I_5042381_5042812	4	CODON_DELETION	T/-	acc/-	113	0	723
I	5434346	C	T	SNP	Hom	90.21	3		F27C1.10	F27C1.10	protein_coding	F27C1.10			SPLICE_SITE_DONOR
I	7675978	G	A	SNP	Hom	173.51	6		F26A3.7	F26A3.7	protein_coding	F26A3.7	exon_I_7675809_7676012	2	NON_SYNONYMOUS_CODING	P/L	cCc/cTc	30	0	894
I	8909943	G	A	SNP	Hom	129.12	4		T08G11.1	T08G11.1	protein_coding	T08G11.1b.2	exon_I_8909727_8910147	10	SYNONYMOUS_CODING	F/F	ttC/ttT	2138	1	9558
I	8909943	G	A	SNP	Hom	129.12	4		T08G11.1	T08G11.1	protein_coding	T08G11.1a	exon_I_8909727_8910147	10	SYNONYMOUS_CODING	F/F	ttC/ttT	2138	1	9639
I	8909943	G	A	SNP	Hom	129.12	4		T08G11.1	T08G11.1	protein_coding	T08G11.1b.1	exon_I_8909727_8910147	10	SYNONYMOUS_CODING	F/F	ttC/ttT	2138	1	9558
I	9246866	C	G	SNP	Hom	218.87	8		F36H2.2	F36H2.2	protein_coding	F36H2.2	exon_I_9246749_9246939	8	NON_SYNONYMOUS_CODING	R/P	cGt/cCt	366	0	1326
I	9246867	G	C	SNP	Hom	220.47	8		F36H2.2	F36H2.2	protein_coding	F36H2.2	exon_I_9246749_9246939	8	NON_SYNONYMOUS_CODING	R/G	Cgt/Ggt	366	0	1326
I	9699161	T	C	SNP	Hom	212.17	6		C04F12.8	C04F12.8	protein_coding	C04F12.8	exon_I_9699118_9699212	2	NON_SYNONYMOUS_CODING	N/S	aAt/aGt	70	0	819
I	10113280	*	#NAME?	DEL	Hom	153.11	5		Y106G6D.3	Y106G6D.3	protein_coding	Y106G6D.3	exon_I_10113046_10113336	3	FRAME_SHIFT: Y106G6D.3					1668
I	10188887	T	C	SNP	Hom	213.15	7		C25A1.10	dao-5	protein_coding	C25A1.10a	exon_I_10187969_10190122	4	SYNONYMOUS_CODING	K/K	aaA/aaG	613	1	2916
I	10188887	T	C	SNP	Hom	213.15	7		C25A1.10	dao-5	protein_coding	C25A1.10b	exon_I_10187969_10189156	5	SYNONYMOUS_CODING	K/K	aaA/aaG	338	1	2091
I	10269037	A	C	SNP	Hom	221.36	14		ZC247.1	ZC247.1	protein_coding	ZC247.1	exon_I_10265192_10276352	8	NON_SYNONYMOUS_CODING	F/V	Ttc/Gtc	2969	0	13170
I	11145688	*	#NAME?	INS	Hom	198.26	5		ZK39.9	ZK39.9	protein_coding	ZK39.9	exon_I_11145619_11145689	4	FRAME_SHIFT: ZK39.9					354
I	12394159	C	G	SNP	Hom	127.17	4		T15D6.10	T15D6.10	protein_coding	T15D6.10	exon_I_12394110_12394239	1	NON_SYNONYMOUS_CODING	S/C	tCt/tGt	17	0	1524
I	13067727	G	A	SNP	Hom	253.26	8		Y26D4A.2	Y26D4A.2	protein_coding	Y26D4A.2	exon_I_13067563_13067942	3	NON_SYNONYMOUS_CODING	D/N	Gat/Aat	202	0	1614
I	13168447	C	G	SNP	Hom	158.93	5		F22G12.5	F22G12.5	protein_coding	F22G12.5	exon_I_13168317_13168696	10	NON_SYNONYMOUS_CODING	H/D	Cac/Gac	697	0	7344
I	13409546	C	T	SNP	Hom	168.97	6		C01A2.1	C01A2.1	protein_coding	C01A2.1.1	exon_I_13408786_13409870	3	NON_SYNONYMOUS_CODING	G/D	gGc/gAc	213	0	1398
I	13409546	C	T	SNP	Hom	168.97	6		C01A2.1	C01A2.1	protein_coding	C01A2.1.2	exon_I_13408786_13409870	2	NON_SYNONYMOUS_CODING	G/D	gGc/gAc	213	0	1398
I	13807143	C	T	SNP	Hom	90.74	3		W09G3.3	tag-229	protein_coding	W09G3.3	exon_I_13806672_13807391	3	START_GAINED: ATG, UTR_5_PRIME: 365 bases from TSS
I	13807143	C	T	SNP	Hom	90.74	3		W09G3.2	W09G3.2	protein_coding	W09G3.2	exon_I_13806904_13807391	5	SYNONYMOUS_CODING	R/R	cgG/cgA	424	3	1287
I	13985037	A	G	SNP	Hom	51.75	2		Y71A12B.17	Y71A12B.17	protein_coding	Y71A12B.17	exon_I_13985020_13985136	5	NON_SYNONYMOUS_CODING	K/E	Aaa/Gaa	176	0	2742
I	14049906	G	A	SNP	Hom	249.23	7		F47G4.7	smd-1	protein_coding	F47G4.7.2	exon_I_14049609_14050497	3	SYNONYMOUS_CODING	V/V	gtC/gtT	122	3	1107
I	14049906	G	A	SNP	Hom	249.23	7		F47G4.7	smd-1	protein_coding	F47G4.7.1	exon_I_14049609_14050497	3	SYNONYMOUS_CODING	V/V	gtC/gtT	122	3	1107
I	14856199	G	C	SNP	Hom	1215.51	37		F11C3.3	unc-54	protein_coding	F11C3.3.3	exon_I_14856170_14856379	9	NON_SYNONYMOUS_CODING	P/A	Cca/Gca	1955	0	5892
I	14856199	G	C	SNP	Hom	1215.51	37		F11C3.3	unc-54	protein_coding	F11C3.3.2	exon_I_14856050_14856379	9	NON_SYNONYMOUS_CODING	P/A	Cca/Gca	1955	0	5892
I	14856199	G	C	SNP	Hom	1215.51	37		F11C3.3	unc-54	protein_coding	F11C3.3.1	exon_I_14855568_14856379	9	NON_SYNONYMOUS_CODING	P/A	Cca/Gca	1955	0	5892
I	14856200	C	T	SNP	Hom	937.77	30		F11C3.3	unc-54	protein_coding	F11C3.3.3	exon_I_14856170_14856379	9	SYNONYMOUS_CODING	S/S	tcG/tcA	1954	3	5892
I	14856200	C	T	SNP	Hom	937.77	30		F11C3.3	unc-54	protein_coding	F11C3.3.2	exon_I_14856050_14856379	9	SYNONYMOUS_CODING	S/S	tcG/tcA	1954	3	5892
I	14856200	C	T	SNP	Hom	937.77	30		F11C3.3	unc-54	protein_coding	F11C3.3.1	exon_I_14855568_14856379	9	SYNONYMOUS_CODING	S/S	tcG/tcA	1954	3	5892
I	15031930	G	A	SNP	Hom	171.54	5		F33H2.8	F33H2.8	protein_coding	F33H2.8b	exon_I_15031859_15032009	2	NON_SYNONYMOUS_CODING	A/V	gCa/gTa	29	0	510
I	15031930	G	A	SNP	Hom	171.54	5		F33H2.8	F33H2.8	protein_coding	F33H2.8a	exon_I_15031859_15032009	5	NON_SYNONYMOUS_CODING	A/V	gCa/gTa	190	0	993
I	15040330	T	C	SNP	Hom	210.94	6		F31C3.2	F31C3.2	protein_coding	F31C3.2a	exon_I_15040264_15040476	10	SYNONYMOUS_CODING	I/I	atT/atC	786	2	2418
I	15040330	T	C	SNP	Hom	210.94	6		F31C3.2	F31C3.2	protein_coding	F31C3.2b	exon_I_15040264_15040390	10	SYNONYMOUS_CODING	I/I	atT/atC	789	2	2427
II	563972	T	A	SNP	Hom	53.22	2		C09E8.1	C09E8.1	protein_coding	C09E8.1a	exon_II_563787_564123	14	STOP_LOST	*/R	Tga/Aga	784	0	2352
II	595622	*	#NAME?	DEL	Hom	515.75	9		W04H10.3	nhl-3	protein_coding	W04H10.3a	exon_II_595532_595628	11	FRAME_SHIFT: W04H10.3a					2076
II	595622	*	#NAME?	DEL	Hom	515.75	9		W04H10.3	nhl-3	protein_coding	W04H10.3b.1	exon_II_595532_595628	11	FRAME_SHIFT: W04H10.3b.1					1779
II	595622	*	#NAME?	DEL	Hom	515.75	9		W04H10.3	nhl-3	protein_coding	W04H10.3b.2	exon_II_595532_595628	11	FRAME_SHIFT: W04H10.3b.2					1779
II	595622	*	#NAME?	DEL	Hom	515.75	9		W04H10.3	nhl-3	protein_coding	W04H10.3b.3	exon_II_595532_595628	9	FRAME_SHIFT: W04H10.3b.3					1779
II	595622	*	#NAME?	DEL	Hom	515.75	9		W04H10.3	nhl-3	protein_coding	W04H10.3b.1			SPLICE_SITE_ACCEPTOR
II	935805	A	G	SNP	Hom	159.82	6		R07C3.4	acs-15	protein_coding	R07C3.4	exon_II_935577_935858	6	SYNONYMOUS_CODING	K/K	aaA/aaG	402	1	2196
II	1147240	G	A	SNP	Hom	51	2		W09B6.1	pod-2	protein_coding	W09B6.1b.2	exon_II_1145662_1147573	4	NON_SYNONYMOUS_CODING	S/N	aGt/aAt	623	0	2442
II	1147240	G	A	SNP	Hom	51	2		W09B6.1	pod-2	protein_coding	W09B6.1b.1	exon_II_1145662_1147573	7	NON_SYNONYMOUS_CODING	S/N	aGt/aAt	623	0	2442
II	1147240	G	A	SNP	Hom	51	2		W09B6.1	pod-2	protein_coding	W09B6.1a.1	exon_II_1145662_1147573	4	NON_SYNONYMOUS_CODING	S/N	aGt/aAt	623	0	6165
II	1147240	G	A	SNP	Hom	51	2		W09B6.1	pod-2	protein_coding	W09B6.1a.2	exon_II_1145662_1147573	4	NON_SYNONYMOUS_CODING	S/N	aGt/aAt	623	0	6165
II	1409372	C	G	SNP	Hom	173.98	5		Y51H7C.9	Y51H7C.9	protein_coding	Y51H7C.9	exon_II_1409313_1409419	10	NON_SYNONYMOUS_CODING	M/I	atG/atC	412	0	1347
II	1848049	*	+C	INS	Hom	250.34	7		C52E2.6	fbxb-97	protein_coding	C52E2.6	exon_II_1847127_1848159	1	FRAME_SHIFT: C52E2.6					1113
II	2603949	T	A	SNP	Hom	177.73	6		D2062.9	sri-77	protein_coding	D2062.9	exon_II_2603795_2604013	3	NON_SYNONYMOUS_CODING	H/L	cAt/cTt	117	0	975
II	2604003	G	A	SNP	Hom	175.98	6		D2062.9	sri-77	protein_coding	D2062.9	exon_II_2603795_2604013	3	NON_SYNONYMOUS_CODING	A/V	gCa/gTa	99	0	975
II	3796622	A	T	SNP	Hom	482.57	24		Y8A9A.2	Y8A9A.2	protein_coding	Y8A9A.2	exon_II_3796348_3797638	5	SYNONYMOUS_CODING	S/S	tcA/tcT	265	3	4083
II	3796759	A	T	SNP	Hom	1001.4	47		Y8A9A.2	Y8A9A.2	protein_coding	Y8A9A.2	exon_II_3796348_3797638	5	NON_SYNONYMOUS_CODING	N/I	aAt/aTt	311	0	4083
II	3796996	T	C	SNP	Hom	417.42	19		Y8A9A.2	Y8A9A.2	protein_coding	Y8A9A.2	exon_II_3796348_3797638	5	NON_SYNONYMOUS_CODING	L/P	cTa/cCa	390	0	4083
II	3797023	T	C	SNP	Hom	143.55	7		Y8A9A.2	Y8A9A.2	protein_coding	Y8A9A.2	exon_II_3796348_3797638	5	NON_SYNONYMOUS_CODING	L/P	cTg/cCg	399	0	4083
II	3797068	C	T	SNP	Hom	687.3	28		Y8A9A.2	Y8A9A.2	protein_coding	Y8A9A.2	exon_II_3796348_3797638	5	NON_SYNONYMOUS_CODING	P/L	cCg/cTg	414	0	4083
II	3797257	C	T	SNP	Hom	332.19	17		Y8A9A.2	Y8A9A.2	protein_coding	Y8A9A.2	exon_II_3796348_3797638	5	NON_SYNONYMOUS_CODING	P/L	cCa/cTa	477	0	4083
II	3797260	G	A	SNP	Hom	317.71	16		Y8A9A.2	Y8A9A.2	protein_coding	Y8A9A.2	exon_II_3796348_3797638	5	NON_SYNONYMOUS_CODING	R/Q	cGa/cAa	478	0	4083
II	3835999	T	G	SNP	Hom	62.66	3		C17A2.5	oac-4	protein_coding	C17A2.5	exon_II_3835893_3836017	1	NON_SYNONYMOUS_CODING	T/P	Aca/Cca	7	0	2196
II	4211487	G	A	SNP	Hom	49.3	2		F31D5.6	F31D5.6	protein_coding	F31D5.6	exon_II_4211417_4211516	3	SYNONYMOUS_CODING	E/E	gaG/gaA	69	1	993
II	5185662	G	C	SNP	Hom	50.52	2		C27D6.4	C27D6.4	protein_coding	C27D6.4c	exon_II_5185642_5186257	1	NON_SYNONYMOUS_CODING	P/R	cCt/cGt	14	0	882
II	5571588	G	C	SNP	Hom	209.89	7		C17C3.15	C17C3.15	protein_coding	C17C3.15	exon_II_5571285_5571655	1	NON_SYNONYMOUS_CODING	D/H	Gac/Cac	102	0	543
II	5635105	C	G	SNP	Hom	54.76	3		F59E12.8	F59E12.8	protein_coding	F59E12.8	exon_II_5635061_5635177	5	NON_SYNONYMOUS_CODING	E/Q	Gaa/Caa	254	0	1239
II	5974558	C	T	SNP	Hom	94.66	3		B0034.5	B0034.5	protein_coding	B0034.5	exon_II_5974496_5974665	2	SYNONYMOUS_CODING	K/K	aaG/aaA	104	1	1095
II	5974559	T	C	SNP	Hom	93.19	3		B0034.5	B0034.5	protein_coding	B0034.5	exon_II_5974496_5974665	2	NON_SYNONYMOUS_CODING	K/R	aAg/aGg	104	0	1095
II	6390267	G	A	SNP	Hom	55.76	3		F58F12.3	F58F12.3	protein_coding	F58F12.3	exon_II_6390176_6390351	3	NON_SYNONYMOUS_CODING	P/S	Ccc/Tcc	193	0	1392
II	6527441	G	A	SNP	Hom	52.75	2		C56E6.4	C56E6.4	protein_coding	C56E6.4	exon_II_6527370_6527502	7	SYNONYMOUS_CODING	I/I	atC/atT	185	2	972
II	6527442	A	T	SNP	Hom	90.53	3		C56E6.4	C56E6.4	protein_coding	C56E6.4	exon_II_6527370_6527502	7	NON_SYNONYMOUS_CODING	I/N	aTc/aAc	185	0	972
II	6736324	C	G	SNP	Hom	235.6	7		T14B4.2	T14B4.2	protein_coding	T14B4.2	exon_II_6736161_6736379	1	NON_SYNONYMOUS_CODING	S/C	tCc/tGc	54	0	420
II	6736326	T	C	SNP	Hom	236.94	7		T14B4.2	T14B4.2	protein_coding	T14B4.2	exon_II_6736161_6736379	1	NON_SYNONYMOUS_CODING	F/L	Ttc/Ctc	55	0	420
II	6750732	*	#NAME?	INS	Hom	246.14	6		F41G3.20	F41G3.20	protein_coding	F41G3.20	exon_II_6750568_6750752	2	FRAME_SHIFT: F41G3.20					699
II	6759930	C	G	SNP	Hom	48.57	2		F41G3.2	F41G3.2	protein_coding	F41G3.2	exon_II_6759871_6759999	3	NON_SYNONYMOUS_CODING	Q/E	Caa/Gaa	190	0	963
II	6759935	C	G	SNP	Hom	45.91	2		F41G3.2	F41G3.2	protein_coding	F41G3.2	exon_II_6759871_6759999	3	SYNONYMOUS_CODING	T/T	acC/acG	191	3	963
II	6759938	A	G	SNP	Hom	45.91	2		F41G3.2	F41G3.2	protein_coding	F41G3.2	exon_II_6759871_6759999	3	SYNONYMOUS_CODING	E/E	gaA/gaG	192	1	963
II	6759941	C	T	SNP	Hom	45.91	2		F41G3.2	F41G3.2	protein_coding	F41G3.2	exon_II_6759871_6759999	3	SYNONYMOUS_CODING	T/T	acC/acT	193	3	963
II	7376704	G	A	SNP	Hom	49.83	2		F43E2.1	F43E2.1	protein_coding	F43E2.1.2			SPLICE_SITE_ACCEPTOR
II	7698902	*	#NAME?	INS	Hom	273.01	7		B0495.6	B0495.6	protein_coding	B0495.6	exon_II_7698869_7699125	1	FRAME_SHIFT: B0495.6					264
II	7698908	*	+C	INS	Hom	217.49	7		B0495.6	B0495.6	protein_coding	B0495.6	exon_II_7698869_7699125	1	FRAME_SHIFT: B0495.6					264
II	7754525	*	-C	DEL	Hom	144.29	5		B0228.6	B0228.6	protein_coding	B0228.6	exon_II_7754515_7754715	3	FRAME_SHIFT: B0228.6					462
II	8227945	G	C	SNP	Hom	87.35	3		M110.5	dab-1	protein_coding	M110.5a.1	exon_II_8227509_8228143	4	NON_SYNONYMOUS_CODING	R/P	cGc/cCc	341	0	1473
II	8227945	G	C	SNP	Hom	87.35	3		M110.5	dab-1	protein_coding	M110.5b	exon_II_8227509_8228143	4	NON_SYNONYMOUS_CODING	R/P	cGc/cCc	341	0	1479
II	8227945	G	C	SNP	Hom	87.35	3		M110.5	dab-1	protein_coding	M110.5a.2	exon_II_8227509_8228143	4	NON_SYNONYMOUS_CODING	R/P	cGc/cCc	341	0	1473
II	8227945	G	C	SNP	Hom	87.35	3		M110.5	dab-1	protein_coding	M110.5c	exon_II_8227509_8228143	4	NON_SYNONYMOUS_CODING	R/P	cGc/cCc	325	0	1425
II	8227945	G	C	SNP	Hom	87.35	3		M110.5	dab-1	protein_coding	M110.5d	exon_II_8227503_8228143	4	NON_SYNONYMOUS_CODING	R/P	cGc/cCc	343	0	1479
II	8227946	C	G	SNP	Hom	87.35	3		M110.5	dab-1	protein_coding	M110.5a.1	exon_II_8227509_8228143	4	SYNONYMOUS_CODING	R/R	cgC/cgG	341	3	1473
II	8227946	C	G	SNP	Hom	87.35	3		M110.5	dab-1	protein_coding	M110.5b	exon_II_8227509_8228143	4	SYNONYMOUS_CODING	R/R	cgC/cgG	341	3	1479
II	8227946	C	G	SNP	Hom	87.35	3		M110.5	dab-1	protein_coding	M110.5a.2	exon_II_8227509_8228143	4	SYNONYMOUS_CODING	R/R	cgC/cgG	341	3	1473
II	8227946	C	G	SNP	Hom	87.35	3		M110.5	dab-1	protein_coding	M110.5c	exon_II_8227509_8228143	4	SYNONYMOUS_CODING	R/R	cgC/cgG	325	3	1425
II	8227946	C	G	SNP	Hom	87.35	3		M110.5	dab-1	protein_coding	M110.5d	exon_II_8227503_8228143	4	SYNONYMOUS_CODING	R/R	cgC/cgG	343	3	1479
II	8584111	C	T	SNP	Hom	132.78	4		F54C9.11	F54C9.11	protein_coding	F54C9.11	exon_II_8583501_8584160	3	NON_SYNONYMOUS_CODING	G/E	gGa/gAa	109	0	1104
II	8802506	T	G	SNP	Hom	97.2	4		F07H5.8	F07H5.8	protein_coding	F07H5.8	exon_II_8802324_8802506	4	SYNONYMOUS_CODING	S/S	tcT/tcG	225	3	2619
II	12668790	*	#NAME?	INS	Hom	183.2	5		Y38E10A.21	rgs-4	protein_coding	Y38E10A.21	exon_II_12668772_12668871	1	FRAME_SHIFT: Y38E10A.21					705
II	12677434	T	G	SNP	Hom	47.34	2		Y38E10A.23	Y38E10A.23	protein_coding	Y38E10A.23	exon_II_12677314_12677555	2	NON_SYNONYMOUS_CODING	N/T	aAc/aCc	83	0	462
II	13090027	T	A	SNP	Hom	216.86	6		Y81G3A.3	gcn-2	protein_coding	Y81G3A.3b	exon_II_13089815_13090077	10	NON_SYNONYMOUS_CODING	D/E	gaT/gaA	1534	1	5100
II	13090027	T	A	SNP	Hom	216.86	6		Y81G3A.3	gcn-2	protein_coding	Y81G3A.3a	exon_II_13089815_13090077	9	NON_SYNONYMOUS_CODING	D/E	gaT/gaA	1534	1	5091
II	13239553	G	C	SNP	Hom	96.26	4		F15D4.4	F15D4.4	protein_coding	F15D4.4	exon_II_13239544_13239856	7	NON_SYNONYMOUS_CODING	D/E	gaC/gaG	514	1	1827
II	13440605	G	T	SNP	Hom	133.74	4		Y48E1C.3	tbc-15	protein_coding	Y48E1C.3	exon_II_13440522_13440839	2	NON_SYNONYMOUS_CODING	T/K	aCg/aAg	88	0	756
II	13485411	T	C	SNP	Hom	338.38	12		E01G4.6	E01G4.6	protein_coding	E01G4.6.1	exon_II_13485178_13486105	4	SYNONYMOUS_CODING	C/C	tgT/tgC	823	1	2655
II	13485411	T	C	SNP	Hom	338.38	12		E01G4.6	E01G4.6	protein_coding	E01G4.6.2	exon_II_13485178_13485597	4	SYNONYMOUS_CODING	C/C	tgT/tgC	823	1	2655
II	14276735	T	C	SNP	Hom	126.53	5		Y54G11A.3	Y54G11A.3	protein_coding	Y54G11A.3	exon_II_14276724_14276972	2	SYNONYMOUS_CODING	L/L	Ttg/Ctg	14	1	1515
II	14406920	T	C	SNP	Hom	128.19	4		F26H11.2	nurf-1	protein_coding	F26H11.2f	exon_II_14406917_14407096	4	SYNONYMOUS_CODING	F/F	ttT/ttC	289	1	1533
II	14406920	T	C	SNP	Hom	128.19	4		F26H11.2	nurf-1	protein_coding	F26H11.2g	exon_II_14406917_14407096	3	SYNONYMOUS_CODING	F/F	ttT/ttC	192	1	1242
II	14406920	T	C	SNP	Hom	128.19	4		F26H11.2	nurf-1	protein_coding	F26H11.2c	exon_II_14406917_14407096	24	SYNONYMOUS_CODING	F/F	ttT/ttC	2045	1	6801
II	14406920	T	C	SNP	Hom	128.19	4		F26H11.2	nurf-1	protein_coding	F26H11.2d	exon_II_14406917_14407096	10	SYNONYMOUS_CODING	F/F	ttT/ttC	587	1	2427
II	14406920	T	C	SNP	Hom	128.19	4		F26H11.2	nurf-1	protein_coding	F26H11.2e	exon_II_14406917_14407096	4	SYNONYMOUS_CODING	F/F	ttT/ttC	184	1	1218
II	14796281	G	T	SNP	Hom	210.5	7		Y54E2A.11	eif-3.B	protein_coding	Y54E2A.11b.1	exon_II_14796214_14796836	4	NON_SYNONYMOUS_CODING	G/V	gGg/gTg	170	0	582
II	14796281	G	T	SNP	Hom	210.5	7		Y54E2A.11	eif-3.B	protein_coding	Y54E2A.11b.2	exon_II_14796214_14796354	4	NON_SYNONYMOUS_CODING	G/V	gGg/gTg	170	0	582
II	14796281	G	T	SNP	Hom	210.5	7		Y54E2A.11	eif-3.B	protein_coding	Y54E2A.11a.2	exon_II_14796129_14796836	4	NON_SYNONYMOUS_CODING	W/C	tgG/tgT	254	0	2178
II	14796281	G	T	SNP	Hom	210.5	7		Y54E2A.11	eif-3.B	protein_coding	Y54E2A.11a.1	exon_II_14796129_14796836	4	NON_SYNONYMOUS_CODING	W/C	tgG/tgT	254	0	2178
III	118298	T	G	SNP	Hom	208.95	6		C29F9.5	C29F9.5	protein_coding	C29F9.5	exon_III_118228_118338	3	SYNONYMOUS_CODING	V/V	gtT/gtG	89	3	681
III	691186	C	T	SNP	Hom	128.66	5		W02B3.7	W02B3.7	protein_coding	W02B3.7	exon_III_691171_691428	3	SYNONYMOUS_CODING	E/E	gaG/gaA	158	1	489
III	895260	C	A	SNP	Hom	129.86	4		T24C4.7	ztf-18	protein_coding	T24C4.7	exon_III_895156_895287	3	STOP_GAINED	G/*	Gga/Tga	80	0	2622
III	2303058	C	T	SNP	Hom	173.92	5		Y54F10BM.9	Y54F10BM.9	protein_coding	Y54F10BM.9			SPLICE_SITE_ACCEPTOR
III	2896040	A	C	SNP	Hom	212.17	6		T20B6.2	T20B6.2	protein_coding	T20B6.2	exon_III_2895301_2896394	3	NON_SYNONYMOUS_CODING	N/H	Aat/Cat	410	0	2148
III	2896045	C	T	SNP	Hom	176.19	6		T20B6.2	T20B6.2	protein_coding	T20B6.2	exon_III_2895301_2896394	3	SYNONYMOUS_CODING	F/F	ttC/ttT	411	1	2148
III	2958498	G	A	SNP	Hom	127.77	4		H05C05.1	H05C05.1	protein_coding	H05C05.1a.1	exon_III_2958225_2958854	9	NON_SYNONYMOUS_CODING	E/K	Gaa/Aaa	595	0	2463
III	2958498	G	A	SNP	Hom	127.77	4		H05C05.1	H05C05.1	protein_coding	H05C05.1a.2	exon_III_2958225_2958854	10	NON_SYNONYMOUS_CODING	E/K	Gaa/Aaa	595	0	2463
III	2958498	G	A	SNP	Hom	127.77	4		H05C05.1	H05C05.1	protein_coding	H05C05.1c	exon_III_2958225_2958854	10	NON_SYNONYMOUS_CODING	E/K	Gaa/Aaa	664	0	2670
III	2958498	G	A	SNP	Hom	127.77	4		H05C05.1	H05C05.1	protein_coding	H05C05.1b	exon_III_2958082_2958971	1	NON_SYNONYMOUS_CODING	E/K	Gaa/Aaa	91	0	660
III	3387035	T	C	SNP	Hom	311.89	10		C56G7.2	C56G7.2	protein_coding	C56G7.2	exon_III_3386899_3387327	5	NON_SYNONYMOUS_CODING	N/S	aAc/aGc	323	0	1104
III	4845218	A	T	SNP	Hom	91.74	3		F26A1.2	fkh-5	protein_coding	F26A1.2	exon_III_4844626_4845233	1	NON_SYNONYMOUS_CODING	N/I	aAt/aTt	198	0	1386
III	5595883	*	#NAME?	INS	Hom	272.97	7		F56D2.7	ced-6	protein_coding	F56D2.7	exon_III_5595730_5595883	1	FRAME_SHIFT: F56D2.7					1479
III	6049353	G	A	SNP	Hom	132.21	4		F40H6.5	F40H6.5	protein_coding	F40H6.5	exon_III_6049265_6049472	21	NON_SYNONYMOUS_CODING	T/I	aCt/aTt	1260	0	3867
III	6371230	A	G	SNP	Hom	49.57	2		C16A3.8	thoc-2	protein_coding	C16A3.8.1	exon_III_6370930_6371749	9	NON_SYNONYMOUS_CODING	D/G	gAt/gGt	695	0	4314
III	6371230	A	G	SNP	Hom	49.57	2		C16A3.8	thoc-2	protein_coding	C16A3.8.2	exon_III_6370930_6371749	9	NON_SYNONYMOUS_CODING	D/G	gAt/gGt	695	0	4314
III	6492635	G	A	SNP	Hom	88	3		F23F12.10	srb-11	protein_coding	F23F12.10	exon_III_6492624_6492854	1	NON_SYNONYMOUS_CODING	L/F	Ctc/Ttc	74	0	1041
III	6619224	C	T	SNP	Hom	130.18	5		Y40D12A.1	Y40D12A.1	protein_coding	Y40D12A.1a	exon_III_6619209_6619370	11	NON_SYNONYMOUS_CODING	L/F	Ctc/Ttc	478	0	1908
III	6764890	G	A	SNP	Hom	287.42	8		K07E12.1	dig-1	protein_coding	K07E12.1b	exon_III_6764296_6765614	20	NON_SYNONYMOUS_CODING	D/N	Gat/Aat	4544	0	36753
III	6764890	G	A	SNP	Hom	287.42	8		K07E12.1	dig-1	protein_coding	K07E12.1a.1	exon_III_6764296_6765614	24	NON_SYNONYMOUS_CODING	D/N	Gat/Aat	4607	0	39303
III	6764890	G	A	SNP	Hom	287.42	8		K07E12.1	dig-1	protein_coding	K07E12.1a.2	exon_III_6764296_6765614	23	NON_SYNONYMOUS_CODING	D/N	Gat/Aat	4607	0	39303
III	6990368	*	#NAME?	INS	Hom	183.21	5		C06E8.3	prk-1	protein_coding	C06E8.3c			SPLICE_SITE_DONOR
III	7028433	T	A	SNP	Hom	48.08	2		F11H8.4	cyk-1	protein_coding	F11H8.4a	exon_III_7028430_7028523	2	NON_SYNONYMOUS_CODING	T/S	Aca/Tca	191	0	4308
III	7028433	T	A	SNP	Hom	48.08	2		F11H8.4	cyk-1	protein_coding	F11H8.4b	exon_III_7028430_7028523	2	NON_SYNONYMOUS_CODING	T/S	Aca/Tca	191	0	4314
III	7028668	C	T	SNP	Hom	90.74	3		F11H8.4	cyk-1	protein_coding	F11H8.4a	exon_III_7028660_7029139	1	NON_SYNONYMOUS_CODING	E/K	Gaa/Aaa	158	0	4308
III	7028668	C	T	SNP	Hom	90.74	3		F11H8.4	cyk-1	protein_coding	F11H8.4b	exon_III_7028660_7029139	1	NON_SYNONYMOUS_CODING	E/K	Gaa/Aaa	158	0	4314
III	7075901	*	+C	INS	Hom	243.77	6		ZK418.6	ZK418.6	protein_coding	ZK418.6	exon_III_7075614_7075968	10	FRAME_SHIFT: ZK418.6					2478
III	7214114	A	C	SNP	Hom	89.53	3		R151.2	R151.2	protein_coding	R151.2d.1	exon_III_7214059_7214232	5	NON_SYNONYMOUS_CODING	S/R	Agc/Cgc	323	0	1341
III	7214114	A	C	SNP	Hom	89.53	3		R151.2	R151.2	protein_coding	R151.2d.2	exon_III_7214059_7214232	5	NON_SYNONYMOUS_CODING	S/R	Agc/Cgc	323	0	1341
III	7214114	A	C	SNP	Hom	89.53	3		R151.2	R151.2	protein_coding	R151.2a	exon_III_7214059_7214232	4	NON_SYNONYMOUS_CODING	S/R	Agc/Cgc	254	0	1134
III	7214114	A	C	SNP	Hom	89.53	3		R151.2	R151.2	protein_coding	R151.2c	exon_III_7214059_7214232	3	NON_SYNONYMOUS_CODING	S/R	Agc/Cgc	195	0	957
III	7214114	A	C	SNP	Hom	89.53	3		R151.2	R151.2	protein_coding	R151.2b.1	exon_III_7214059_7214232	3	NON_SYNONYMOUS_CODING	S/R	Agc/Cgc	196	0	960
III	7214114	A	C	SNP	Hom	89.53	3		R151.2	R151.2	protein_coding	R151.2b.2	exon_III_7214059_7214232	4	NON_SYNONYMOUS_CODING	S/R	Agc/Cgc	196	0	960
III	7214114	A	C	SNP	Hom	89.53	3		R151.2	R151.2	protein_coding	R151.2b.3	exon_III_7214059_7214232	4	NON_SYNONYMOUS_CODING	S/R	Agc/Cgc	196	0	960
III	7214114	A	C	SNP	Hom	89.53	3		R151.2	R151.2	protein_coding	R151.2b.4	exon_III_7214059_7214232	3	NON_SYNONYMOUS_CODING	S/R	Agc/Cgc	196	0	960
III	7214114	A	C	SNP	Hom	89.53	3		R151.2	R151.2	protein_coding	R151.2b.5	exon_III_7214059_7214232	5	NON_SYNONYMOUS_CODING	S/R	Agc/Cgc	196	0	960
III	7243459	C	G	SNP	Hom	5999.92	178		T20H4.1	osm-10	protein_coding	T20H4.1	exon_III_7243440_7243875	2	NON_SYNONYMOUS_CODING	P/R	cCg/cGg	18	0	1260
III	7243462	G	T	SNP	Hom	149.63	5		T20H4.1	osm-10	protein_coding	T20H4.1	exon_III_7243440_7243875	2	NON_SYNONYMOUS_CODING	S/I	aGt/aTt	19	0	1260
III	7243463	T	C	SNP	Hom	36.96	2		T20H4.1	osm-10	protein_coding	T20H4.1	exon_III_7243440_7243875	2	SYNONYMOUS_CODING	S/S	agT/agC	19	1	1260
III	7243464	C	A	SNP	Hom	36.96	2		T20H4.1	osm-10	protein_coding	T20H4.1	exon_III_7243440_7243875	2	NON_SYNONYMOUS_CODING	P/T	Cca/Aca	20	0	1260
III	7509120	G	A	SNP	Hom	136.06	5		C07H6.3	cls-1	protein_coding	C07H6.3	exon_III_7509003_7509188	3	NON_SYNONYMOUS_CODING	V/I	Gtt/Att	100	0	4137
III	8693620	G	C	SNP	Hom	77.07	3		B0303.7	B0303.7	protein_coding	B0303.7a	exon_III_8693557_8693661	1	NON_SYNONYMOUS_CODING	C/S	tGt/tCt	16	0	1482
III	8693624	G	A	SNP	Hom	110.04	4		B0303.7	B0303.7	protein_coding	B0303.7a	exon_III_8693557_8693661	1	SYNONYMOUS_CODING	G/G	ggG/ggA	17	3	1482
III	8701750	C	T	SNP	Hom	95.73	4		B0303.9	vps-33.1	protein_coding	B0303.9	exon_III_8701666_8702176	6	SYNONYMOUS_CODING	S/S	tcC/tcT	202	3	1812
III	9101178	G	T	SNP	Hom	74.84	3		ZK507.1	ZK507.1	protein_coding	ZK507.1	exon_III_9101143_9101181	1	NON_SYNONYMOUS_CODING	Q/K	Caa/Aaa	2	0	996
III	9101179	C	T	SNP	Hom	72.63	3		ZK507.1	ZK507.1	protein_coding	ZK507.1	exon_III_9101143_9101181	1	START_LOST	M/I	atG/atA	1	0	996
III	9341383	T	C	SNP	Hom	165.42	5		K04H4.1	emb-9	protein_coding	K04H4.1a	exon_III_9341357_9342211	6	NON_SYNONYMOUS_CODING	R/G	Aga/Gga	582	1	5280
III	9350642	C	T	SNP	Hom	126.12	4		K04H4.2	K04H4.2	protein_coding	K04H4.2c.2	exon_III_9350568_9350816	13	NON_SYNONYMOUS_CODING	G/E	gGa/gAa	857	0	4392
III	9350642	C	T	SNP	Hom	126.12	4		K04H4.2	K04H4.2	protein_coding	K04H4.2c.1	exon_III_9350568_9350816	13	NON_SYNONYMOUS_CODING	G/E	gGa/gAa	857	0	4392
III	9350667	C	T	SNP	Hom	131	4		K04H4.2	K04H4.2	protein_coding	K04H4.2c.2	exon_III_9350568_9350816	13	NON_SYNONYMOUS_CODING	E/K	Gag/Aag	849	0	4392
III	9350667	C	T	SNP	Hom	131	4		K04H4.2	K04H4.2	protein_coding	K04H4.2c.1	exon_III_9350568_9350816	13	NON_SYNONYMOUS_CODING	E/K	Gag/Aag	849	0	4392
III	9350674	C	T	SNP	Hom	93.19	3		K04H4.2	K04H4.2	protein_coding	K04H4.2c.2	exon_III_9350568_9350816	13	SYNONYMOUS_CODING	R/R	agG/agA	846	1	4392
III	9350674	C	T	SNP	Hom	93.19	3		K04H4.2	K04H4.2	protein_coding	K04H4.2c.1	exon_III_9350568_9350816	13	SYNONYMOUS_CODING	R/R	agG/agA	846	1	4392
III	9352576	C	T	SNP	Hom	47.39	2		K04H4.2	K04H4.2	protein_coding	K04H4.2c.2	exon_III_9351991_9352637	8	SYNONYMOUS_CODING	E/E	gaG/gaA	364	1	4392
III	9352576	C	T	SNP	Hom	47.39	2		K04H4.2	K04H4.2	protein_coding	K04H4.2c.1	exon_III_9351991_9352637	8	SYNONYMOUS_CODING	E/E	gaG/gaA	364	1	4392
III	9754445	C	A	SNP	Hom	175.52	6		T05G5.8	vps-53	protein_coding	T05G5.8.1	exon_III_9754319_9754670	5	NON_SYNONYMOUS_CODING	E/D	gaG/gaT	634	1	2397
III	9754445	C	A	SNP	Hom	175.52	6		T05G5.8	vps-53	protein_coding	T05G5.8.2	exon_III_9754319_9754670	5	NON_SYNONYMOUS_CODING	E/D	gaG/gaT	634	1	2397
III	9918757	C	G	SNP	Hom	90.01	3		F40F12.3	F40F12.3	protein_coding	F40F12.3	exon_III_9918556_9919104	3	SYNONYMOUS_CODING	G/G	ggG/ggC	252	3	957
III	10368788	C	G	SNP	Hom	49.57	2		C38H2.1	tbc-8	protein_coding	C38H2.1	exon_III_10368661_10368788	5	SYNONYMOUS_CODING	S/S	tcC/tcG	257	3	2712
III	10498130	T	C	SNP	Hom	261.09	8		F43D9.1	F43D9.1	protein_coding	F43D9.1	exon_III_10498082_10498511	18	SYNONYMOUS_CODING	F/F	ttT/ttC	1031	1	3681
III	10498131	C	A	SNP	Hom	261.1	8		F43D9.1	F43D9.1	protein_coding	F43D9.1	exon_III_10498082_10498511	18	NON_SYNONYMOUS_CODING	Q/K	Cag/Aag	1032	0	3681
III	10498132	A	G	SNP	Hom	291.9	9		F43D9.1	F43D9.1	protein_coding	F43D9.1	exon_III_10498082_10498511	18	NON_SYNONYMOUS_CODING	Q/R	cAg/cGg	1032	0	3681
III	10498133	G	C	SNP	Hom	292.55	9		F43D9.1	F43D9.1	protein_coding	F43D9.1	exon_III_10498082_10498511	18	NON_SYNONYMOUS_CODING	Q/H	caG/caC	1032	1	3681
III	10500617	G	A	SNP	Hom	176.95	5		F43D9.2	rab-33	protein_coding	F43D9.2	exon_III_10500002_10500700	5	SYNONYMOUS_CODING	F/F	ttC/ttT	261	1	924
III	11543293	G	A	SNP	Hom	174.19	5		Y66D12A.14	Y66D12A.14	protein_coding	Y66D12A.14	exon_III_11540516_11544392	5	NON_SYNONYMOUS_CODING	G/E	gGa/gAa	2186	0	8829
III	11576730	C	G	SNP	Hom	94.19	3		Y66D12A.8	Y66D12A.8	protein_coding	Y66D12A.8	exon_III_11576450_11576851	2	NON_SYNONYMOUS_CODING	A/G	gCa/gGa	144	0	735
III	12625450	T	G	SNP	Hom	131.31	5		Y111B2A.13	Y111B2A.13	protein_coding	Y111B2A.13.1	exon_III_12625319_12625787	2	NON_SYNONYMOUS_CODING	C/W	tgT/tgG	102	1	342
III	12625450	T	G	SNP	Hom	131.31	5		Y111B2A.13	Y111B2A.13	protein_coding	Y111B2A.13.2	exon_III_12625319_12625734	2	NON_SYNONYMOUS_CODING	C/W	tgT/tgG	102	1	342
III	12884266	G	A	SNP	Hom	49.57	2		Y37D8A.13	unc-71	protein_coding	Y37D8A.13	exon_III_12883087_12884363	5	NON_SYNONYMOUS_CODING	P/L	cCg/cTg	466	0	3129
III	12953228	T	G	SNP	Hom	168.1	5		Y39E4A.2	ttm-1	protein_coding	Y39E4A.2a	exon_III_12953104_12953252	4	NON_SYNONYMOUS_CODING	N/T	aAt/aCt	351	0	1176
III	12953228	T	G	SNP	Hom	168.1	5		Y39E4A.2	ttm-1	protein_coding	Y39E4A.2b	exon_III_12952869_12953252	3	NON_SYNONYMOUS_CODING	N/T	aAt/aCt	370	0	1233
III	13403661	G	A	SNP	Hom	97.2	4		F11F1.6	F11F1.6	protein_coding	F11F1.6	exon_III_13403442_13403757	2	NON_SYNONYMOUS_CODING	D/N	Gat/Aat	124	0	687
III	13580895	G	A	SNP	Hom	93.54	4		T05D4.5	T05D4.5	protein_coding	T05D4.5	exon_III_13580749_13581132	1	SYNONYMOUS_CODING	E/E	gaG/gaA	49	1	1449
III	13729686	G	A	SNP	Hom	48.08	2		W06F12.2	W06F12.2	protein_coding	W06F12.2a	exon_III_13729487_13729722	3	NON_SYNONYMOUS_CODING	A/V	gCt/gTt	87	0	1689
III	13729686	G	A	SNP	Hom	48.08	2		W06F12.2	W06F12.2	protein_coding	W06F12.2e	exon_III_13729487_13729722	3	NON_SYNONYMOUS_CODING	A/V	gCt/gTt	93	0	1719
III	13729686	G	A	SNP	Hom	48.08	2		W06F12.2	W06F12.2	protein_coding	W06F12.2d	exon_III_13729487_13729722	3	NON_SYNONYMOUS_CODING	A/V	gCt/gTt	87	0	1701
III	13729686	G	A	SNP	Hom	48.08	2		W06F12.2	W06F12.2	protein_coding	W06F12.2c	exon_III_13729487_13729722	3	NON_SYNONYMOUS_CODING	A/V	gCt/gTt	93	0	1521
III	13729686	G	A	SNP	Hom	48.08	2		W06F12.2	W06F12.2	protein_coding	W06F12.2b	exon_III_13729487_13729722	3	NON_SYNONYMOUS_CODING	A/V	gCt/gTt	93	0	1707
IV	202394	G	A	SNP	Hom	96.73	4		Y38C1AA.2	csn-3	protein_coding	Y38C1AA.2	exon_IV_202303_202585	7	NON_SYNONYMOUS_CODING	D/N	Gat/Aat	487	0	1506
IV	1229878	G	A	SNP	Hom	91.01	3		W09G12.7	W09G12.7	protein_coding	W09G12.7	exon_IV_1229625_1230795	3	SYNONYMOUS_CODING	Q/Q	caG/caA	141	1	1302
IV	1438459	A	T	SNP	Hom	123.98	4		Y77E11A.11	clp-7	protein_coding	Y77E11A.11.1	exon_IV_1438226_1438493	5	NON_SYNONYMOUS_CODING	S/T	Tcc/Acc	459	0	2337
IV	1438459	A	T	SNP	Hom	123.98	4		Y77E11A.11	clp-7	protein_coding	Y77E11A.11.2	exon_IV_1438226_1438493	5	NON_SYNONYMOUS_CODING	S/T	Tcc/Acc	459	0	2337
IV	2402783	G	A	SNP	Hom	87.78	3		Y38F2AR.12	Y38F2AR.12	protein_coding	Y38F2AR.12b	exon_IV_2402467_2403151	2	NON_SYNONYMOUS_CODING	S/L	tCg/tTg	29	0	1551
IV	2402783	G	A	SNP	Hom	87.78	3		Y38F2AR.12	Y38F2AR.12	protein_coding	Y38F2AR.12a	exon_IV_2402467_2402799	8	NON_SYNONYMOUS_CODING	S/L	tCg/tTg	700	0	3564
IV	2999124	A	G	SNP	Hom	130.06	5		Y54G2A.27	Y54G2A.27	protein_coding	Y54G2A.27.1	exon_IV_2998875_2999425	9	SYNONYMOUS_CODING	P/P	ccT/ccC	147	3	690
IV	2999124	A	G	SNP	Hom	130.06	5		Y54G2A.27	Y54G2A.27	protein_coding	Y54G2A.27.2	exon_IV_2998875_2999425	4	SYNONYMOUS_CODING	P/P	ccT/ccC	147	3	690
IV	4582720	A	T	SNP	Hom	52.28	2		F28E10.1	F28E10.1	protein_coding	F28E10.1a	exon_IV_4582127_4583625	8	NON_SYNONYMOUS_CODING	D/V	gAc/gTc	478	0	3789
IV	4582720	A	T	SNP	Hom	52.28	2		F28E10.1	F28E10.1	protein_coding	F28E10.1d	exon_IV_4582127_4583625	8	NON_SYNONYMOUS_CODING	D/V	gAc/gTc	480	0	3795
IV	4582720	A	T	SNP	Hom	52.28	2		F28E10.1	F28E10.1	protein_coding	F28E10.1c	exon_IV_4582127_4583625	7	NON_SYNONYMOUS_CODING	D/V	gAc/gTc	432	0	3651
IV	4582720	A	T	SNP	Hom	52.28	2		F28E10.1	F28E10.1	protein_coding	F28E10.1b.1	exon_IV_4582127_4583625	4	NON_SYNONYMOUS_CODING	D/V	gAc/gTc	336	0	3363
IV	4582720	A	T	SNP	Hom	52.28	2		F28E10.1	F28E10.1	protein_coding	F28E10.1b.2	exon_IV_4582127_4583625	8	NON_SYNONYMOUS_CODING	D/V	gAc/gTc	336	0	3363
IV	4931165	A	C	SNP	Hom	86.68	3		Y9C9A.8	Y9C9A.8	protein_coding	Y9C9A.8	exon_IV_4931101_4931184	8	NON_SYNONYMOUS_CODING	N/H	Aac/Cac	371	0	2001
IV	7162390	C	T	SNP	Hom	93.72	3		C42D4.8	rpc-1	protein_coding	C42D4.8	exon_IV_7162057_7162939	9	NON_SYNONYMOUS_CODING	G/E	gGa/gAa	899	0	4203
IV	7591608	C	T	SNP	Hom	40.84	3		Y2C2A.1	tag-80	protein_coding	Y2C2A.1	exon_IV_7590662_7596463	2	SYNONYMOUS_CODING	D/D	gaC/gaT	338	1	14703
IV	7596298	A	C	SNP	Hom	92.61	6		Y2C2A.1	tag-80	protein_coding	Y2C2A.1	exon_IV_7590662_7596463	2	NON_SYNONYMOUS_CODING	T/P	Act/Cct	1902	0	14703
IV	7599704	C	T	SNP	Hom	32.45	4		Y2C2A.1	tag-80	protein_coding	Y2C2A.1	exon_IV_7598986_7605611	5	SYNONYMOUS_CODING	F/F	ttC/ttT	2865	1	14703
IV	7600490	A	T	SNP	Hom	94.19	3		Y2C2A.1	tag-80	protein_coding	Y2C2A.1	exon_IV_7598986_7605611	5	NON_SYNONYMOUS_CODING	Q/H	caA/caT	3127	1	14703
IV	7604757	C	T	SNP	Hom	173.82	5		Y2C2A.1	tag-80	protein_coding	Y2C2A.1	exon_IV_7598986_7605611	5	NON_SYNONYMOUS_CODING	L/F	Ctt/Ttt	4550	0	14703
IV	7651023	C	T	SNP	Hom	92.43	3		F45E4.10	gfi-4	protein_coding	F45E4.10a	exon_IV_7650995_7651026	1	NON_SYNONYMOUS_CODING	D/N	Gat/Aat	2	0	2352
IV	7727548	*	#NAME?	INS	Hom	174.39	5		C50F7.5	C50F7.5	protein_coding	C50F7.5	exon_IV_7726707_7727716	1	FRAME_SHIFT: C50F7.5					930
IV	8979597	C	T	SNP	Hom	169.21	6		C53B4.5	col-119	protein_coding	C53B4.5	exon_IV_8978808_8979797	1	NON_SYNONYMOUS_CODING	G/R	Ggg/Agg	62	0	870
IV	9745675	G	A	SNP	Hom	267.23	8		C28D4.5	C28D4.5	protein_coding	C28D4.5	exon_IV_9745536_9745724	4	NON_SYNONYMOUS_CODING	H/Y	Cac/Tac	327	0	1062
IV	10450864	C	T	SNP	Hom	47.34	2		F01D4.8	F01D4.8	protein_coding	F01D4.8	exon_IV_10450788_10451007	5	NON_SYNONYMOUS_CODING	C/Y	tGt/tAt	406	0	1293
IV	10878687	G	A	SNP	Hom	53.22	2		F13E9.6	sdz-13	protein_coding	F13E9.6a	exon_IV_10878649_10878723	2	NON_SYNONYMOUS_CODING	R/C	Cgt/Tgt	40	0	786
IV	10878687	G	A	SNP	Hom	53.22	2		F13E9.6	sdz-13	protein_coding	F13E9.6b	exon_IV_10878649_10878723	6	NON_SYNONYMOUS_CODING	R/C	Cgt/Tgt	172	0	1182
IV	11180503	A	G	SNP	Hom	86.57	3		R07H5.2	cpt-2	protein_coding	R07H5.2b	exon_IV_11180377_11180510	3	NON_SYNONYMOUS_CODING	I/V	Att/Gtt	14	0	1431
IV	11180503	A	G	SNP	Hom	86.57	3		R07H5.2	cpt-2	protein_coding	R07H5.2a.1	exon_IV_11180377_11180510	3	NON_SYNONYMOUS_CODING	I/V	Att/Gtt	184	0	1941
IV	11226249	A	C	SNP	Hom	82.64	3		C29F4.1	col-125	protein_coding	C29F4.1	exon_IV_11225645_11226497	2	NON_SYNONYMOUS_CODING	Q/P	cAa/cCa	229	0	900
IV	12164023	G	A	SNP	Hom	94.66	3		B0001.6	B0001.6	protein_coding	B0001.6.1	exon_IV_12163978_12164252	15	NON_SYNONYMOUS_CODING	E/K	Gag/Aag	655	0	2025
IV	12164023	G	A	SNP	Hom	94.66	3		B0001.6	B0001.6	protein_coding	B0001.6.2	exon_IV_12163978_12164085	14	NON_SYNONYMOUS_CODING	E/K	Gag/Aag	655	0	2025
IV	12393534	C	A	SNP	Hom	91.27	3		F28D1.9	acs-20	protein_coding	F28D1.9	exon_IV_12393506_12394120	9	NON_SYNONYMOUS_CODING	M/I	atG/atT	624	0	2055
IV	15476850	*	#NAME?	INS	Hom	442.8	7		Y73F8A.26	Y73F8A.26	protein_coding	Y73F8A.26			SPLICE_SITE_ACCEPTOR
IV	16199512	T	C	SNP	Hom	97.2	4		Y7A9A.1	Y7A9A.1	protein_coding	Y7A9A.1	exon_IV_16199505_16199600	6	SYNONYMOUS_CODING	L/L	ctT/ctC	304	3	1824
IV	16533645	T	A	SNP	Hom	51	2		Y51H4A.6	Y51H4A.6	protein_coding	Y51H4A.6	exon_IV_16533628_16533788	1	NON_SYNONYMOUS_CODING	F/L	ttT/ttA	6	1	231
IV	17086658	T	C	SNP	Hom	128.65	4		Y116A8C.26	Y116A8C.26	protein_coding	Y116A8C.26a	exon_IV_17086452_17086693	4	NON_SYNONYMOUS_CODING	H/R	cAt/cGt	156	0	2754
MtDNA	5079	G	A	SNP	Hom	350.8	12		MTCE.21	ctb-1	protein_coding	MTCE.21	exon_MtDNA_4504_5621	1	SYNONYMOUS_CODING	G/G	ggG/ggA	192	3	1110
MtDNA	8429	A	G	SNP	Hom	872.99	29		MTCE.26	MTCE.26	protein_coding	MTCE.26	exon_MtDNA_7845_9421	1	SYNONYMOUS_CODING	V/V	gtA/gtG	195	3	1575
MtDNA	12998	C	T	SNP	Hom	130.82	4		MTCE.35	MTCE.35	protein_coding	MTCE.35	exon_MtDNA_11691_13272	1	SYNONYMOUS_CODING	G/G	ggC/ggT	436	3	1581
V	6092	C	T	SNP	Hom	49.57	2		B0348.5	B0348.5	protein_coding	B0348.5	exon_V_6024_6511	2	NON_SYNONYMOUS_CODING	R/C	Cgc/Tgc	116	0	765
V	1089022	C	T	SNP	Hom	203.55	6		Y50D4B.5	clec-203	protein_coding	Y50D4B.5	exon_V_1088662_1089071	3	NON_SYNONYMOUS_CODING	P/L	cCa/cTa	188	0	1068
V	2668537	C	T	SNP	Hom	129.12	4		W02G9.4	W02G9.4	protein_coding	W02G9.4	exon_V_2668399_2668674	2	SYNONYMOUS_CODING	S/S	tcC/tcT	120	3	867
V	3750652	*	#NAME?	INS	Hom	252.3	8		Y39H10A.6	Y39H10A.6	protein_coding	Y39H10A.6	exon_V_3750557_3750678	9	FRAME_SHIFT: Y39H10A.6					1668
V	4631400	C	T	SNP	Hom	130.1	5		F54D11.1	pmt-2	protein_coding	F54D11.1.1	exon_V_4631350_4631443	3	SYNONYMOUS_CODING	N/N	aaC/aaT	93	1	1314
V	4631400	C	T	SNP	Hom	130.1	5		F54D11.1	pmt-2	protein_coding	F54D11.1.2	exon_V_4631350_4631443	3	SYNONYMOUS_CODING	N/N	aaC/aaT	93	1	1314
V	4691237	C	T	SNP	Hom	48.78	3		K03B4.1	K03B4.1	protein_coding	K03B4.1.1	exon_V_4691102_4691601	4	NON_SYNONYMOUS_CODING	L/F	Ctt/Ttt	285	0	1167
V	4691237	C	T	SNP	Hom	48.78	3		K03B4.1	K03B4.1	protein_coding	K03B4.1.2	exon_V_4691102_4691551	4	NON_SYNONYMOUS_CODING	L/F	Ctt/Ttt	285	0	1167
V	4938502	C	T	SNP	Hom	49.57	2		C02E7.1	catp-2	protein_coding	C02E7.1	exon_V_4937236_4938898	9	SYNONYMOUS_CODING	Y/Y	taC/taT	881	1	3153
V	6024251	C	T	SNP	Hom	209.61	6		F29G9.2	F29G9.2	protein_coding	F29G9.2b.2	exon_V_6024249_6024367	3	NON_SYNONYMOUS_CODING	R/C	Cgt/Tgt	53	0	1578
V	6024251	C	T	SNP	Hom	209.61	6		F29G9.2	F29G9.2	protein_coding	F29G9.2b.1	exon_V_6024249_6024367	2	NON_SYNONYMOUS_CODING	R/C	Cgt/Tgt	53	0	1578
V	6024251	C	T	SNP	Hom	209.61	6		F29G9.2	F29G9.2	protein_coding	F29G9.2a.2	exon_V_6024249_6024367	3	NON_SYNONYMOUS_CODING	R/C	Cgt/Tgt	63	0	1608
V	6024251	C	T	SNP	Hom	209.61	6		F29G9.2	F29G9.2	protein_coding	F29G9.2a.1	exon_V_6024249_6024367	3	NON_SYNONYMOUS_CODING	R/C	Cgt/Tgt	63	0	1608
V	6024251	C	T	SNP	Hom	209.61	6		F29G9.2	F29G9.2	protein_coding	F29G9.2b.3	exon_V_6024249_6024367	2	NON_SYNONYMOUS_CODING	R/C	Cgt/Tgt	53	0	1578
V	6171760	C	G	SNP	Hom	51.9	3		W06H8.8	ttn-1	protein_coding	W06H8.8g	exon_V_6171490_6183706	27	SYNONYMOUS_CODING	L/L	ctG/ctC	8453	3	55689
V	6171760	C	G	SNP	Hom	51.9	3		W06H8.8	ttn-1	protein_coding	W06H8.8e.1	exon_V_6171490_6183706	27	SYNONYMOUS_CODING	L/L	ctG/ctC	8453	3	55605
V	6171760	C	G	SNP	Hom	51.9	3		W06H8.8	ttn-1	protein_coding	W06H8.8e.2	exon_V_6171490_6183706	27	SYNONYMOUS_CODING	L/L	ctG/ctC	8453	3	55605
V	6171760	C	G	SNP	Hom	51.9	3		W06H8.8	ttn-1	protein_coding	W06H8.8f	exon_V_6171490_6183706	27	SYNONYMOUS_CODING	L/L	ctG/ctC	8453	3	55560
V	6171760	C	G	SNP	Hom	51.9	3		W06H8.8	ttn-1	protein_coding	W06H8.8d	exon_V_6171490_6180836	28	SYNONYMOUS_CODING	L/L	ctG/ctC	8433	3	31737
V	6172858	T	C	SNP	Hom	47.98	3		W06H8.8	ttn-1	protein_coding	W06H8.8g	exon_V_6171490_6183706	27	SYNONYMOUS_CODING	Q/Q	caA/caG	8087	1	55689
V	6172858	T	C	SNP	Hom	47.98	3		W06H8.8	ttn-1	protein_coding	W06H8.8e.1	exon_V_6171490_6183706	27	SYNONYMOUS_CODING	Q/Q	caA/caG	8087	1	55605
V	6172858	T	C	SNP	Hom	47.98	3		W06H8.8	ttn-1	protein_coding	W06H8.8e.2	exon_V_6171490_6183706	27	SYNONYMOUS_CODING	Q/Q	caA/caG	8087	1	55605
V	6172858	T	C	SNP	Hom	47.98	3		W06H8.8	ttn-1	protein_coding	W06H8.8f	exon_V_6171490_6183706	27	SYNONYMOUS_CODING	Q/Q	caA/caG	8087	1	55560
V	6172858	T	C	SNP	Hom	47.98	3		W06H8.8	ttn-1	protein_coding	W06H8.8d	exon_V_6171490_6180836	28	SYNONYMOUS_CODING	Q/Q	caA/caG	8067	1	31737
V	6177160	A	C	SNP	Hom	35.63	2		W06H8.8	ttn-1	protein_coding	W06H8.8g	exon_V_6171490_6183706	27	SYNONYMOUS_CODING	V/V	gtT/gtG	6653	3	55689
V	6177160	A	C	SNP	Hom	35.63	2		W06H8.8	ttn-1	protein_coding	W06H8.8e.1	exon_V_6171490_6183706	27	SYNONYMOUS_CODING	V/V	gtT/gtG	6653	3	55605
V	6177160	A	C	SNP	Hom	35.63	2		W06H8.8	ttn-1	protein_coding	W06H8.8e.2	exon_V_6171490_6183706	27	SYNONYMOUS_CODING	V/V	gtT/gtG	6653	3	55605
V	6177160	A	C	SNP	Hom	35.63	2		W06H8.8	ttn-1	protein_coding	W06H8.8f	exon_V_6171490_6183706	27	SYNONYMOUS_CODING	V/V	gtT/gtG	6653	3	55560
V	6177160	A	C	SNP	Hom	35.63	2		W06H8.8	ttn-1	protein_coding	W06H8.8d	exon_V_6171490_6180836	28	SYNONYMOUS_CODING	V/V	gtT/gtG	6633	3	31737
V	6177161	A	T	SNP	Hom	35.63	2		W06H8.8	ttn-1	protein_coding	W06H8.8g	exon_V_6171490_6183706	27	NON_SYNONYMOUS_CODING	V/D	gTt/gAt	6653	0	55689
V	6177161	A	T	SNP	Hom	35.63	2		W06H8.8	ttn-1	protein_coding	W06H8.8e.1	exon_V_6171490_6183706	27	NON_SYNONYMOUS_CODING	V/D	gTt/gAt	6653	0	55605
V	6177161	A	T	SNP	Hom	35.63	2		W06H8.8	ttn-1	protein_coding	W06H8.8e.2	exon_V_6171490_6183706	27	NON_SYNONYMOUS_CODING	V/D	gTt/gAt	6653	0	55605
V	6177161	A	T	SNP	Hom	35.63	2		W06H8.8	ttn-1	protein_coding	W06H8.8f	exon_V_6171490_6183706	27	NON_SYNONYMOUS_CODING	V/D	gTt/gAt	6653	0	55560
V	6177161	A	T	SNP	Hom	35.63	2		W06H8.8	ttn-1	protein_coding	W06H8.8d	exon_V_6171490_6180836	28	NON_SYNONYMOUS_CODING	V/D	gTt/gAt	6633	0	31737
V	6177162	C	T	SNP	Hom	35.63	2		W06H8.8	ttn-1	protein_coding	W06H8.8g	exon_V_6171490_6183706	27	NON_SYNONYMOUS_CODING	V/I	Gtt/Att	6653	0	55689
V	6177162	C	T	SNP	Hom	35.63	2		W06H8.8	ttn-1	protein_coding	W06H8.8e.1	exon_V_6171490_6183706	27	NON_SYNONYMOUS_CODING	V/I	Gtt/Att	6653	0	55605
V	6177162	C	T	SNP	Hom	35.63	2		W06H8.8	ttn-1	protein_coding	W06H8.8e.2	exon_V_6171490_6183706	27	NON_SYNONYMOUS_CODING	V/I	Gtt/Att	6653	0	55605
V	6177162	C	T	SNP	Hom	35.63	2		W06H8.8	ttn-1	protein_coding	W06H8.8f	exon_V_6171490_6183706	27	NON_SYNONYMOUS_CODING	V/I	Gtt/Att	6653	0	55560
V	6177162	C	T	SNP	Hom	35.63	2		W06H8.8	ttn-1	protein_coding	W06H8.8d	exon_V_6171490_6180836	28	NON_SYNONYMOUS_CODING	V/I	Gtt/Att	6633	0	31737
V	6179532	T	A	SNP	Hom	99.98	5		W06H8.8	ttn-1	protein_coding	W06H8.8g	exon_V_6171490_6183706	27	NON_SYNONYMOUS_CODING	T/S	Act/Tct	5863	0	55689
V	6179532	T	A	SNP	Hom	99.98	5		W06H8.8	ttn-1	protein_coding	W06H8.8e.1	exon_V_6171490_6183706	27	NON_SYNONYMOUS_CODING	T/S	Act/Tct	5863	0	55605
V	6179532	T	A	SNP	Hom	99.98	5		W06H8.8	ttn-1	protein_coding	W06H8.8e.2	exon_V_6171490_6183706	27	NON_SYNONYMOUS_CODING	T/S	Act/Tct	5863	0	55605
V	6179532	T	A	SNP	Hom	99.98	5		W06H8.8	ttn-1	protein_coding	W06H8.8f	exon_V_6171490_6183706	27	NON_SYNONYMOUS_CODING	T/S	Act/Tct	5863	0	55560
V	6179532	T	A	SNP	Hom	99.98	5		W06H8.8	ttn-1	protein_coding	W06H8.8d	exon_V_6171490_6180836	28	NON_SYNONYMOUS_CODING	T/S	Act/Tct	5843	0	31737
V	6179534	G	C	SNP	Hom	82.95	4		W06H8.8	ttn-1	protein_coding	W06H8.8g	exon_V_6171490_6183706	27	NON_SYNONYMOUS_CODING	P/R	cCt/cGt	5862	0	55689
V	6179534	G	C	SNP	Hom	82.95	4		W06H8.8	ttn-1	protein_coding	W06H8.8e.1	exon_V_6171490_6183706	27	NON_SYNONYMOUS_CODING	P/R	cCt/cGt	5862	0	55605
V	6179534	G	C	SNP	Hom	82.95	4		W06H8.8	ttn-1	protein_coding	W06H8.8e.2	exon_V_6171490_6183706	27	NON_SYNONYMOUS_CODING	P/R	cCt/cGt	5862	0	55605
V	6179534	G	C	SNP	Hom	82.95	4		W06H8.8	ttn-1	protein_coding	W06H8.8f	exon_V_6171490_6183706	27	NON_SYNONYMOUS_CODING	P/R	cCt/cGt	5862	0	55560
V	6179534	G	C	SNP	Hom	82.95	4		W06H8.8	ttn-1	protein_coding	W06H8.8d	exon_V_6171490_6180836	28	NON_SYNONYMOUS_CODING	P/R	cCt/cGt	5842	0	31737
V	6179557	C	A	SNP	Hom	56.73	3		W06H8.8	ttn-1	protein_coding	W06H8.8g	exon_V_6171490_6183706	27	SYNONYMOUS_CODING	V/V	gtG/gtT	5854	3	55689
V	6179557	C	A	SNP	Hom	56.73	3		W06H8.8	ttn-1	protein_coding	W06H8.8e.1	exon_V_6171490_6183706	27	SYNONYMOUS_CODING	V/V	gtG/gtT	5854	3	55605
V	6179557	C	A	SNP	Hom	56.73	3		W06H8.8	ttn-1	protein_coding	W06H8.8e.2	exon_V_6171490_6183706	27	SYNONYMOUS_CODING	V/V	gtG/gtT	5854	3	55605
V	6179557	C	A	SNP	Hom	56.73	3		W06H8.8	ttn-1	protein_coding	W06H8.8f	exon_V_6171490_6183706	27	SYNONYMOUS_CODING	V/V	gtG/gtT	5854	3	55560
V	6179557	C	A	SNP	Hom	56.73	3		W06H8.8	ttn-1	protein_coding	W06H8.8d	exon_V_6171490_6180836	28	SYNONYMOUS_CODING	V/V	gtG/gtT	5834	3	31737
V	6183181	G	T	SNP	Hom	86.17	4		W06H8.8	ttn-1	protein_coding	W06H8.8d	exon_V_6180897_6183706	27	NON_SYNONYMOUS_CODING	D/E	gaC/gaA	4646	1	31737
V	6183181	G	T	SNP	Hom	86.17	4		W06H8.8	ttn-1	protein_coding	W06H8.8g	exon_V_6171490_6183706	27	NON_SYNONYMOUS_CODING	D/E	gaC/gaA	4646	1	55689
V	6183181	G	T	SNP	Hom	86.17	4		W06H8.8	ttn-1	protein_coding	W06H8.8e.1	exon_V_6171490_6183706	27	NON_SYNONYMOUS_CODING	D/E	gaC/gaA	4646	1	55605
V	6183181	G	T	SNP	Hom	86.17	4		W06H8.8	ttn-1	protein_coding	W06H8.8e.2	exon_V_6171490_6183706	27	NON_SYNONYMOUS_CODING	D/E	gaC/gaA	4646	1	55605
V	6183181	G	T	SNP	Hom	86.17	4		W06H8.8	ttn-1	protein_coding	W06H8.8f	exon_V_6171490_6183706	27	NON_SYNONYMOUS_CODING	D/E	gaC/gaA	4646	1	55560
V	6367865	C	T	SNP	Hom	171.76	5		F13H6.4	F13H6.4	protein_coding	F13H6.4	exon_V_6367637_6367881	5	NON_SYNONYMOUS_CODING	D/N	Gat/Aat	30	0	1218
V	6446790	C	T	SNP	Hom	93.54	4		T05H4.3	T05H4.3	protein_coding	T05H4.3	exon_V_6446707_6446892	14	NON_SYNONYMOUS_CODING	P/L	cCa/cTa	972	0	3459
V	6488707	C	T	SNP	Hom	127.61	4		W01A11.4	lec-10	protein_coding	W01A11.4	exon_V_6488625_6488906	2	NON_SYNONYMOUS_CODING	G/E	gGa/gAa	74	0	579
V	6792487	C	T	SNP	Hom	93.66	3		ZC404.9	gck-2	protein_coding	ZC404.9			SPLICE_SITE_ACCEPTOR
V	6824090	C	T	SNP	Hom	251.12	7		T15B7.7	T15B7.7	protein_coding	T15B7.7	exon_V_6824013_6824218	1	SYNONYMOUS_CODING	N/N	aaC/aaT	26	1	1374
V	6889636	C	G	SNP	Hom	171.42	6		K11C4.3	unc-70	protein_coding	K11C4.3b	exon_V_6889581_6889664	10	SYNONYMOUS_CODING	A/A	gcC/gcG	2148	3	6909
V	6889637	G	C	SNP	Hom	171.42	6		K11C4.3	unc-70	protein_coding	K11C4.3b	exon_V_6889581_6889664	10	NON_SYNONYMOUS_CODING	A/P	Gca/Cca	2149	0	6909
V	6956711	T	C	SNP	Hom	130.09	5		T07H8.4	mec-1	protein_coding	T07H8.4d.2	exon_V_6956620_6956760	2	NON_SYNONYMOUS_CODING	L/P	cTa/cCa	31	0	5988
V	6956711	T	C	SNP	Hom	130.09	5		T07H8.4	mec-1	protein_coding	T07H8.4h.2	exon_V_6956620_6956760	2	NON_SYNONYMOUS_CODING	L/P	cTa/cCa	31	0	6021
V	6956711	T	C	SNP	Hom	130.09	5		T07H8.4	mec-1	protein_coding	T07H8.4j	exon_V_6956620_6956760	2	NON_SYNONYMOUS_CODING	L/P	cTa/cCa	31	0	768
V	6956711	T	C	SNP	Hom	130.09	5		T07H8.4	mec-1	protein_coding	T07H8.4i	exon_V_6956620_6956760	2	NON_SYNONYMOUS_CODING	L/P	cTa/cCa	31	0	2865
V	6956711	T	C	SNP	Hom	130.09	5		T07H8.4	mec-1	protein_coding	T07H8.4b	exon_V_6956620_6956760	2	NON_SYNONYMOUS_CODING	L/P	cTa/cCa	31	0	5058
V	6956711	T	C	SNP	Hom	130.09	5		T07H8.4	mec-1	protein_coding	T07H8.4a	exon_V_6956620_6956760	2	NON_SYNONYMOUS_CODING	L/P	cTa/cCa	31	0	6024
V	6956711	T	C	SNP	Hom	130.09	5		T07H8.4	mec-1	protein_coding	T07H8.4c	exon_V_6956620_6956760	2	NON_SYNONYMOUS_CODING	L/P	cTa/cCa	31	0	3504
V	6956711	T	C	SNP	Hom	130.09	5		T07H8.4	mec-1	protein_coding	T07H8.4d.1	exon_V_6956619_6956760	2	NON_SYNONYMOUS_CODING	L/P	cTa/cCa	31	0	5988
V	6956711	T	C	SNP	Hom	130.09	5		T07H8.4	mec-1	protein_coding	T07H8.4h.1	exon_V_6956619_6956760	2	NON_SYNONYMOUS_CODING	L/P	cTa/cCa	31	0	6021
V	6956743	C	G	SNP	Hom	91.01	3		T07H8.4	mec-1	protein_coding	T07H8.4d.2	exon_V_6956620_6956760	2	NON_SYNONYMOUS_CODING	R/G	Cgc/Ggc	42	0	5988
V	6956743	C	G	SNP	Hom	91.01	3		T07H8.4	mec-1	protein_coding	T07H8.4h.2	exon_V_6956620_6956760	2	NON_SYNONYMOUS_CODING	R/G	Cgc/Ggc	42	0	6021
V	6956743	C	G	SNP	Hom	91.01	3		T07H8.4	mec-1	protein_coding	T07H8.4j	exon_V_6956620_6956760	2	NON_SYNONYMOUS_CODING	R/G	Cgc/Ggc	42	0	768
V	6956743	C	G	SNP	Hom	91.01	3		T07H8.4	mec-1	protein_coding	T07H8.4i	exon_V_6956620_6956760	2	NON_SYNONYMOUS_CODING	R/G	Cgc/Ggc	42	0	2865
V	6956743	C	G	SNP	Hom	91.01	3		T07H8.4	mec-1	protein_coding	T07H8.4b	exon_V_6956620_6956760	2	NON_SYNONYMOUS_CODING	R/G	Cgc/Ggc	42	0	5058
V	6956743	C	G	SNP	Hom	91.01	3		T07H8.4	mec-1	protein_coding	T07H8.4a	exon_V_6956620_6956760	2	NON_SYNONYMOUS_CODING	R/G	Cgc/Ggc	42	0	6024
V	6956743	C	G	SNP	Hom	91.01	3		T07H8.4	mec-1	protein_coding	T07H8.4c	exon_V_6956620_6956760	2	NON_SYNONYMOUS_CODING	R/G	Cgc/Ggc	42	0	3504
V	6956743	C	G	SNP	Hom	91.01	3		T07H8.4	mec-1	protein_coding	T07H8.4d.1	exon_V_6956619_6956760	2	NON_SYNONYMOUS_CODING	R/G	Cgc/Ggc	42	0	5988
V	6956743	C	G	SNP	Hom	91.01	3		T07H8.4	mec-1	protein_coding	T07H8.4h.1	exon_V_6956619_6956760	2	NON_SYNONYMOUS_CODING	R/G	Cgc/Ggc	42	0	6021
V	6956744	G	C	SNP	Hom	90.23	3		T07H8.4	mec-1	protein_coding	T07H8.4d.2	exon_V_6956620_6956760	2	NON_SYNONYMOUS_CODING	R/P	cGc/cCc	42	0	5988
V	6956744	G	C	SNP	Hom	90.23	3		T07H8.4	mec-1	protein_coding	T07H8.4h.2	exon_V_6956620_6956760	2	NON_SYNONYMOUS_CODING	R/P	cGc/cCc	42	0	6021
V	6956744	G	C	SNP	Hom	90.23	3		T07H8.4	mec-1	protein_coding	T07H8.4j	exon_V_6956620_6956760	2	NON_SYNONYMOUS_CODING	R/P	cGc/cCc	42	0	768
V	6956744	G	C	SNP	Hom	90.23	3		T07H8.4	mec-1	protein_coding	T07H8.4i	exon_V_6956620_6956760	2	NON_SYNONYMOUS_CODING	R/P	cGc/cCc	42	0	2865
V	6956744	G	C	SNP	Hom	90.23	3		T07H8.4	mec-1	protein_coding	T07H8.4b	exon_V_6956620_6956760	2	NON_SYNONYMOUS_CODING	R/P	cGc/cCc	42	0	5058
V	6956744	G	C	SNP	Hom	90.23	3		T07H8.4	mec-1	protein_coding	T07H8.4a	exon_V_6956620_6956760	2	NON_SYNONYMOUS_CODING	R/P	cGc/cCc	42	0	6024
V	6956744	G	C	SNP	Hom	90.23	3		T07H8.4	mec-1	protein_coding	T07H8.4c	exon_V_6956620_6956760	2	NON_SYNONYMOUS_CODING	R/P	cGc/cCc	42	0	3504
V	6956744	G	C	SNP	Hom	90.23	3		T07H8.4	mec-1	protein_coding	T07H8.4d.1	exon_V_6956619_6956760	2	NON_SYNONYMOUS_CODING	R/P	cGc/cCc	42	0	5988
V	6956744	G	C	SNP	Hom	90.23	3		T07H8.4	mec-1	protein_coding	T07H8.4h.1	exon_V_6956619_6956760	2	NON_SYNONYMOUS_CODING	R/P	cGc/cCc	42	0	6021
V	6966320	C	T	SNP	Hom	88.57	3		T07H8.4	mec-1	protein_coding	T07H8.4h.1	exon_V_6966046_6966404	31	NON_SYNONYMOUS_CODING	H/Y	Cat/Tat	2003	0	6021
V	6966320	C	T	SNP	Hom	88.57	3		T07H8.4	mec-1	protein_coding	T07H8.4d.1	exon_V_6966046_6966334	31	NON_SYNONYMOUS_CODING	H/Y	Cat/Tat	1992	0	5988
V	6966320	C	T	SNP	Hom	88.57	3		T07H8.4	mec-1	protein_coding	T07H8.4d.2	exon_V_6966046_6966334	31	NON_SYNONYMOUS_CODING	H/Y	Cat/Tat	1992	0	5988
V	6966320	C	T	SNP	Hom	88.57	3		T07H8.4	mec-1	protein_coding	T07H8.4h.2	exon_V_6966046_6966334	31	NON_SYNONYMOUS_CODING	H/Y	Cat/Tat	2003	0	6021
V	6966320	C	T	SNP	Hom	88.57	3		T07H8.4	mec-1	protein_coding	T07H8.4e	exon_V_6966046_6966334	28	NON_SYNONYMOUS_CODING	H/Y	Cat/Tat	1951	0	5865
V	6966320	C	T	SNP	Hom	88.57	3		T07H8.4	mec-1	protein_coding	T07H8.4f.3	exon_V_6966046_6966334	31	NON_SYNONYMOUS_CODING	H/Y	Cat/Tat	1815	0	5457
V	6966320	C	T	SNP	Hom	88.57	3		T07H8.4	mec-1	protein_coding	T07H8.4f.2	exon_V_6966046_6966334	30	NON_SYNONYMOUS_CODING	H/Y	Cat/Tat	1815	0	5457
V	6966320	C	T	SNP	Hom	88.57	3		T07H8.4	mec-1	protein_coding	T07H8.4f.1	exon_V_6966046_6966334	29	NON_SYNONYMOUS_CODING	H/Y	Cat/Tat	1815	0	5457
V	6966320	C	T	SNP	Hom	88.57	3		T07H8.4	mec-1	protein_coding	T07H8.4g	exon_V_6966046_6966334	22	NON_SYNONYMOUS_CODING	H/Y	Cat/Tat	1601	0	4815
V	6966320	C	T	SNP	Hom	88.57	3		T07H8.4	mec-1	protein_coding	T07H8.4a	exon_V_6966046_6966334	31	NON_SYNONYMOUS_CODING	H/Y	Cat/Tat	2004	0	6024
V	7303775	C	T	SNP	Hom	46.65	3		F07G11.7	F07G11.7	protein_coding	F07G11.7	exon_V_7303774_7304019	2	NON_SYNONYMOUS_CODING	R/K	aGa/aAa	45	0	672
V	7403427	A	G	SNP	Hom	52.22	2		R13D7.3	srj-13	protein_coding	R13D7.3	exon_V_7403413_7403514	5	SYNONYMOUS_CODING	E/E	gaA/gaG	195	1	1008
V	7546600	G	A	SNP	Hom	51	2		C54F6.14	ftn-1	protein_coding	C54F6.14	exon_V_7546448_7546627	4	NON_SYNONYMOUS_CODING	H/Y	Cac/Tac	147	0	513
V	7580182	C	T	SNP	Hom	259.03	7		F19F10.10	F19F10.10	protein_coding	F19F10.10	exon_V_7579971_7580387	2	NON_SYNONYMOUS_CODING	E/K	Gag/Aag	78	0	2676
V	7580628	C	T	SNP	Hom	218.77	7		F19F10.12	F19F10.12	protein_coding	F19F10.12	exon_V_7580618_7580748	10	SYNONYMOUS_CODING	L/L	ctC/ctT	420	3	1941
V	8414813	C	T	SNP	Hom	214.7	7		F52E1.1	pos-1	protein_coding	F52E1.1	exon_V_8414525_8415235	2	NON_SYNONYMOUS_CODING	R/C	Cgt/Tgt	230	0	795
V	8433265	C	T	SNP	Hom	52.22	2		F52E1.13	F52E1.13	protein_coding	F52E1.13a	exon_V_8433024_8433394	5	NON_SYNONYMOUS_CODING	E/K	Gaa/Aaa	276	0	2523
V	8433265	C	T	SNP	Hom	52.22	2		F52E1.13	F52E1.13	protein_coding	F52E1.13d	exon_V_8433024_8433394	5	NON_SYNONYMOUS_CODING	E/K	Gaa/Aaa	276	0	2181
V	8433265	C	T	SNP	Hom	52.22	2		F52E1.13	F52E1.13	protein_coding	F52E1.13c	exon_V_8433024_8433394	5	NON_SYNONYMOUS_CODING	E/K	Gaa/Aaa	266	0	2493
V	9162497	T	G	SNP	Hom	115.18	4		B0222.7	col-145	protein_coding	B0222.7	exon_V_9162028_9162801	2	NON_SYNONYMOUS_CODING	Q/P	cAa/cCa	139	0	885
V	9376382	G	T	SNP	Hom	133.21	4		E02C12.10	E02C12.10	protein_coding	E02C12.10	exon_V_9376353_9376494	6	NON_SYNONYMOUS_CODING	Q/K	Caa/Aaa	455	0	1998
V	9561040	C	T	SNP	Hom	213.97	7		F25B3.3	rgef-1	protein_coding	F25B3.3	exon_V_9560970_9561145	3	NON_SYNONYMOUS_CODING	V/I	Gtt/Att	102	0	1965
V	9608603	C	T	SNP	Hom	93.54	4		K09G1.4	dop-2	protein_coding	K09G1.4b	exon_V_9608538_9608726	1	SYNONYMOUS_CODING	P/P	ccC/ccT	16	3	2523
V	9608603	C	T	SNP	Hom	93.54	4		K09G1.4	dop-2	protein_coding	K09G1.4a	exon_V_9608538_9608726	1	SYNONYMOUS_CODING	P/P	ccC/ccT	16	3	2118
V	9806548	C	T	SNP	Hom	93.07	3		C50C10.1	sru-37	protein_coding	C50C10.1	exon_V_9806276_9806576	4	NON_SYNONYMOUS_CODING	P/L	cCa/cTa	325	0	1002
V	9928618	C	T	SNP	Hom	48.79	2		T07C12.12	T07C12.12	protein_coding	T07C12.12	exon_V_9928597_9928695	8	SYNONYMOUS_CODING	Q/Q	caG/caA	581	1	1848
V	10890882	C	T	SNP	Hom	206.55	7		F32D8.12	F32D8.12	protein_coding	F32D8.12b.3	exon_V_10890832_10891011	1	SYNONYMOUS_CODING	R/R	cgG/cgA	31	3	1383
V	10890882	C	T	SNP	Hom	206.55	7		F32D8.12	F32D8.12	protein_coding	F32D8.12b.2	exon_V_10890832_10891011	1	SYNONYMOUS_CODING	R/R	cgG/cgA	31	3	1383
V	10890882	C	T	SNP	Hom	206.55	7		F32D8.12	F32D8.12	protein_coding	F32D8.12b.1	exon_V_10890832_10891011	1	SYNONYMOUS_CODING	R/R	cgG/cgA	31	3	1383
V	10890882	C	T	SNP	Hom	206.55	7		F32D8.12	F32D8.12	protein_coding	F32D8.12a	exon_V_10890832_10890977	1	SYNONYMOUS_CODING	R/R	cgG/cgA	31	3	1425
V	10890882	C	T	SNP	Hom	206.55	7		F32D8.12	F32D8.12	protein_coding	F32D8.12b.4	exon_V_10890832_10890977	1	SYNONYMOUS_CODING	R/R	cgG/cgA	31	3	1383
V	11961198	T	C	SNP	Hom	87.78	3		F58H1.5	F58H1.5	protein_coding	F58H1.5.2	exon_V_11961141_11961511	3	SYNONYMOUS_CODING	T/T	acT/acC	110	3	972
V	11961198	T	C	SNP	Hom	87.78	3		F58H1.5	F58H1.5	protein_coding	F58H1.5.1	exon_V_11961141_11961511	3	SYNONYMOUS_CODING	T/T	acT/acC	110	3	972
V	12228203	C	T	SNP	Hom	38.66	2		K12F2.1	myo-3	protein_coding	K12F2.1	exon_V_12227241_12231600	6	NON_SYNONYMOUS_CODING	V/I	Gtc/Atc	1578	0	5910
V	12364292	C	T	SNP	Hom	48.57	2		F23H12.6	gcy-13	protein_coding	F23H12.6	exon_V_12364191_12364295	15	NON_SYNONYMOUS_CODING	E/K	Gaa/Aaa	896	0	3108
V	12706805	C	T	SNP	Hom	134.21	4		R11D1.1	R11D1.1	protein_coding	R11D1.1a	exon_V_12706435_12707130	7	NON_SYNONYMOUS_CODING	P/L	cCa/cTa	405	0	1866
V	12706805	C	T	SNP	Hom	134.21	4		R11D1.1	R11D1.1	protein_coding	R11D1.1b	exon_V_12706435_12707130	7	NON_SYNONYMOUS_CODING	P/L	cCa/cTa	406	0	1869
V	12753139	C	T	SNP	Hom	131.98	4		F18E2.5	gpa-13	protein_coding	F18E2.5	exon_V_12753001_12753154	7	NON_SYNONYMOUS_CODING	A/T	Gct/Act	247	0	1047
V	13590151	C	T	SNP	Hom	90.85	3		F53F4.18	F53F4.18	protein_coding	F53F4.18	exon_V_13590143_13590168	1	SYNONYMOUS_CODING	S/S	agC/agT	3	1	300
V	13931070	A	T	SNP	Hom	248.69	7		C06B3.14	srxa-13	protein_coding	C06B3.14	exon_V_13931044_13931238	8	NON_SYNONYMOUS_CODING	L/F	ttA/ttT	255	1	933
V	14840278	C	T	SNP	Hom	218.46	7		W06A7.3	ret-1	protein_coding	W06A7.3c	exon_V_14838755_14846581	2	NON_SYNONYMOUS_CODING	S/N	aGc/aAc	2134	0	9900
V	14840278	C	T	SNP	Hom	218.46	7		W06A7.3	ret-1	protein_coding	W06A7.3f	exon_V_14838755_14846581	2	NON_SYNONYMOUS_CODING	S/N	aGc/aAc	2134	0	9912
V	14938751	*	+C	INS	Hom	329.3	10		C30G7.2	C30G7.2	protein_coding	C30G7.2	exon_V_14938697_14939352	3	FRAME_SHIFT: C30G7.2					570
V	16733920	A	C	SNP	Hom	171.78	7		T25E12.10	clec-38	protein_coding	T25E12.10	exon_V_16733879_16734258	6	NON_SYNONYMOUS_CODING	F/V	Ttt/Gtt	370	0	1149
V	19016788	G	A	SNP	Hom	88.4	4		Y39B6A.30	Y39B6A.30	protein_coding	Y39B6A.30	exon_V_19015232_19017689	3	NON_SYNONYMOUS_CODING	D/N	Gat/Aat	556	0	4227
V	19017339	A	G	SNP	Hom	129.13	4		Y39B6A.30	Y39B6A.30	protein_coding	Y39B6A.30	exon_V_19015232_19017689	3	SYNONYMOUS_CODING	K/K	aaA/aaG	739	1	4227
V	19174793	C	T	SNP	Hom	53.22	2		Y39B6A.48	hot-2	protein_coding	Y39B6A.48a	exon_V_19174777_19175149	1	NON_SYNONYMOUS_CODING	T/I	aCt/aTt	6	0	864
V	19828957	T	C	SNP	Hom	171.8	5		Y116F11B.3	pcp-4	protein_coding	Y116F11B.3.2	exon_V_19828783_19829263	2	SYNONYMOUS_CODING	Q/Q	caA/caG	228	1	3129
V	19828957	T	C	SNP	Hom	171.8	5		Y116F11B.3	pcp-4	protein_coding	Y116F11B.3.1	exon_V_19828783_19829263	2	SYNONYMOUS_CODING	Q/Q	caA/caG	228	1	3129
V	20308063	C	T	SNP	Hom	214.71	7		ZC15.1	ZC15.1	protein_coding	ZC15.1	exon_V_20307489_20308216	4	NON_SYNONYMOUS_CODING	A/V	gCc/gTc	618	0	2628
X	5691	*	#NAME?	INS	Hom	210.34	8		CE7X_3.1	CE7X_3.1	protein_coding	CE7X_3.1	exon_X_5650_5739	2	FRAME_SHIFT: CE7X_3.1					909
X	5704	*	#NAME?	INS	Hom	217.49	6		CE7X_3.1	CE7X_3.1	protein_coding	CE7X_3.1	exon_X_5650_5739	2	FRAME_SHIFT: CE7X_3.1					909
X	425546	C	G	SNP	Hom	124.25	4		ZK1193.4	ZK1193.4	protein_coding	ZK1193.4	exon_X_425530_425632	1	SYNONYMOUS_CODING	G/G	ggG/ggC	27	3	1068
X	1017349	T	A	SNP	Hom	91.01	3		F55A4.2	F55A4.2	protein_coding	F55A4.2	exon_X_1017135_1017564	1	NON_SYNONYMOUS_CODING	N/I	aAc/aTc	51	0	1107
X	1615125	*	-C	DEL	Hom	153.1	5		H11E01.3	H11E01.3	protein_coding	H11E01.3	exon_X_1613913_1617169	10	FRAME_SHIFT: H11E01.3					4395
X	1615135	*	-C	DEL	Hom	153.11	5		H11E01.3	H11E01.3	protein_coding	H11E01.3	exon_X_1613913_1617169	10	FRAME_SHIFT: H11E01.3					4395
X	2514205	A	G	SNP	Hom	51.22	2		K02E10.8	syg-1	protein_coding	K02E10.8a	exon_X_2514154_2514259	3	NON_SYNONYMOUS_CODING	S/P	Tcc/Ccc	109	0	2112
X	2514205	A	G	SNP	Hom	51.22	2		K02E10.8	syg-1	protein_coding	K02E10.8b	exon_X_2514154_2514259	3	NON_SYNONYMOUS_CODING	S/P	Tcc/Ccc	109	0	2193
X	2856112	C	T	SNP	Hom	214.97	7		F53B3.1	tra-4	protein_coding	F53B3.1	exon_X_2856067_2856266	4	NON_SYNONYMOUS_CODING	E/K	Gag/Aag	96	0	1632
X	3231940	C	T	SNP	Hom	281.67	8		F28B4.3	F28B4.3	protein_coding	F28B4.3.1	exon_X_3230179_3232987	11	NON_SYNONYMOUS_CODING	D/N	Gat/Aat	948	0	6690
X	3231940	C	T	SNP	Hom	281.67	8		F28B4.3	F28B4.3	protein_coding	F28B4.3.2	exon_X_3230179_3232987	11	NON_SYNONYMOUS_CODING	D/N	Gat/Aat	948	0	6690
X	3237692	A	G	SNP	Hom	130.55	4		F40F4.6	F40F4.6	protein_coding	F40F4.6	exon_X_3237516_3237702	16	NON_SYNONYMOUS_CODING	F/S	tTt/tCt	1728	0	6645
X	3408397	T	C	SNP	Hom	164.97	5		C04F6.1	vit-5	protein_coding	C04F6.1	exon_X_3408282_3408591	6	SYNONYMOUS_CODING	I/I	atT/atC	1556	2	4812
X	4025107	A	G	SNP	Hom	240.75	7		R02E12.8	acr-10	protein_coding	R02E12.8	exon_X_4024961_4025282	7	SYNONYMOUS_CODING	K/K	aaA/aaG	374	1	1533
X	4445128	C	T	SNP	Hom	219.05	6		F25F6.1	mltn-13	protein_coding	F25F6.1	exon_X_4445109_4445198	4	SYNONYMOUS_CODING	K/K	aaG/aaA	258	1	2340
X	4662891	G	A	SNP	Hom	35	4		F16H11.2	F16H11.2	protein_coding	F16H11.2	exon_X_4662768_4662941	1	NON_SYNONYMOUS_CODING	E/K	Gag/Aag	42	0	174
X	5438703	C	T	SNP	Hom	121.28	4		C41A3.1	C41A3.1	protein_coding	C41A3.1	exon_X_5429702_5440334	26	NON_SYNONYMOUS_CODING	P/S	Cct/Tct	6971	0	23490
X	5529678	C	T	SNP	Hom	94.19	3		C54G7.3	lgx-1	protein_coding	C54G7.3a	exon_X_5529403_5529710	18	NON_SYNONYMOUS_CODING	G/D	gGt/gAt	959	0	5655
X	5529678	C	T	SNP	Hom	94.19	3		C54G7.3	lgx-1	protein_coding	C54G7.3b.2	exon_X_5529403_5529710	18	NON_SYNONYMOUS_CODING	G/D	gGt/gAt	959	0	3696
X	5529678	C	T	SNP	Hom	94.19	3		C54G7.3	lgx-1	protein_coding	C54G7.3b.1	exon_X_5529403_5529710	18	NON_SYNONYMOUS_CODING	G/D	gGt/gAt	959	0	3696
X	6374844	*	+C	INS	Hom	273.01	7		C03B1.1	C03B1.1	protein_coding	C03B1.1	exon_X_6374775_6374962	2	FRAME_SHIFT: C03B1.1					894
X	6792037	G	C	SNP	Hom	124.94	4		H22K11.1	asp-3	protein_coding	H22K11.1	exon_X_6791777_6792676	4	NON_SYNONYMOUS_CODING	E/D	gaG/gaC	234	1	1197
X	7145402	C	T	SNP	Hom	53.53	3		C54D1.5	lam-2	protein_coding	C54D1.5.1	exon_X_7145257_7146582	10	SYNONYMOUS_CODING	Q/Q	caG/caA	1497	1	4902
X	7145402	C	T	SNP	Hom	53.53	3		C54D1.5	lam-2	protein_coding	C54D1.5.2	exon_X_7145257_7146582	10	SYNONYMOUS_CODING	Q/Q	caG/caA	1497	1	4902
X	7566558	T	C	SNP	Hom	96.2	4		F08C6.3	vps-52	protein_coding	F08C6.3.1	exon_X_7566371_7566598	6	NON_SYNONYMOUS_CODING	V/A	gTt/gCt	342	0	2004
X	7566558	T	C	SNP	Hom	96.2	4		F08C6.3	vps-52	protein_coding	F08C6.3.2	exon_X_7566371_7566598	6	NON_SYNONYMOUS_CODING	V/A	gTt/gCt	342	0	2004
X	7588890	T	C	SNP	Hom	131.84	4		F08C6.1	adt-2	protein_coding	F08C6.1a.1	exon_X_7588857_7589048	5	NON_SYNONYMOUS_CODING	S/P	Tca/Cca	75	0	3063
X	7588890	T	C	SNP	Hom	131.84	4		F08C6.1	adt-2	protein_coding	F08C6.1c	exon_X_7588857_7589048	4	NON_SYNONYMOUS_CODING	S/P	Tca/Cca	75	0	2928
X	7588890	T	C	SNP	Hom	131.84	4		F08C6.1	adt-2	protein_coding	F08C6.1a.2	exon_X_7588857_7589048	4	NON_SYNONYMOUS_CODING	S/P	Tca/Cca	75	0	3063
X	7729218	C	T	SNP	Hom	173.29	5		K09F5.2	vit-1	protein_coding	K09F5.2	exon_X_7729105_7732290	3	SYNONYMOUS_CODING	L/L	ctC/ctT	424	3	4851
X	8033828	G	C	SNP	Hom	125.41	4		C18A11.6	C18A11.6	protein_coding	C18A11.6	exon_X_8033702_8033855	2	NON_SYNONYMOUS_CODING	A/G	gCc/gGc	52	0	567
X	9861515	G	T	SNP	Hom	49.09	2		R07B1.3	scav-5	protein_coding	R07B1.3	exon_X_9861372_9861677	12	NON_SYNONYMOUS_CODING	S/I	aGt/aTt	512	0	1611
X	11107397	C	T	SNP	Hom	133.21	5		R08B4.4	R08B4.4	protein_coding	R08B4.4	exon_X_11107310_11107466	1	NON_SYNONYMOUS_CODING	P/S	Ccc/Tcc	4	0	528
X	11624638	T	C	SNP	Hom	94.66	3		Y71H9A.1	twk-44	protein_coding	Y71H9A.1	exon_X_11624630_11624702	15	NON_SYNONYMOUS_CODING	D/G	gAt/gGt	600	0	2679
X	12461563	T	C	SNP	Hom	255.17	7		T18D3.2	odr-7	protein_coding	T18D3.2	exon_X_12461238_12461571	1	SYNONYMOUS_CODING	V/V	gtA/gtG	3	3	1374
X	13404247	*	#NAME?	INS	Hom	210.34	6		F02C12.1	F02C12.1	protein_coding	F02C12.1	exon_X_13404184_13404249	8	FRAME_SHIFT: F02C12.1					2451
X	13480358	T	A	SNP	Hom	168.95	6		F15A2.4	srd-50	protein_coding	F15A2.4	exon_X_13480231_13480498	2	NON_SYNONYMOUS_CODING	N/I	aAc/aTc	117	0	1014
X	14613813	C	A	SNP	Hom	55.76	3		F54E4.1	rbc-1	protein_coding	F54E4.1	exon_X_14613363_14613845	7	SYNONYMOUS_CODING	R/R	Cga/Aga	608	1	9036
X	14766666	*	#NAME?	DEL	Hom	144.29	5		Y16B4A.2	Y16B4A.2	protein_coding	Y16B4A.2	exon_X_14766327_14766971	18	FRAME_SHIFT: Y16B4A.2					6504
X	14767054	C	G	SNP	Hom	177.73	6		Y16B4A.2	Y16B4A.2	protein_coding	Y16B4A.2	exon_X_14767019_14767096	17	NON_SYNONYMOUS_CODING	E/Q	Gaa/Caa	950	0	6504
X	15123060	C	T	SNP	Hom	177.79	6		R07D5.1	unc-7	protein_coding	R07D5.1c	exon_X_15123015_15123293	8	STOP_GAINED	W/*	tgG/tgA	245	0	1209
X	15123060	C	T	SNP	Hom	177.79	6		R07D5.1	unc-7	protein_coding	R07D5.1b	exon_X_15123015_15123293	6	STOP_GAINED	W/*	tgG/tgA	297	0	1365
X	15123060	C	T	SNP	Hom	177.79	6		R07D5.1	unc-7	protein_coding	R07D5.1a	exon_X_15123015_15123293	8	STOP_GAINED	W/*	tgG/tgA	365	0	1569
X	15226807	G	T	SNP	Hom	32.66	2		H03A11.2	H03A11.2	protein_coding	H03A11.2	exon_X_15226586_15229349	6	NON_SYNONYMOUS_CODING	P/H	cCt/cAt	1048	0	3657
X	15226869	C	T	SNP	Hom	92.43	4		H03A11.2	H03A11.2	protein_coding	H03A11.2	exon_X_15226586_15229349	6	SYNONYMOUS_CODING	K/K	aaG/aaA	1027	1	3657
X	15836937	T	C	SNP	Hom	216.39	6		F59F4.1	F59F4.1	protein_coding	F59F4.1	exon_X_15836795_15836978	4	NON_SYNONYMOUS_CODING	T/A	Aca/Gca	137	0	2004
X	17047312	C	T	SNP	Hom	117.72	5		C30G4.3	gcy-11	protein_coding	C30G4.3	exon_X_17047293_17047473	19	NON_SYNONYMOUS_CODING	E/K	Gag/Aag	922	0	3618
X	17047319	T	C	SNP	Hom	115.18	4		C30G4.3	gcy-11	protein_coding	C30G4.3	exon_X_17047293_17047473	19	SYNONYMOUS_CODING	E/E	gaA/gaG	919	1	3618
X	17047333	G	T	SNP	Hom	115.18	4		C30G4.3	gcy-11	protein_coding	C30G4.3	exon_X_17047293_17047473	19	NON_SYNONYMOUS_CODING	Q/K	Cag/Aag	915	0	3618
X	17412016	G	T	SNP	Hom	131.31	4		F11C7.4	crb-1	protein_coding	F11C7.4	exon_X_17411908_17412050	5	STOP_GAINED	C/*	tgC/tgA	206	1	5169

## Sheet: HA2485
# Chromo	Position	Reference	Change	Change_type	Homozygous	Quality	Coverage	Warnings	Gene_ID	Gene_name	Bio_type	Trancript_ID	Exon_ID	Exon_Rank	Effect	old_AA/new_AA	Old_codon/New_codon	Codon_Num(CDS)	Codon_Degeneracy	CDS_size	Codons_around	AAs_around	Custom_interval_ID
I	361325	C	A	SNP	Hom	242.07	7		R119.1	R119.1	protein_coding	R119.1	exon_I_361252_361587	4	NON_SYNONYMOUS_CODING	K/N	aaG/aaT	329	1	2193
I	1008194	A	T	SNP	Hom	321.68	9		C54G6.2	C54G6.2	protein_coding	C54G6.2	exon_I_1008083_1008465	7	STOP_GAINED	K/*	Aaa/Taa	423	0	2103
I	1142104	C	A	SNP	Hom	136.75	5		Y48G8AL.10	Y48G8AL.10	protein_coding	Y48G8AL.10	exon_I_1142033_1142301	9	NON_SYNONYMOUS_CODING	G/C	Ggt/Tgt	954	0	2931
I	2379644	C	T	SNP	Hom	300.85	9		Y39G10AR.17	sydn-1	protein_coding	Y39G10AR.17	exon_I_2379561_2379707	2	NON_SYNONYMOUS_CODING	M/I	atG/atA	301	0	1737
I	2777374	C	G	SNP	Hom	237.81	7		Y71F9B.13	Y71F9B.13	protein_coding	Y71F9B.13a	exon_I_2777150_2777451	2	SYNONYMOUS_CODING	A/A	gcG/gcC	70	3	663
I	2777374	C	G	SNP	Hom	237.81	7		Y71F9B.13	Y71F9B.13	protein_coding	Y71F9B.13b	exon_I_2777150_2777451	2	SYNONYMOUS_CODING	A/A	gcG/gcC	42	3	579
I	4764656	G	T	SNP	Hom	94.66	3		M04F3.3	M04F3.3	protein_coding	M04F3.3	exon_I_4764536_4764706	3	SYNONYMOUS_CODING	I/I	atC/atA	79	2	1320
I	4764670	T	A	SNP	Hom	171.11	6		M04F3.3	M04F3.3	protein_coding	M04F3.3	exon_I_4764536_4764706	3	NON_SYNONYMOUS_CODING	I/F	Att/Ttt	75	0	1320
I	4764671	C	T	SNP	Hom	171.11	6		M04F3.3	M04F3.3	protein_coding	M04F3.3	exon_I_4764536_4764706	3	SYNONYMOUS_CODING	K/K	aaG/aaA	74	1	1320
I	5042625	*	#NAME?	DEL	Hom	600.93	14		C46H11.7	C46H11.7	protein_coding	C46H11.7	exon_I_5042381_5042812	4	CODON_DELETION	T/-	acc/-	113	0	723
I	6801829	*	#NAME?	INS	Hom	407.92	8		E02D9.1	E02D9.1	protein_coding	E02D9.1b.2			SPLICE_SITE_ACCEPTOR
I	7301404	C	G	SNP	Hom	138.97	5		F13G3.5	ttx-7	protein_coding	F13G3.5a	exon_I_7301006_7301424	6	NON_SYNONYMOUS_CODING	G/A	gGc/gCc	206	0	858
I	7301404	C	G	SNP	Hom	138.97	5		F13G3.5	ttx-7	protein_coding	F13G3.5b.1	exon_I_7301060_7301424	6	NON_SYNONYMOUS_CODING	G/A	gGc/gCc	203	0	849
I	9246866	C	G	SNP	Hom	251.57	7		F36H2.2	F36H2.2	protein_coding	F36H2.2	exon_I_9246749_9246939	8	NON_SYNONYMOUS_CODING	R/P	cGt/cCt	366	0	1326
I	9246867	G	C	SNP	Hom	250.9	7		F36H2.2	F36H2.2	protein_coding	F36H2.2	exon_I_9246749_9246939	8	NON_SYNONYMOUS_CODING	R/G	Cgt/Ggt	366	0	1326
I	9699161	T	C	SNP	Hom	247.34	8		C04F12.8	C04F12.8	protein_coding	C04F12.8	exon_I_9699118_9699212	2	NON_SYNONYMOUS_CODING	N/S	aAt/aGt	70	0	819
I	10113280	*	#NAME?	DEL	Hom	413.28	12		Y106G6D.3	Y106G6D.3	protein_coding	Y106G6D.3	exon_I_10113046_10113336	3	FRAME_SHIFT: Y106G6D.3					1668
I	10188887	T	C	SNP	Hom	164.13	5		C25A1.10	dao-5	protein_coding	C25A1.10b	exon_I_10187969_10189156	5	SYNONYMOUS_CODING	K/K	aaA/aaG	338	1	2091
I	10188887	T	C	SNP	Hom	164.13	5		C25A1.10	dao-5	protein_coding	C25A1.10a	exon_I_10187969_10190122	4	SYNONYMOUS_CODING	K/K	aaA/aaG	613	1	2916
I	10267460	G	A	SNP	Hom	35.63	4		ZC247.1	ZC247.1	protein_coding	ZC247.1	exon_I_10265192_10276352	8	SYNONYMOUS_CODING	S/S	tcC/tcT	3494	3	13170
I	10271191	A	G	SNP	Hom	35.63	7		ZC247.1	ZC247.1	protein_coding	ZC247.1	exon_I_10265192_10276352	8	SYNONYMOUS_CODING	L/L	Ttg/Ctg	2251	1	13170
I	10978887	A	G	SNP	Hom	361.71	11		Y52B11A.3	Y52B11A.3	protein_coding	Y52B11A.3a.1	exon_I_10978783_10978946	7	SYNONYMOUS_CODING	S/S	tcA/tcG	515	3	1659
I	10978887	A	G	SNP	Hom	361.71	11		Y52B11A.3	Y52B11A.3	protein_coding	Y52B11A.3b	exon_I_10978783_10978946	7	SYNONYMOUS_CODING	S/S	tcA/tcG	479	3	1551
I	10978887	A	G	SNP	Hom	361.71	11		Y52B11A.3	Y52B11A.3	protein_coding	Y52B11A.3a.2	exon_I_10978783_10978946	7	SYNONYMOUS_CODING	S/S	tcA/tcG	515	3	1659
I	11145688	*	#NAME?	INS	Hom	198.26	5		ZK39.9	ZK39.9	protein_coding	ZK39.9	exon_I_11145619_11145689	4	FRAME_SHIFT: ZK39.9					354
I	11485674	C	T	SNP	Hom	256.33	7		K08C9.1	K08C9.1	protein_coding	K08C9.1	exon_I_11485547_11485702	3	NON_SYNONYMOUS_CODING	G/R	Gga/Aga	90	0	723
I	12394159	C	G	SNP	Hom	130.41	4		T15D6.10	T15D6.10	protein_coding	T15D6.10	exon_I_12394110_12394239	1	NON_SYNONYMOUS_CODING	S/C	tCt/tGt	17	0	1524
I	13101700	*	#NAME?	DEL	Hom	162.2	7		Y26D4A.21	Y26D4A.21	protein_coding	Y26D4A.21	exon_I_13101345_13101707	1	FRAME_SHIFT: Y26D4A.21					486
I	13138466	*	#NAME?	INS	Hom	162.04	6		C17H1.7	C17H1.7	protein_coding	C17H1.7	exon_I_13138301_13138510	1	FRAME_SHIFT: C17H1.7					1230
I	13168447	C	G	SNP	Hom	367.79	10		F22G12.5	F22G12.5	protein_coding	F22G12.5	exon_I_13168317_13168696	10	NON_SYNONYMOUS_CODING	H/D	Cac/Gac	697	0	7344
I	13409546	C	T	SNP	Hom	359.13	10		C01A2.1	C01A2.1	protein_coding	C01A2.1.1	exon_I_13408786_13409870	3	NON_SYNONYMOUS_CODING	G/D	gGc/gAc	213	0	1398
I	13409546	C	T	SNP	Hom	359.13	10		C01A2.1	C01A2.1	protein_coding	C01A2.1.2	exon_I_13408786_13409870	2	NON_SYNONYMOUS_CODING	G/D	gGc/gAc	213	0	1398
I	13768971	*	#NAME?	DEL	Hom	357.98	8		Y6B3B.4	Y6B3B.4	protein_coding	Y6B3B.4	exon_I_13768468_13768979	12	CODON_DELETION	LE/L	ttggag/ttg	1098		3624
I	13807143	C	T	SNP	Hom	287.97	8		W09G3.3	tag-229	protein_coding	W09G3.3	exon_I_13806672_13807391	3	START_GAINED: ATG, UTR_5_PRIME: 365 bases from TSS
I	13807143	C	T	SNP	Hom	287.97	8		W09G3.2	W09G3.2	protein_coding	W09G3.2	exon_I_13806904_13807391	5	SYNONYMOUS_CODING	R/R	cgG/cgA	424	3	1287
I	13985037	A	G	SNP	Hom	300.66	8		Y71A12B.17	Y71A12B.17	protein_coding	Y71A12B.17	exon_I_13985020_13985136	5	NON_SYNONYMOUS_CODING	K/E	Aaa/Gaa	176	0	2742
I	14349946	*	+C	INS	Hom	317.93	8		Y105E8A.2	Y105E8A.2	protein_coding	Y105E8A.2			SPLICE_SITE_DONOR
I	15040330	T	C	SNP	Hom	214.97	7		F31C3.2	F31C3.2	protein_coding	F31C3.2b	exon_I_15040264_15040390	10	SYNONYMOUS_CODING	I/I	atT/atC	789	2	2427
I	15040330	T	C	SNP	Hom	214.97	7		F31C3.2	F31C3.2	protein_coding	F31C3.2a	exon_I_15040264_15040476	10	SYNONYMOUS_CODING	I/I	atT/atC	786	2	2418
II	595622	*	#NAME?	DEL	Hom	331.71	5		W04H10.3	nhl-3	protein_coding	W04H10.3a	exon_II_595532_595628	11	FRAME_SHIFT: W04H10.3a					2076
II	595622	*	#NAME?	DEL	Hom	331.71	5		W04H10.3	nhl-3	protein_coding	W04H10.3b.1	exon_II_595532_595628	11	FRAME_SHIFT: W04H10.3b.1					1779
II	595622	*	#NAME?	DEL	Hom	331.71	5		W04H10.3	nhl-3	protein_coding	W04H10.3b.2	exon_II_595532_595628	11	FRAME_SHIFT: W04H10.3b.2					1779
II	595622	*	#NAME?	DEL	Hom	331.71	5		W04H10.3	nhl-3	protein_coding	W04H10.3b.3	exon_II_595532_595628	9	FRAME_SHIFT: W04H10.3b.3					1779
II	595622	*	#NAME?	DEL	Hom	331.71	5		W04H10.3	nhl-3	protein_coding	W04H10.3b.1			SPLICE_SITE_ACCEPTOR
II	935805	A	G	SNP	Hom	381.97	10		R07C3.4	acs-15	protein_coding	R07C3.4	exon_II_935577_935858	6	SYNONYMOUS_CODING	K/K	aaA/aaG	402	1	2196
II	1772462	T	A	SNP	Hom	289.63	8		F36H5.1	math-26	protein_coding	F36H5.1.1	exon_II_1772455_1772723	4	NON_SYNONYMOUS_CODING	C/S	Tgt/Agt	178	0	2466
II	1772462	T	A	SNP	Hom	289.63	8		F36H5.1	math-26	protein_coding	F36H5.1.2	exon_II_1772455_1772723	4	NON_SYNONYMOUS_CODING	C/S	Tgt/Agt	178	0	2466
II	1848049	*	+C	INS	Hom	407.92	10		C52E2.6	fbxb-97	protein_coding	C52E2.6	exon_II_1847127_1848159	1	FRAME_SHIFT: C52E2.6					1113
II	2903196	*	#NAME?	DEL	Hom	51.33	6		Y110A2AM.1	Y110A2AM.1	protein_coding	Y110A2AM.1	exon_II_2902966_2904005	1	FRAME_SHIFT: Y110A2AM.1					957
II	3321973	*	#NAME?	INS	Hom	160.71	7		Y46D2A.2	Y46D2A.2	protein_coding	Y46D2A.2	exon_II_3321835_3322131	4	FRAME_SHIFT: Y46D2A.2					564
II	3796759	A	T	SNP	Hom	2667.63	127		Y8A9A.2	Y8A9A.2	protein_coding	Y8A9A.2	exon_II_3796348_3797638	5	NON_SYNONYMOUS_CODING	N/I	aAt/aTt	311	0	4083
II	3796996	T	C	SNP	Hom	534.94	18		Y8A9A.2	Y8A9A.2	protein_coding	Y8A9A.2	exon_II_3796348_3797638	5	NON_SYNONYMOUS_CODING	L/P	cTa/cCa	390	0	4083
II	3797023	T	C	SNP	Hom	66.23	6		Y8A9A.2	Y8A9A.2	protein_coding	Y8A9A.2	exon_II_3796348_3797638	5	NON_SYNONYMOUS_CODING	L/P	cTg/cCg	399	0	4083
II	3797068	C	T	SNP	Hom	1069.81	53		Y8A9A.2	Y8A9A.2	protein_coding	Y8A9A.2	exon_II_3796348_3797638	5	NON_SYNONYMOUS_CODING	P/L	cCg/cTg	414	0	4083
II	5006746	*	#NAME?	INS	Hom	260.64	7		F59A6.4	F59A6.4	protein_coding	F59A6.4	exon_II_5006695_5006792	5	FRAME_SHIFT: F59A6.4					2259
II	5078776	*	#NAME?	INS	Hom	373.77	11		C27A2.6	dsh-2	protein_coding	C27A2.6	exon_II_5078612_5078916	8	FRAME_SHIFT: C27A2.6					2076
II	5078782	*	+C	INS	Hom	452.94	11		C27A2.6	dsh-2	protein_coding	C27A2.6	exon_II_5078612_5078916	8	FRAME_SHIFT: C27A2.6					2076
II	5185662	G	C	SNP	Hom	344.49	10		C27D6.4	C27D6.4	protein_coding	C27D6.4c	exon_II_5185642_5186257	1	NON_SYNONYMOUS_CODING	P/R	cCt/cGt	14	0	882
II	5571588	G	C	SNP	Hom	339.02	11		C17C3.15	C17C3.15	protein_coding	C17C3.15	exon_II_5571285_5571655	1	NON_SYNONYMOUS_CODING	D/H	Gac/Cac	102	0	543
II	5635105	C	G	SNP	Hom	327.05	9		F59E12.8	F59E12.8	protein_coding	F59E12.8	exon_II_5635061_5635177	5	NON_SYNONYMOUS_CODING	E/Q	Gaa/Caa	254	0	1239
II	5647439	C	T	SNP	Hom	293.1	8		F59E12.10	ddl-1	protein_coding	F59E12.10	exon_II_5647397_5647762	2	SYNONYMOUS_CODING	K/K	aaG/aaA	123	1	570
II	5974558	C	T	SNP	Hom	176.95	5		B0034.5	B0034.5	protein_coding	B0034.5	exon_II_5974496_5974665	2	SYNONYMOUS_CODING	K/K	aaG/aaA	104	1	1095
II	5974559	T	C	SNP	Hom	176	5		B0034.5	B0034.5	protein_coding	B0034.5	exon_II_5974496_5974665	2	NON_SYNONYMOUS_CODING	K/R	aAg/aGg	104	0	1095
II	6527441	G	A	SNP	Hom	209.76	6		C56E6.4	C56E6.4	protein_coding	C56E6.4	exon_II_6527370_6527502	7	SYNONYMOUS_CODING	I/I	atC/atT	185	2	972
II	6527442	A	T	SNP	Hom	210.72	6		C56E6.4	C56E6.4	protein_coding	C56E6.4	exon_II_6527370_6527502	7	NON_SYNONYMOUS_CODING	I/N	aTc/aAc	185	0	972
II	6736324	C	G	SNP	Hom	452.84	12		T14B4.2	T14B4.2	protein_coding	T14B4.2	exon_II_6736161_6736379	1	NON_SYNONYMOUS_CODING	S/C	tCc/tGc	54	0	420
II	6736326	T	C	SNP	Hom	496.13	13		T14B4.2	T14B4.2	protein_coding	T14B4.2	exon_II_6736161_6736379	1	NON_SYNONYMOUS_CODING	F/L	Ttc/Ctc	55	0	420
II	6750732	*	#NAME?	INS	Hom	246.13	6		F41G3.20	F41G3.20	protein_coding	F41G3.20	exon_II_6750568_6750752	2	FRAME_SHIFT: F41G3.20					699
II	6759259	*	-C	DEL	Hom	264.41	9		F41G3.2	F41G3.2	protein_coding	F41G3.2	exon_II_6759250_6759417	1	FRAME_SHIFT: F41G3.2					963
II	6759927	*	#NAME?	INS	Hom	441.89	11		F41G3.2	F41G3.2	protein_coding	F41G3.2	exon_II_6759871_6759999	3	FRAME_SHIFT: F41G3.2					963
II	6759930	C	G	SNP	Hom	348.94	11		F41G3.2	F41G3.2	protein_coding	F41G3.2	exon_II_6759871_6759999	3	NON_SYNONYMOUS_CODING	Q/E	Caa/Gaa	190	0	963
II	6759935	C	G	SNP	Hom	345.08	10		F41G3.2	F41G3.2	protein_coding	F41G3.2	exon_II_6759871_6759999	3	SYNONYMOUS_CODING	T/T	acC/acG	191	3	963
II	6759938	A	G	SNP	Hom	342.93	10		F41G3.2	F41G3.2	protein_coding	F41G3.2	exon_II_6759871_6759999	3	SYNONYMOUS_CODING	E/E	gaA/gaG	192	1	963
II	6759941	C	T	SNP	Hom	344.65	10		F41G3.2	F41G3.2	protein_coding	F41G3.2	exon_II_6759871_6759999	3	SYNONYMOUS_CODING	T/T	acC/acT	193	3	963
II	7003366	T	A	SNP	Hom	589.16	15		C52E12.2	unc-104	protein_coding	C52E12.2a	exon_II_7003352_7003620	9	NON_SYNONYMOUS_CODING	V/E	gTa/gAa	495	0	4755
II	7003366	T	A	SNP	Hom	589.16	15		C52E12.2	unc-104	protein_coding	C52E12.2b	exon_II_7003352_7003620	9	NON_SYNONYMOUS_CODING	V/E	gTa/gAa	495	0	4887
II	7697418	A	C	SNP	Hom	220.14	7		B0495.5	B0495.5	protein_coding	B0495.5.2	exon_II_7696497_7697760	5	NON_SYNONYMOUS_CODING	S/A	Tcc/Gcc	275	0	2190
II	7697418	A	C	SNP	Hom	220.14	7		B0495.5	B0495.5	protein_coding	B0495.5.1	exon_II_7696497_7697760	5	NON_SYNONYMOUS_CODING	S/A	Tcc/Gcc	275	0	2190
II	7697419	T	A	SNP	Hom	217.82	7		B0495.5	B0495.5	protein_coding	B0495.5.2	exon_II_7696497_7697760	5	SYNONYMOUS_CODING	G/G	ggA/ggT	274	3	2190
II	7697419	T	A	SNP	Hom	217.82	7		B0495.5	B0495.5	protein_coding	B0495.5.1	exon_II_7696497_7697760	5	SYNONYMOUS_CODING	G/G	ggA/ggT	274	3	2190
II	7697420	C	T	SNP	Hom	218.93	7		B0495.5	B0495.5	protein_coding	B0495.5.2	exon_II_7696497_7697760	5	NON_SYNONYMOUS_CODING	G/E	gGa/gAa	274	0	2190
II	7697420	C	T	SNP	Hom	218.93	7		B0495.5	B0495.5	protein_coding	B0495.5.1	exon_II_7696497_7697760	5	NON_SYNONYMOUS_CODING	G/E	gGa/gAa	274	0	2190
II	7754525	*	-C	DEL	Hom	255.7	9		B0228.6	B0228.6	protein_coding	B0228.6	exon_II_7754515_7754715	3	FRAME_SHIFT: B0228.6					462
II	8227945	G	C	SNP	Hom	487.39	14		M110.5	dab-1	protein_coding	M110.5a.1	exon_II_8227509_8228143	4	NON_SYNONYMOUS_CODING	R/P	cGc/cCc	341	0	1473
II	8227945	G	C	SNP	Hom	487.39	14		M110.5	dab-1	protein_coding	M110.5b	exon_II_8227509_8228143	4	NON_SYNONYMOUS_CODING	R/P	cGc/cCc	341	0	1479
II	8227945	G	C	SNP	Hom	487.39	14		M110.5	dab-1	protein_coding	M110.5a.2	exon_II_8227509_8228143	4	NON_SYNONYMOUS_CODING	R/P	cGc/cCc	341	0	1473
II	8227945	G	C	SNP	Hom	487.39	14		M110.5	dab-1	protein_coding	M110.5c	exon_II_8227509_8228143	4	NON_SYNONYMOUS_CODING	R/P	cGc/cCc	325	0	1425
II	8227945	G	C	SNP	Hom	487.39	14		M110.5	dab-1	protein_coding	M110.5d	exon_II_8227503_8228143	4	NON_SYNONYMOUS_CODING	R/P	cGc/cCc	343	0	1479
II	8227946	C	G	SNP	Hom	491.22	14		M110.5	dab-1	protein_coding	M110.5a.1	exon_II_8227509_8228143	4	SYNONYMOUS_CODING	R/R	cgC/cgG	341	3	1473
II	8227946	C	G	SNP	Hom	491.22	14		M110.5	dab-1	protein_coding	M110.5b	exon_II_8227509_8228143	4	SYNONYMOUS_CODING	R/R	cgC/cgG	341	3	1479
II	8227946	C	G	SNP	Hom	491.22	14		M110.5	dab-1	protein_coding	M110.5a.2	exon_II_8227509_8228143	4	SYNONYMOUS_CODING	R/R	cgC/cgG	341	3	1473
II	8227946	C	G	SNP	Hom	491.22	14		M110.5	dab-1	protein_coding	M110.5c	exon_II_8227509_8228143	4	SYNONYMOUS_CODING	R/R	cgC/cgG	325	3	1425
II	8227946	C	G	SNP	Hom	491.22	14		M110.5	dab-1	protein_coding	M110.5d	exon_II_8227503_8228143	4	SYNONYMOUS_CODING	R/R	cgC/cgG	343	3	1479
II	8398675	G	A	SNP	Hom	318.98	9		F49E12.2	dod-23	protein_coding	F49E12.2.2	exon_II_8398466_8398765	2	NON_SYNONYMOUS_CODING	P/S	Cct/Tct	81	0	507
II	8398675	G	A	SNP	Hom	318.98	9		F49E12.2	dod-23	protein_coding	F49E12.2.1	exon_II_8398466_8398765	2	NON_SYNONYMOUS_CODING	P/S	Cct/Tct	81	0	507
II	8584111	C	T	SNP	Hom	199.32	6		F54C9.11	F54C9.11	protein_coding	F54C9.11	exon_II_8583501_8584160	3	NON_SYNONYMOUS_CODING	G/E	gGa/gAa	109	0	1104
II	8802506	T	G	SNP	Hom	251.19	7		F07H5.8	F07H5.8	protein_coding	F07H5.8	exon_II_8802324_8802506	4	SYNONYMOUS_CODING	S/S	tcT/tcG	225	3	2619
II	9743213	C	T	SNP	Hom	370.36	11		Y53C12B.1	Y53C12B.1	protein_coding	Y53C12B.1	exon_II_9742924_9743395	5	SYNONYMOUS_CODING	E/E	gaG/gaA	747	1	2382
II	12607640	*	#NAME?	INS	Hom	662.83	17		Y38E10A.8	Y38E10A.8	protein_coding	Y38E10A.8	exon_II_12607626_12607739	3	FRAME_SHIFT: Y38E10A.8					825
II	12668790	*	#NAME?	INS	Hom	273.01	8		Y38E10A.21	rgs-4	protein_coding	Y38E10A.21	exon_II_12668772_12668871	1	FRAME_SHIFT: Y38E10A.21					705
II	12677323	*	#NAME?	INS	Hom	273.01	7		Y38E10A.23	Y38E10A.23	protein_coding	Y38E10A.23	exon_II_12677314_12677555	2	FRAME_SHIFT: Y38E10A.23					462
II	12677434	T	G	SNP	Hom	107.92	4		Y38E10A.23	Y38E10A.23	protein_coding	Y38E10A.23	exon_II_12677314_12677555	2	NON_SYNONYMOUS_CODING	N/T	aAc/aCc	83	0	462
II	13090027	T	A	SNP	Hom	339.69	10		Y81G3A.3	gcn-2	protein_coding	Y81G3A.3b	exon_II_13089815_13090077	10	NON_SYNONYMOUS_CODING	D/E	gaT/gaA	1534	1	5100
II	13090027	T	A	SNP	Hom	339.69	10		Y81G3A.3	gcn-2	protein_coding	Y81G3A.3a	exon_II_13089815_13090077	9	NON_SYNONYMOUS_CODING	D/E	gaT/gaA	1534	1	5091
II	13239553	G	C	SNP	Hom	592.23	16		F15D4.4	F15D4.4	protein_coding	F15D4.4	exon_II_13239544_13239856	7	NON_SYNONYMOUS_CODING	D/E	gaC/gaG	514	1	1827
II	13440605	G	T	SNP	Hom	497	14		Y48E1C.3	tbc-15	protein_coding	Y48E1C.3	exon_II_13440522_13440839	2	NON_SYNONYMOUS_CODING	T/K	aCg/aAg	88	0	756
II	13485411	T	C	SNP	Hom	397.09	11		E01G4.6	E01G4.6	protein_coding	E01G4.6.2	exon_II_13485178_13485597	4	SYNONYMOUS_CODING	C/C	tgT/tgC	823	1	2655
[truncated: 326 more rows]

[truncated: 4 more sheets: HA2596, HA2473, HA2474, HA2499]
